# Supplementary material for: A Missing Link between Retrotransposons and Retroviruses
Source: mBio. 2022 Mar 15;13(2):e00187-22. doi: 10.1128/mbio.00187-22 (PMC9040795; doi:10.1128/mbio.00187-22)
Supplement: DATA SET S1 [file mbio.00187-22-sd001.txt]

1. Original alignment of RT proteins of representative retroviruses, Odin retrotransposons, and other LTR retrotransposons generated by MAFFT

>AciFLERV
----LT----LG---VIRQ------E-LNP----ITNSPIQAV-KKP------------------ESS-------G--GG-WRPVINFKA-------LNRRTV--ANRAS---LINPQGTL-KTL--KLKPF-KSCI-------DLANGFFSL-RLTRGSQGK---TAFTH-K-------GR-----S-YVWERLPQGYKNSPNVFQAAVMDVL-DGLG---------------------------ATIYI-DDVFIADD-T-EEQH-LDRLQKIVERLTAA-GLKLNLKKCQFG------------------------RKRVDYLG-----------FQVS--D-DLG-----LSEVYRK-------KIEQIEPP--SSLNELQKVLGLCNYVRD----YVPGYQ---
>AliFLERV
----HA----LG---IIRE------E-PNP----LTNSPIQAV-KKP------------------ESA-------G--GG-WRPVINFKA-------LNRRTV--ANRAS---LINPQGAL-KTL--RVKKY-KSCI-------DLANGFFSL-RLARESQGK---TAFTH-K-------GK-----S-YVWQRLPQGYRNSPNVFQSAVLEIL-EDVG---------------------------ASVYI-DDVFIADD-T-EEEH-LKRLEEVVKRISAA-GLKLNLAKCQFG------------------------QFKVNYLG-----------FQVT--T-DLG-----LSDGYRE-------KIQQIQPP--RCENDLQKILGLCNYVRD----HVPNYQ---
>DrFV-2
----KR----KG---IIKE------V-DNA----PTNSPIQAV-AKP------------------D------------GG-WRLVTNYKA-------LNKQTV--PDTRY---LINARDAT-GAA--PEGRL-LSKI-------DLANGFWSV-PLKPESRAR---TAFTF-E-------NK-----Q-YVYNVLPQGFKNSPNAFQAIMMEIL-KGLP---------------------------IVVYI-DDILIVTN-D-EEEH-LKILDETLSRLTKE-GFRLNYKKMEIA------------------------KDDVEFLG-----------FQIT-GN-ERF-----LSQTTEN-------KLKELRGKEITTLKQLQSMLGTLNFVRD----LIPGYA---
>FFV
----LK----QG---VLIQ------K--ES----TMNTPVYPV-PKP------------------N------------GR-WRMVLDYRA-------VNKVTP--LIAVQ---NQHSYGIL-GSL--FKGRY-KTTI-------DLSNGFWAH-PIVPEDYWI---TAFTW-Q-------GK-----Q-YCWTVLPQGFLNSPGLFTGDVVDLL-QGIPN--------------------------VEVYV-DDVYISHD-S-EKEH-LEYLDILFNRLKEA-GYIISLKKSNIA------------------------NSIVDFLG-----------FQIT-NE-GRG-----LTDTFKE-------KLENITAP--TTLKQLQSILGLLNFARN----FIPDFT---
>BFV
----LR----QG---VLRQ------Q--NS----EMNTPVYPV-PKA------------------D------------GR-WRMVLDYRE-------VNKVTP--LVATQ---NCHSASIL-NTL--YRGPY-KSTL-------DLANGFWAH-PIKPEDYWI---TAFTW-G-------GK-----T-YCWTVLPQGFLNSPALFTADVVDIL-KDIPN--------------------------VQVYV-DDVYVSSA-T-EQEH-LDILETIFNRLSTA-GYIVSLKKSKLA------------------------KETVEFLG-----------FSIS-QN-GRG-----LTDSYKQ-------KLMDLQPP--TTLRQLQSILGLINFARN----FLPNFA---
>SFV
----LK----QG---VLRQ------S--TS----PMNTPVYPV-PKP------------------D------------GK-WRMVLDYRA-------VNKTIP--LIAAQ---NQHSLGIL-TNL--IRHKY-KSTI-------DLSNGFWAH-PITEDSQWI---TAFTW-E-------GK-----Q-HVWTRLPQGFLNSPALFTADVVDIL-KEVPG--------------------------VSVYV-DDIYISSP-T-MEEH-FQVLDSIFRKLLET-GYIVSLKKSALA------------------------RYEVNFLG-----------FVIS-ET-GRG-----LTSEFRE-------RLQEITPP--TTLKQLQSILGFLNFARN----FVPNFS---
>CoEFV
----LE----QG---VLVK------Q--TS----PTNMAVLPV-PKP------------------D------------GT-WRLVLDYRA-------LNKHSE--PVRAQ---NQHSSGIL-ANI--ERKAY-KSSV-------DLANGFWSH-PIREEDWPK---MAFTW-C-------GF-----Q-YLWTRLPQGFLNSPALFSADVISLV-GQLPG--------------------------VYCYV-DDIYLTHD-T-EEEH-LKILDQVLEILIKA-GYVINIKKSKLC------------------------RKVVDFLG-----------FSLS-DE-GRG-----LSDQYRE-------KLAAIKPP--QTLRQLQSVMGLLNFSRL----FVKGFS---
>Loki-Npa
----KE----RG---VIRS------V--HS----SYNNPILGI-LKP------------------N------------GQ-WRLCADLRQ-------LNKRVY--MSGWP---VPYIDQCL-VQM--QGARI-FTTL-------DCAQGYWTI-KVSPEDQYK---LAFTF-G-------KE-----Q-YTWTRMPFGYINSGHEFAVFLHKAM-PDATE----RG--------------------NLTYV-DDILLKST-S-FEKH-VQEIRHVLNQLREA-GVKISLQKAQWC------------------------RTKVNFLG-----------HEVT-SE-GLN-----PQKKKVE-------AVMKSKTP--TNVSELRSFLGMMNYSRK----FIDNYA---
>Loki-Bsp
----LK----KE---IIRE------C--NS----TYNSPIWPV-LKP------------------T------------GK-WRLTIDYRP-------LNKNVP--LSRWP---MIHLDQEL-AKI--KDAHF-FSTV-------DVANGFWTM-RVDPADQYK---LAFSF-G-------NR-----Q-YTWNRCPFGYSNSPAEFNIFLHKAM-SDAAA----RG--------------------NLIYV-DDILMRSQ-T-FEGH-LAEIRHVLSQLLAA-GAKLALTKGQWC------------------------RTKVKYVG-----------LTVG-QH-GIE-----PQADRIQ-------AIRTIKAP--NTLSGLRSFLGVCNYSRQ----FVEDYA---
>Loki-Str
----LA----KR---IIRE------C--NS----TYSAPVWPV-LKP------------------T------------GK-WRLTIDYRQ-------LNKLVP--LSRWP---MTQLDQEL-PKV--ANAKY-FSTV-------DVANGFWTM-TVDPRDQHK---LAFSF-S-------NK-----L-FTFNRCPFGYANSPSEFNIFLHKAM-PDAAS----RG--------------------TIIYV-DDVLMRSE-T-WSHH-LNEMDHVLTQLGTA-GAKLAIMKGQWC------------------------RTKVNYVG-----------LLVG-AE-GIL-----PQSNRIQ-------AVRNIKTP--TNLHEVRSFLGVCNYSRQ----FIENYA---
>Loki-Lch
----ME----RE---IIRE------C--NS----TYNSPIWPV-LKP------------------N------------GK-WRLTIDYRQ-------LNKQVP--LSHWP---MTYLDQNL-TKI--AGAKY-FTTL-------DIANGFWTV-KVDPKDQYK---LAFSF-G-------KR-----Q-YTWNRCPFGYLNSPADFNIFLHKAM-PDAEE----RG--------------------NLIYV-DDILIKSN-S-ASDH-LDEIRYVLTQLKNA-GAKLSLTKGQWC------------------------RKRVNYLG-----------YDVG-PD-GLR-----PQQNRIK-------AIQAIRSP--TNITELRSFLGICNYSRQ----FIENYA---
>Loki-Lca
----LK----KN---IIRE------C--NS----TYNSPIWPV-LKP------------------T------------GK-WRLTIDYRQ-------LNKTVP--LSRWP---MAEIDHGL-NQI--KGAKV-LTTM-------DLANGFWTM-PVKETDQYK---LAFTF-D-------RI-----Q-YTWNRCPFGYSNSPADFNIFLHKAM-GDAKE----RG--------------------TIVYV-DDILVKDS-S-WQEH-LKSLQHTLEQLKEA-GAKISIQKGQWA------------------------RKRVDYLG-----------FQIG-TE-GLL-----PQTNRIE-------ALLALKSP--NTVPTLRSFLGICNYLRQ----FVDDYA---
>Odin-Sme3
----ES----NG---IIRP------C--NS----TYNSPVWPV-LKS------------------N------------GT-WRMCIDFRN-------LNTRVP--VSRWP---MGDIDFSL-SRL--KESKF-FTTL-------DVANGFWII-PVKREDQHK---LAFTF-D-------DA-----Q-YTWTRLPFGYVNSPAEWNIFLHKVL-PDVRN----RH--------------------LSLFV-DDLLANSD-D-WEEH-LSRLRYVFEQFSIA-GVKIPLRKCQFG------------------------RSSVDYLG-----------FHLS-AE-GVS-----PQAKKVE-------AIEKLQDP--KNQSQLRSILGTLNFYRR----FIQDYA---
>Odin-Hma3
--------------------------------------------------------------------------------------------------------------------------------------------------------------EDQHK---LAFTF-D-------DA-----Q-YTWTRLPFGYVNSPAEWNIFLHKVL-PDVRN----RH--------------------LSLFV-DDLLANSD-D-WEEH-LSQLRYVFEQFSIA-GVKIPLRKCQFG------------------------RSSVDYLG-----------FHLS-AE-GVS-----PQAKKVE-------AIEKLQDP--KNQSQLRSILGTLNFYRR----FIQDYA---
>Odin-Hma4
----ES----NG---IIRP------C--NS----TYNSPVWPV-LKS------------------N------------GT-WRMCIDFRN-------LNTRVP--VSRWP---MGDIDYSL-SRL--KESKF-FTTL-------DVANGFWTI-PVKREDQHK---LAFTF-D-------DA-----Q-YTWTRLPFGYV-----------------------------------------------------------------------------------------------------------------------------------------------------------------------------------------------------------------
>Odin-Epa
----ES----ND---IIRP------C--NS----TYNSPVWPV-LKA------------------N------------GT-WRMCIDFRN-------LNRKVP--ISRWP---MGDIDYSL-SRL--KSSKY-FTTL-------DVANGFWTI-PVKGDDQHK---LAFTF-D-------GA-----Q-YTWTRLPFGYVNSPAEWNIFLHKVL-PDVRD----RH--------------------LSLFV-DDVLANSD-D-WEEH-LSQLRYVFEQFSKA-GVKVPLHKCQFA------------------------RSSVDYLG-----------YHLS-SE-GIS-----PQAKKTQ-------VIQDLQDP--KNQSQLRSILGTLNFYRR----FIKDYA---
>Odin-Aeq1
----ES----ND---IIRP------C--NS----TYNSPVWPV-LKP------------------N------------GT-WRMCIDFRN-------LNRKVP--ISRWP---MGDIDYSL-SRL--KSSKY-FTTL-------DVANGFWTI-PVKGDDQHK---LAFTF-D-------GA-----Q-YTWTRLPFGYVNSPAEWNTFLHKVL-PDVRD----RH--------------------LSLFI-DDVLANSD-D-WEEH-LSQLRYVFEQFSKA-GVKVPLRKCQFA------------------------RSSVDYLG-----------YHLS-SE-GMS-----PHAKKTQ-------VIQNLPDP--KNQSQLRSILGTLNFYRR----FIKDYA---
>Odin-Aeq3
----ES----ND---IIRP------C--NS----TYNSPVWPV-LKP------------------N------------GT-WRMCIDFRN-------LNRKVP--ISRWP---MGDIDYSL-SRL--KSSKY-FTTL-------DVANGFWTI-PVKGDDQHK---LAFTF-D-------GA-----Q-YTWTRLPFGYVNSPAEWNIFLHKVL-PDVRD----RH--------------------LSLFV-DDVLANSD-D-WEEH-LSQLRYVFEQFSKA-GVKVPLRKCQFA------------------------RSSVDYLG-----------YHLS-SE-GMS-----PQAKKTQ-------VIQNLPDP--KNQSQLRSILGTLNFYRR----FIKDYA---
>Odin-Aeq4
----ES----ND---IIRP------C--NS----TYNSPVWPV-LKP------------------N------------GT-WRMCIDFRN-------LNRKVP--ISRWP---MGDIDYSL-SRL--KSSKY-FTTL-------DVANEFWTI-PVKGDDQHK---LSFTF-D-------GA-----Q-YTWTRLPFGYVNSPAEWNIFLHKAL-PDVRD----RH--------------------LSLFV-DDVLANSD-D-WEEH-LSQLRYVFEQFSKA-GVKVPLRKCQFA------------------------RSSVDYLG-----------YHLS-SE-GMS-----PQAKKTQ-------VIQNLPDP--KNQSQLRSILGTLNFYRR----FIKDYA---
>Odin-Avi1
--------------------------------------------------------------------------------------------------------------------------------------------------------------------------F-D-------GA-----Q-YTWTRLPFGYVNSPAEWNIFLHKVL-PDVRD----RH--------------------LSLFV-DDVLANSD-D-WEEH-LNQLRYVFEQFSNA-GVKVPLHKCQFA------------------------RSSVDYLG-----------YHLS-SE-GMS-----PQAKKTQ-------VIQNLPDP--KNQSQLRSILGTLNFYRR----FIKNYA---
>Odin-Aeq2
----ES----ND---IIRP------C--NS----TYNAPVWPV-LKP------------------N------------GT-WRMCIDFRN-------LNRKIP--ISRWP---MGDIDYSL-SWL--KSSKY-FTTLDIYVCMYDVANGFWTI-PVKGDDQHK---LAFTF-D-------GA-----Q-YTWTRLPFGYGNSPAEWNIFLHKVL-PDVRD----RH--------------------LSLFV-DDVLANSD-D-WEEH-LSQLRYVFEQFSKA-GVKVPLRKCPFA------------------------RSSVDYLG-----------YHLS-SE-GMS-----PQAKKTQ-------VIQNLPDP--KNQSQLRSILGTLNFYRR----FIKDYA---
>Odin-She1
------------------------------------------------------------------------------------------------------------------------------------------------------------KEEDQHK---LAFTF-D-------DT-----Q-YTWTRLPFGYVNSPAEWNIFLHKVL-PDVRD----KQ--------------------LSLFV-DDILANSD-V-WEEH-LSQLRYVFEQFAQT-GVKVPLHKCQFA------------------------RLSVDYLG-----------YHLS-SE-GIS-----PQTKKTQ-------VIQDLQNP--ENKSQLRSVLGTLNFYRR----FIKDYA---
>Odin-Pcr1
-----------------------------------------------------------------------------------------------------------------------------------------------------------VKEKDQHK---LAFTF-D-------DT-----Q-YTWTRLPFAYVNSKAELNIFLHKVL-PDVRD----RQ--------------------LSLFV-DDILANSD-V-WEEH-LSQLRYVFEQFAQT-GVKVPLPKCQFA------------------------KLSVD-LG-----------YHLS-SE-GIS-----PQTKKTQ-------AIQNLQNP--ENQSQLRSILGTLNFYRR----FIKDYA---
>Odin-Pcr3
-----------------------------------------------------------------------------------------------------------------------------------------------------------VKEKDQHK---LAFTF-D-------DT-----Q-YTWTRLPFGYVNSLAE-NIFLHKVL-PDVRD----RQ--------------------LSLFV-DDILANSD-V-WEEH-LSQLKYVFEQFTQT-GVKVPLPKCQFA------------------------KLSVDYLG-----------YHLS-SE-GIS-----PQTKKTQ-------AIQNLKNP--ENQSQLRSILRTLNFYRR----FIKDYA---
>Odin-Sme2
----EC----NQ---IIRP------C--NS----TYNSLIWSV-LKP------------------N------------GT-WRKCVDFRN-------LNRKVP--ISRWP---MGDIEYSL-SRL--ERSKF-FSTL-------DVANGFWTL-PVKEEDQHK---LAFTF-D-------DT-----Q-YTWTRLPFG-------------------------------------------------------------------------------------------------------------------------------------------------------------------------------------------------------------------
>Odin-Hcr1
----EG----NQ---IIRP------C--NS----TYNSPIWPV-LKP------------------N------------GT-WRMCVDFRN-------LNRKVP--ISRWP---MGDIEYSL-SRL--KRSRF-FSTL-------DVANGFWTL-PVKEDDQYK---LAFTF-D-------DT-----Q-YTWTRLPFGYVNSPAEWNIFLHKVL-PDVRD----RQ--------------------LSLFV-DDILANSD-S-WEEH-LGQLRYVFEQFAQT-GVKVPLYKCQFV------------------------KLSVDYLG-----------YHLS-SE-GIS-----HQTKKTQ-------VIQNLKSP--ENQSQLRSVLGTLNFYRR----FMKDYA---
>Odin-She3
----EG----NQ---IIRP------C--NS----TYNSPIWPV-LKP------------------N------------GT-WRMCVDFRN-------LNRKVP--ISRWP---MGNIEYSL-SRL--KRSKF-FSTL-------DVANGFWTL-PVKEEDQHK---LAFTF-D-------DT-----Q-YTWTRLPFG-------------------------------------------------------------------------------------------------------------------------------------------------------------------------------------------------------------------
>Odin-Pcr2
----EG----NQ---IIRP------C--NS----TYNSPIWPV-LKP------------------N------------GT-WRMCVDFRN-------LNRKVP--ISRWP---MGDIEYSL-SRL--KRSKF-FSTL-------DVANGFWTI-PVKEKDQHK---LAFTF-D-------DT-----Q-YTWTRLPFATLD----------------------------------------------------------------------------------------------------------------------------------------------------------------------------------------------------------------
>Odin-She4
----EG----NQ---IIRP------C--NS----TYNSPIWPV-LKP------------------N------------GA-WRMCVDFRN-------LNRKVP--ISR-P---MGNIEYSL-SQL--KRSKF-FSTL-------DVANGFWTL-PVKEEDQHK---LAFTF-D-------DT-----Q-YTWTRLPFGYI--PNNKEKYMSVTV-GKLKF----LD--------------------SQQFM-SDSLAN-------------------------------------------------------------------------------------------------------------------------------------------------------
>Odin-Hma1
----EC----NE---IIRP------C--NS----TYNSPIWPV-LKP------------------N------------GT-WRMCIDFRN-------LNRKVP--VSR-P---MGDIEYSL-SQL--KRSKF-FSTL-------DVANGFWIL-PVKEEDQQK---LAF------------------------------------------------------------------------------------------------------------------------------------------------------------------------------------------------------------------------------------------------
>Odin-Sme1
-----------------------------------------------------------------------------------------N-------SVRKVP--ISRWP---MGNIECSL-SRL--KRSKF-FSTL-------DVANGFWTL-PVKEEDQHK---LAFTF-D-------DT-----Q-YTWTRLPFGYVNSPAEWNIFLHKVL-PDVRD----KQ--------------------LSLFV-DDILAN-------------------------------------------------------------------------------------------------------------------------------------------------------
>Odin-She2
------------------------------------------------------------------------------------------------------------------------------------------------------WVL-EVKEEDQHK---LAFTF-V-------DK-----Q-YTWTHLPFGCVNSPAEWNIFLHKVL-TDLRD----KQ--------------------FSLFV-DDSLANSD-V-WEEH-LSQLRYMFEQFAQT-GVKVPLHKCQFP------------------------KLSVD-LG-----------FHLS-SI-GIS-----PQTKKTQ-------VIQNLQNP--EN-SQLRSVLGTLNFYRR----FIKDYA---
>Odin-Hma2
------------------------------------------------------------------------------------------------------------------------------------------------------------------------------------------------------YVNSPAEWNGKKYKVL-PDVRD----RHCH-----------------CLPLFV-DDILANGD-V-WEEH-LNQLRYVFEQFAFT-GVRVPLRKCQFA------------------------KSSVDYLG-----------YHIS-SE-GMS-----SQTKKTQ-------VIQNLQNP--ENQAQLRSILGALNLYRT----FFRDYA---
>SnRV
----LE----QG---VLRK------C--NS----TVNSAIWPV-GKP------------------D------------GS-WRLTIDYRP-------LNSAVS--CPYPT---VASTPELF-AKLE-KKYQV-YSSL-------DISNGFWSI-RLEEECQYL---FAFTF-D-------TQ-----Q-YTWTRLPQGFHASPGIFHQALYNGL-ASCKTAIESQGCK------------------LLQYV-DDILLMSE-D-RDHH-LRSLAILLQGLKDL-GVKINPKKSHFC------------------------KDQVQYLG-----------VNVG-AD-TRS-----LIDARSQ-------LIRTLDIP--LTVQGLRSALGLFNFCRA----WIPEFS---
>KoRV
----LD----LG---ILVP------C--QS----PWNTPLLPV-KKP------------------GT-----------ND-YRPVQDLRE-------VNKRVQ--DIHPT---VPNPYNLL-SSLP-PSHTW-YSVL-------DLKDAFFCL-KLHPNSQPL---FAFEW-RDPE-KGNTG-----Q-LTWTRLPQGFKNSPTLFDEALHRDL-ASFRA----LNPQV----------------VMLQYV-DDLLVAAP-T-YRDC-KEGTRRLLQELSKL-GYRVSAKKAQLC------------------------REEVTYLG-----------YLLK-GG-KRW-----LTPARKA-------TVMKIPTP--TTPRQVREFLGTAGFCRL----WIPGFA---
>MuLV
----LD----QG---ILVP------C--QS----PWNTPLLPV-KKP------------------GT-----------ND-YRPVQDLRE-------VNKRVE--DIHPT---VPNPYNLL-SGLP-PSHQW-YTVL-------DLKDAFFCL-RLHPTSQSL---FAFEW-RDPE-MGISG-----Q-LTWTRLPQGFKNSPTLFDEALHRDL-ADFRI----QHPDL----------------ILLQYV-DDLLLAAT-S-ELDC-QQGTRALLQTLGDL-GYRASAKKAQIC------------------------QKQVKYLG-----------YLLK-EG-QRW-----LTEARKE-------TVMGQPTP--KTPRQLREFLGTAGFCRL----WIPGFA---
>FLV
----LD----QG---ILKP------C--QS----PWNTPLLPV-KKP------------------GT-----------ED-YRPVQDLRE-------VNKRVE--DIHPT---VPNPYNLL-STLP-PSHPW-YTVL-------DLKDAFFCL-RLHSESQLL---FAFEW-RDPE-IGLSG-----Q-LTWTRLPQGFKNSPTLFDEALHSDL-ADFRV----RYPAL----------------VLLQYV-DDLLLAAA-T-RTEC-LEGTKALLETLGNK-GYRASAKKAQIC------------------------LQEVTYLG-----------YSLK-DG-QRW-----LTKARKE-------AILSIPVP--KNSRQVREFLGTAGYCRL----WIPGFA---
>REV
----RA----AG---ILRP------V--HS----PWNTPLLPV-RKS------------------GT-----------SE-YRMVQDLRE-------VNKRVE--TIHPT---VPNPYTLL-SLLP-PDRIW-YSVL-------DLKDAFFCI-PLAPESQLI---FAFEW-ADAE-EGESG-----Q-LTWTRLPQGFKNSPTLFDVALNRDL-QGFRL----DHPSV----------------SLLQYV-DDLLIAAD-T-QAAC-LSATRDLLMTLAEL-GYRVSGKKAQLC------------------------QEEVTYLG-----------FKIH-KG-SRS-----LSNSRTQ-------AILQIPVP--KTKRQVREFLGTIGYCRL----WIPGFA---
>WDSV
----EN----QG---ILIK------C--HS----PCNTPIFPI-KKA------------------GR-----------DE-YRMIHDLRA-------INNIVA--PLTAV---VASPTTVL-SNLA-PSLHW-FTVI-------DLSNAFFSV-PIHKDSQYL---FAFTF-E-------GH-----Q-YTWTVLPQGFIHSPTLFSQALYQSL-HKIKF----KISSE----------------ICI-YM-DDVLIASK-D-RDTN-LKDTAVMLQHLASE-GHKVSKKKLQLC------------------------QQEVVYLG-----------QLLT-PE-GRK-----ILPDRKV-------TVSQFQQP--TTIRQIRAFLGLVGYCRH----WIPEFS---
>Xen-1
----LE----NG---AIKR------Q--SS----PCNTPLFPV-KEK------------------GKA-------GEPDK-YRLVQDLRA-------VNEATV--METPL---VSNPHTIL-SGIP-PSATH-FRAV-------DLTNAFYSI-PLREDCQYL---FAFTH-E-------RQ-----Q-YVWTVLPQGAQNSPTHFSLALTSIL-DSWIS----SHPEI----------------TLLQYV-DDLLLCAP-D-LPTC-EASSTDLLSFLADQ-GCKASKEKLQWC------------------------QTTVVFLG-----------QCIS-QG-TRH-----ITEGRIK-------TLQDIPLP--KGHKPLHAFLGLISYCRS----WIPEAS---
>HERV-L
----KDA--GAG---VVIP------T--TS----PFNSPIWPV-QKT------------------D------------GS-WRMTVDYHK-------LNQVVT--PIAAAV-PVPDVVSLLEEQINTSPGTW-YAAI-------DLANAFFSI-PVHKAHQKQFALFAFSW-Q-------GQ-----Q-YTFTVLPQGYINSPALCHNLIQRDL-DDLDHF--SLPQDI----------------TLVHYIDDDIMLIGS-SEEQEV-ANTLDLLVRHLHARGGWEINLTKIQGP------------------------STSVKFLGV---------LVQWC-GA-CDI-----VPSKVKD-------KLLHLAPP--TTKKEAQCLVGLFGFWRQ----HIPHLG---
>MuERV-L
----KD----AG---VVVP------T--TS----PFNSPIWPV-QKT------------------D------------GS-WRMTVDYRK-------LNQVVT--PIAAA---VPDVVSLL-EQINTSPGTW-YAAI-------DLANAFFSV-PVHKDHQKQ---IAFSW-Q-------GQ-----Q-YTFTVLPQVYINSPALCHNLVRRDL-DRLD-----LPQSI----------------TLVHYI-DDIMLVGP-S-EQEV-ATTLDSLVTHMRIR-GWEINPTKIQGP------------------------STSVKFLG-----------VQWC-GA-CRD-----IPSKVKD-------KLLHLAPP--TTKKEAQRLVGLFGFWRQ----HIPHLG---
>Mag
----LA----AG---VIKPV-----D--HS----DWATPLVVV-RKA------------------D------------GG-LRICADYKVT------LNKVLA--IDRFP---VPKMEDLF-SNL--SGNKF-FTKL-------DLSQAYNQI-VLSERSSEY---TVINT-H-------RG-----L-FKYSRLVYGLASSPGIFQKLMVNMF-KNVPN--------------------------VVVFY-DDILIRNQ-D-LDSH-LKSIKEVLDILERY-GLKIKRSKCEFM------------------------VTEVRYLG-----------FIID-QN-GVR-----VDPEKVK-------SIATMPHP--NNVTELKSFIGMVNFYSK----FIQDLA---
>SPM
----GK----AG---VIKKV-----K--NS----RWAAPIVTV-PKS------------------D------------GS-VRLCGDYKQT------VNKVLE--EDVYP---LPTCEDLF-ANL--AGGKV-FSKI-------DLSNAYLQL-ELTDKSKEL---LTIHT-H-------KG-----L-YQYERLPFGVSTAPAVFQSVMDRIL-GGMKG--------------------------VCCYL-DDILISSE-N-EEDH-IKTLNEVLGRLQEY-GVKAKKEKCSFM------------------------VSRVIYLG-----------HEID-GK-GVH-----PTKEKVE-------GICDAKRP--ENKDELRTFIGIVVYYAK----FVPNLA---
>Cer4
----LD----LE---VLEPI-----T--HS----DWAAPIVVI-RKK------------------DT-----------GK-VRVCADFKCS-----GLNNSLI--EEIHP---LPTSDDLF-GTL--QGC-I-FSKI-------DLKDAYLQI-ALDSESQKL---AVINT-H-------KG-----L-FKYRRMTFGLKPAPAKFQKIIDKMI-AGLPG--------------------------VAAYL-DDVIVSAN-S-LEEH-EKVLHELLKRIKDY-GFRISPEKCNFA------------------------QSEITFLG-----------FIID-KR-GRR-----PDPKKTS-------VIRSMKAP--TDQKQLMSFLGAICFYGR----FVPKMS---
>Gypsy
----LK----DG---IIRP------S--RS----PYNSPTWVV-DKKG------------TDAFGN------------PN-KRLVIDFRK-------LNEKTI--PDRYP---MPSIPMIL-ANL--GKAKF-FTTL-------DLKSGYHQI-YLAEHDREK---TSFSV-N-------GG-----K-YEFCRLPFGLRNASSIFQRALDDVL-REQIG----KI--------------------CYVYV-DDVIIFSE-N-ESDH-VRHIDTVLKCLIDA-NMRVSQEKTRFF------------------------KESVEYLG-----------FIVS-KD-GTK-----SDPEKVK-------AIQEYPEP--DCVYKVRSFLGLASYYRV----FIKDFA---
>Zam
----LD----QQ---IIRS------S--HS----PWSAPVWVV-PKK-------------LDGTGN------------RK-WRLVIDYRK-------LNDKTI--SDRYP---IPNINDIL-DSI--GKAKY-FSTL-------DLTSGFHQI-EMNPKDIAK---TAFTV-E-------GG-----H-YEFTRMPFGLKNAPATFQRVMDSVL-GDLNG----TI--------------------CLFYL-DDIIIFSP-S-LQKH-LLDIKMVFEKLRAA-NFKLQPSKSEFL------------------------RKEIEFLG-----------HIVT-QD-GVK-----PNPNKIS-------AIKKFPCP--TNRRAIKSFLGLLGYYRK----FIRDFA---
>Tom
----LE----QG---LIRE------S--NS----PYNSPTWVV-PKK-------------PDASGK------------AK-YRVVIDYRK-------LNEITI--PDRFP---IPNMDEIL-GKL--GKCQY-FTTI-------DLARGFHQI-EMDSESIQK---TAFST-K-------RG-----H-YEYVRMPFGLRNAPATFQRCMNNIL-RPLIN----KH--------------------CLVYL-DDMIIFST-S-LDEH-LNSLQLVFEKLSES-NLKLQLDKCEFL------------------------KKEATFLG-----------HIVT-PD-GIK-----PNPLKVE-------AIASYPIP--TKVKEIRAFLGMTGYYRK----FIPSYA---
>Cer3
----IQ----SG---RIVE------S--NT----PWTSPIVLI-KKK------------------N------------GS-LRVCLDFRK-------LNEVTV--PDNYP---LPRIDSII-EQI--GGSKY-FTSL-------DMANGYLQL-RLDAESSDK---CGFIT-E-------NK-----V-YAYTHLPFGLRSAASYFQRDLKQVL-G--LE----KE--------------------VTVYI-DDVLIFSK-T-FEEH-LNSLRKVLERFRKF-NLKVSPNKCEFF------------------------KQSITFLG-----------HEIN-AD-NYK-----PNRINVD-------AIVNLPTP--RNVGDVRRFIGMSGFFRK----FLPNFS---
>Reina
----LE----QG---VIQH------S--SS----PFASPVLLV-KKK------------------D------------GE-WRLCVDYRR-------LNAHTV--KNRYP---MPVFDEIV-DEL--CGTKI-FTKL-------DHRSGYHQI-RIKEGDEFK---TAFQT-H-------NG-----H-YEYRVMPFGLTGAPATFQDFMNKIL-TPFLR----KC--------------------VVVFL-DDVLIYSR-D-MEEH-VLQVKQVFQKLKDH-QLKLKLSKCRFA------------------------QTTLEFLG-----------HIIS-AE-GIA-----TDPEKVQ-------VIRDWPIP--NNVKEVRSFLGMAGYYRR----FVAHYA---
>CRM
----LD----KG---YVRE------S--LS----PCAVPVILV-PKK------------------D------------GT-WRMCVDCRA-------INNITI--RYRHP---IPRLDDML-DEL--SGAIV-FSKV-------DLRSGYHQI-RMKLGDEWK---TAFKT-K-------FG-----L-YEWLVMPFGLTNAPSTFMRLMNEVL-RAFIG----KF--------------------VVVYF-DDILIYSK-S-MDEH-VDHMRAVFNALRDA-RLFGNLEKCTFC------------------------TDRVSFLG-----------YVVT-PQ-GIE-----VDQAKVE-------AIHGWPMP--KTITQVRSFLGLAGFYRR----FVKDFS---
>Sushi-ichi
----LA----SG---IIRP------S--SS----PLAAGFFFV-AKE------------------D------------GG-LRPCIDFRK-------LNNITV--KNKYP---LPLMSSTF-EPL--THARV-FTKL-------DLRNAYHLV-QIRKGDEWK---TAFNT-H-------LG-----H-FEYLVMPFGLSNAPAVFQELVNDVL-RDMIN----VF--------------------VVVYL-DDILIFSR-T-MEEH-HQHVRLVLQRLLEN-RLFIKAEKCIFH------------------------SASVGYLG-----------YIVE-EG-RVR-----ADPAKIQ-------AVVEWPRP--TDRTQLRRFLGFAGFIRR----FIKGFA---
>Amn-san
----LQ----RG---FIRP------S--TS----PAGAGFFFV-EKK------------------D------------GG-LRPCIDYRG-------LNKITV--KNRYP---LPLISELF-DQL--KGAKI-FSKL-------DLRGAYNLI-RIREGDEWK---TAFNT-R-------DG-----H-YEYLVMPFGLCNAPAVFQEFVNDIF-RDLLG----KS--------------------VVVYL-DDILIFSQ-D-LETH-RSQVKEALSRLREN-FLFAKLEKCTFE------------------------VPKISFLG-----------YIIS-SR-GFE-----MDPAKVS-------AIQKWPLP--QSTKAIQRFIGFANYYRQ----FIKDFS---
>Galadriel
----LD----AG---LIQP------S--KA----PYGAPVLFQ-KKQ------------------D------------GT-MRMCVDYRA-------LNKATI--KNKYS---VPLVQDLM-DRL--SKACW-FTKL-------DLRAGYWQV-RIAEGDEPK---TTCVT-R-------YG-----S-YEFLVMPFGLTNAPATFCNLMNNVL-FDYLD----DF--------------------VVVYL-DDIVIYSR-T-LEEH-VNHLSLVLSQLRKY-TLYVKMEKCEFA------------------------QQEIKFLG-----------HLVS-KN-QVR-----MDPKKVQ-------AIVDWQAP--RHVKDLRSFLGLANYYRK----FIAGYS---
>Del
----LN----KG---FIRG------S--TS----PWGAHVLFD-PKK------------------D------------DS-KRMCIDYK--------LNSVTV--KNKYP---LPRIDDLF-DQL--NGA-Y-FSKI-------DLRFRYHQL-RI-RADIPK---TAFRT-R-------YG-----H-YEFLVMPFGLTNVPTAFMNLMNRVF-REYLD----KF--------------------IVVFV-DYVLIYSR-T-QKDH-EHHLRISLQLLRNN-QLYAKLSKCEFW------------------------MEKVKFLG-----------HVVS-RE-GIV-----VDPVKVK-------AVMNWELP--KNIFEIRSFLGLAGYYRR----FIKGFA---
>Maggy
----LK----KG---FIRP------S--SS----SVASPVLFV-KKQ------------------G------------GG-LRFCVDYRA-------LNNITV--KDRYP---LPLVRETL-NNL--AGMKF-FSKI-------DIVSAFNNI-RIKKGEEYL---TAFRT-R-------FG-----L-YESLVMPFGLTGAPATFQRYINDSL-REYLD----VF--------------------CTAYL-DDILIYSR-T-RTEH-EEHLKLVLEALRKA-GLYANAAKCEFF------------------------VTETKFLG-----------LLVG-VE-GVK-----MDPEKIT-------AVLDWQTP--KKLTDVQAFLGFGNFYRR----FIRDFA---
>Skippy
----IR----KG---YIRP------S--KS----SAGFPVMFVPKPN------------------S------------NK-LRLVVDYRQ-------LNEITE--KDRTS---LPLITELK-DRL--FGKKW-FTAL-------DLKSAYNLI-RIKEADEWK---TAFRT-K-------YG-----L-FEYLVMPFGLTNAPAVFQRMITNVL-REYLD----IF--------------------VVCYL-DDILIFSD-T-EEEH-TEHVHKVLKALQDA-NMLVEPTKSHFH------------------------QSQVTYLG-----------HEIS-HN-EIR-----MDRRKIA-------AVAEWKVP--TSVKETQSFLGFANYYRR----FIKDFA---
>Pyggy
----LD----KG---FIRV------S--SL----LAFLLVLFA-KKL------------------E------------GG-LRLCIDYWA-------LNAITR-GKNRYL---LPLIRETL-NNI--SKAKW-FTKL-------DVIAAFYKI-RVAEGDEWK---TAFRT-R-------FS-----L-YEWLVTPFGMANSLSTFQRYINWTL-REYLD----EF--------------------CSAYL-DDVLIYTDGS-LEQH-QDHVRKVLRKLQES-GLNVDIKKCEFG------------------------VKSTKYLG-----------LIID-AEKGIR-----MDPEKVK-------AIMEWE-P--LRLRAYVHFWDSQTSTGD----LSRDFS---
>Mdg3
----LE----NG---FIRP------S--DS----EYASPIVLV-KKK------------------T------------GD-LRMCVDFRK-------LNKMTM--KDNYP---LPLIDDLL-DRM--NEKTV-FTKL-------DLKNGFFHV-HVKKESIKY---TSFVT-P-------LG-----Q-YEWLRMPFGLKNAPSVFQRFVNKIF-ADMIR----ENK-------------------VVVYM-DDILLATE-N-INEH-LETLKEIFKRLVEN-KLELRIDKCEFM------------------------QSSIKYLG-----------FIIN-KD-GIM-----PNDKGIE-------AIKNFPIP--NNVHTVQSFLGLCSYFRR----FIKDFS---
>TF1
----LK----SG---IIRE------S--KA----INACPVMFV-PKK------------------E------------GT-LRMVVDYKP-------LNKYVK--PNIYP---LPLIEQLL-AKI--QGSTI-FTKL-------DLKSAYHLI-RVRKGDEHK---LAFRC-P-------RG-----V-FEYLVMPYGISTAPAHFQYFINTIL-GEAKE----SH--------------------VVCYM-DDILIHSK-S-ESEH-VKHVKDVLQKLKNA-NLIINQAKCEFH------------------------QSQVKFIG-----------YHIS-EK-GFT-----PCQENID-------KVLQWKQP--KNRKELRQFLGSVNYLRK----FIPKTS---
>Mdg1
----IK----DG---IVEQ------S--IS----EYNSPLLLV-PKKS------------LPNSEE------------KR-WRLVVDYRQ-------INKKLL--ADKFP---LPRIEDIL-DQL--GRAKY-FSCL-------DLMSGFHQI-ELDERSRNI---TSFST-S-------TG-----A-YRYTRLPFGLKIAPNSFQRMMTLAF-SGLTP----SQ--------------------AFLYM-DDLVVIGC-S-EKHM-LKNLTDVFKLCRQH-NLKLHPEKCTFF------------------------MKEVTYLG-----------HKCT-DK-GIL-----PDDSKYE-------VIKNYPKP--VNADEARRFVAFCNYYRR----FIKNFA---
>Gmr1
----LK----LG---VIEE------S--RS----AWASPIVLV-PKP------------------D------------GT-HRFCNDFRR-------LNEVSD--FDSYP---MPRVDELI-ERL--GPARY-LSTL-------DLTKGYWQV-PLAPSSREK---TAFAT-P-------GG-----L-FQYTVLPFGVHGAPATFQRMMDQVL-RPH-S----SY--------------------AAAYI-DDIIIHSA-S-WDEH-VKHVRAVLNGLRAA-GLTANPAKCRLG------------------------REETAYLG-----------YRVG-RG-NVR-----PQEDKVA-------AIREWPQP--QTKKQVRSFLGLVGYYQR----FIPGYA---
>Woot
----LD----LG---VIKR------E--AS----PYASPMTVG-KKK------------------D------------GT-VRICLDARM-------INSKMI--ADCES---PPAADELL-RRF--HEIRY-MSTI-------DLRSSYWQI-PLSPESRQY---TAFLY-N-------GR-----S-YTYQVLPFGLKTAVGSFSRAMDVVL-GTEVR----EF--------------------VVNYI-DDLLVASE-T-LNEH-LEHLRQVFEKLKQA-RMTINLEKSNFI------------------------QKEVKFLG-----------HILT-IN-GIK-----ADPEKIS-------AIRNFPVP--QKTKHVRAFLGLCNFYRK----FCARYA---
>Kabuki
----QE----LG---ICRP------S--KI----AWASPLHIV-PKK------------------N------------GD-LRPCGDYRQ-------LNAITK--PDRYP---IPRRHDFT-YIL--DDKKI-FSKL-------DINRAFHCI-DVAPEDIEK---TAIIT-P-------FG-----L-FEFPKMTFGLRNAPQTFQRFMNNTV-LHGL-----EF--------------------LFSYL-DDVIIASE-S-PTQH-NEHLRIVFERFNSY-GITINLDKCCFG------------------------QPKVEFLG-----------HEVS-VN-GIT-----PLKNKVE-------AIINFPKP--ETVSDLRRFLGMVNFYRP----HLPNSA---
>SURL
----ER----LD---VITPV----DE--PT----DWVSSLVVV-MKK------------------N------------GQ-LRVCLDPRD-------LNRAIK--REHYQ---LPSRAEIT-AHF--AGAKY-FSKL-------DASSGFWQI-QLDDESSKL---CTFIT-P-------YG-----R-YKFLRLPFGICSAPEVYHKIVHQMF-AHIPG--------------------------VNTMM-DDVIVWGT-T-QQEH-DNRLREVLSIARRM-NLKLNKDKCEFS------------------------VKKLTFIG-----------DLIS-DQ-GVQ-----PDPKKVS-------AILNMERP--KCRKDVQRFLGMINYQGK----FIPDLA---
>Tor4a
----LE----NK---LIEP------C--SS----PWNSPSLLV-RKK------------------D------------GR-FRLVIDYRR-------LNDATL--QMHHP---LPNLEDSI-SYL--EKSRV-YSMC-------DMIKGFHQI-DLDEDSKQK---TAFSN-E-------FG-----Q-FQYTRMPMGCKNAPSFFMRIMDKAL-LGVKK----TE--------------------IIAYM-DDLLCHSQ-T-EVEH-IKILEKLFQILAVN-NLRINSKKAAFF------------------------TDSVNFCG-----------YDIS-NG-KIC-----PSQDKIE-------AIQKLKIP--RTKDAAQSLFGALNYHRR----FIRNFA---
>Tor1
----ED----AG---IIEKA-----S--GS----SFNAPLQLV-RKS------------------S------------GG-YRICVDMRS-------LNNRLA--ESKWP---LPSLAETL-ESL--AGTAF-FSCV-------DIRQAFFHM-ALTDESKHL---TAFSA-L-------NC-----Q-YQFRRLPMGLKISPSVYQMAMKETL-GNDLG----NK--------------------AVVYL-DDVLVTGR-T-EDEH-LEALDVVLDRLRKA-GFLLNPDKCILG------------------------VKKTTFLG-----------HEVT-TE-GYY-----PKTDNLA-------AIREFPKP--TNKKALRRFIGMTAFYST----LVPKLQ---
>RetroSor1
----LD----AK---VIREV-----I--YP----EWLANVVLV-PKK------------------N------------GK-MRMCIDFTD-------LNKACV--KDSFP---LPRIDTSV-DKA--AGCQR-FSLL-------DCFSGYHQI-WLKKEDEGK---ASFTT-P-------FG-----T-YCYTRMPEGLKNAGATFSRMMGKVL-GSQLQ----RN--------------------IIAYV-DDVVVMSK-R-KEDH-IKDLQETFVNLRSA-GLKLNPEKCVFG------------------------VSKGKMLG-----------YIIS-SE-GIR-----ANPDKTK-------AIMSMAEP--SNKKEVQRLTGRIAALNR----FISRSA---
>Tat4-1
----LG----AG---SIVEV-----K--YP----EWLANPVVV-KKK------------------N------------GK-LRVCIDFTD-------LNKACP--KDSFP---LPHIDRMV-EAT--TGNEL-LSFM-------DAFSGYNQI-PMHKDDQEK---TSFIT-D-------RG-----T-YCYKVMPFGLKNAGARYQRLVNQMF-APQLG----KT--------------------MEVYI-DDMLVKSK-K-SADH-IEHLTACFETLNKY-NMKLNPAKCSFG------------------------VTSGEFLG-----------YIVT-KR-GIE-----ANPKQIQ-------AILDLKSP--RNKKEVQRLTGRIAALNI----FIARST---
>Athila4-1
----LD----AG---VIYPI-----S--DS----TWVSPVHCV-PKKGGMTVVKNEKDELIPTRTI------------TG-HRMCIDYRK-------LNAASR--KDHFP---LPFIDQML-ERL--ANHPY-YCFL-------DGYSGFFQI-PIHPNDQEK---TTFTC-P-------YG-----T-FAYKRMPFGLCNAPATFQRCMTSIF-SDLIE----EM--------------------VEVFM-DDFSVYGP-S-FSSC-LLNLGRVLTRCEET-NLVLNWEKCHFM------------------------VKEGIVLD-----------HKIS-EK-GIE-----VDKGKVE-------VMMQLQPP--KTVKDIRSFLGHAGFYRR----FIKDFA---
>Diaspora
----LQ----AG---IIYPI-----S--DS----QWVSPVQVV-PKKTGLTVIKNEKEELIPTRVQ------------NN-WRVCIHYRR-------LNQVTK--KDHFP---LPFIDQIL-ECL--AGKSH-YCFL-------DGFSGYMQI-TIALEDQEK---TTFTC-L-------FG-----T-FAYRRMSFGLCNAPGTFQRCMISIF-SDFLE----NC--------------------IEEFM-DDFTVYGS-S-FDGC-LDSLEKVLNRRIET-NLVLNFEKCHFM------------------------VEQGIVLG-----------HIIS-NK-GIE-----VDPAKIS-------VISQLPYP--SCV-EVRSFLGHAGFYRC----FIRDFS---
>ComYMV
----LQ----MK---VIRP------S--ES----KHRSTAFIV-RSG------------------TEIDPITG-KEKKGK-ERMVFNYKL-------LNENTE--SDQYS---LPGINTII-SKV--GRSKI-YSKF-------DLKSGFWQV-AMEEESVPW---TAFLA-G-------NK-----L-YEWLVMPFGLKNAPAIFQRKMDNVF-KGTEKF-------------------------IAVYI-DDILVFSE-T-AEQH-SQHLYTMLQLCKEN-GLILSPTKMKIG------------------------TPEIDFLG-----------ASLG-CT-KIK-----LQPHIIS-------KICDFSDEKLATPEGMRSWLGILSYARN----YIQDIG---
>CSVMV
----IK----EG---FIEE------K--TNFEDKKYSSPAFIV-NKH------------------SE--------QKRGK-TRMVIDYKD-------LNKKAK--VVKYP---IPNKDTLI-HRS--IQARY-YSKF-------DCKSGFYHI-KLEEDSKKY---TAFTV-P-------QG-----Y-YQWKVLPFGYHNSPSIFQQFMDRIF-RPYYDF-------------------------IIVYI-DDILVFSK-T-IEEH-KIHIAKFRDITLAN-GLIISKKKTELC------------------------KEKIDFLG-----------VQIE-QG-GIE-----LQPHIIN-------KILEKHTK-IKNKTELQSILGLLNQIRH----FIPHLA---
>CaMV
----LD----LK---VIKP------S--KS----PHMAPAFLV-NNE------------------AE--------KRRGK-KRMVVNYKA-------MNKATV--GDAYN---LPNKDELL-TLI--RGKKI-FSSF-------DCKSGFWQV-LLDQESRPL---TAFTC-P-------QG-----H-YEWNVVPFGLKQAPSIFQRHMDEAF-RVFRKF-------------------------CCVYV-DDILVFSN-N-EEDH-LLHVAMILQKCNQH-GIILSKKKAQLF------------------------KKKINFLG-----------LEID-EG-THK-----PQGHILE-------HINKFPDT-LEDKKQLQRFLGILTYASD----YIPKLA---
>SbCMV
----LK----KG---LIRE------S--QS----PHSAPAFYV-ENH------------------NE--------IKRGK-RRMVINYKK-------MNEATI--GDSYK---LPRKDFIL-EKI--KGSLW-FSSL-------DAKSGYYQL-RLHENTKPL---TAFSCPP-------QK-----H-YEWNVLSFGLKQAPSIYQRFMDQSL-KGLEHI-------------------------CLAYI-DDILIFTKGS-KEQH-VNDVRIVLQRIKEK-GIIISKKKSKLI------------------------QQEIEYLG-----------LKIQGNG-EID-----LSPHTQE-------KILQFPDE-LEDRKQIQRFLGCINYIANE--GFFKNLA---
>PVCV
----QQ----FD---LIEP------S--DS----QWACEAFYV-NKR------------------SE--------QVRGK-LRLVINYQP-------LNHFLQ--DDKFP---IPNKLTLF-SHL--SKAKL-FSKF-------DLKSGFWQL-GIHPNERPK---TGFCI-P-------DR-----H-FQWKVMPFGLKTAPSLFQKAMIKIF-QPILFS-------------------------ALVYI-DDILLFSE-T-LEDH-IKLLNQFISLVKKF-GVMLSAKKMILA------------------------QNKIQFLG-----------MDFA-DG-TFS-----PAGHISL-------ELQKFPDT-NLSVKQIQQFLGIVNYIRD----FIPEVT---
>RTBV
----LD----NK---LIKK------A--DP--TCRHRTAAFIV-RNH------------------SE--------EVAQK-PRIVYNYKR-------LNDNMH--TDPFN---IPHKISMI-NLI--QKANI-FSKF-------DLKAGFHHM-KLKDDFKDW---TTFTC-S-------EG-----L-YTWNVCPFGIANAPCAFQRFMQESF-GDL-KF-------------------------ALLYI-DDILIASN-N-EKEH-IEHLKIFFNRVKEV-GCVLSKKKSKMF------------------------LKEVEYLG-----------VEIK-EG-KIS-----LQPHIVD-------KIKKFDKNKLNTLKGLQAYLGLLNYARG----YIKDLS---
>Tor2
----AK----DG---IIEPC----PD--GK----GFHSPLVIV-RKK------------------T------------GG-LRICSDFKSS------LNQCLDETTDIWP---LPQMDHLF-ANIE-HGHRI-FTSL-------DVSKAYWNL-LIDPRDRHK---TNFTF-D-------NK-----C-WMYVRLPFGLKFSGDAFCRSISSML-DRVSL---KSN--------------------FCNYV-DDVLAYSS-D-CETH-VKVLQQIFSACRHF-GARLGAKKCTFG------------------------QASTAFMG-----------RIIS-AE-GIS-----IPPENME-------TILALKPP--TTRKQVQSLIGNFCWLKS----WVSANL---
>SRV
----LE----AG---HITE------S--NS----PWNTPIFVI-KKK------------------S------------GK-WRLLQDLRA-------VNATMV--LMGALQPGLPSP-----VAI--PQGYL-KIII-------DLKDCFFSI-PLHPSDQKR---FAFSL-PSTNFKEPMQ-----R-FQWKVLPQRMANSPTLCQKYVATAI-HKVRH----AWKQM----------------YIIHYM-DDILIAGK-D-GQQV-LQCFDQLKQELTIA-GLHIAPEKIQLQ------------------------D-PYTYLG-----------FELN-GP-KIT-----NQKA-----------VIRKDKL--QTLNDFQKLLGDINWLR-------PYLKLTT
>MMTV
----LQ----LG---HLEE------S--NS----PWNTPVFVI-KKK------------------S------------GK-WRLLQDLRA-------VNATMH--DMGALQPGLPSP-----VAV--PKGWE-IIII-------DLQDCFFNI-KLHPEDCKR---FAFSV-PSPNFKRPYQ-----R-FQWKVLPQGMKNSPTLCQKFVDKAI-LTVRD----KYQDS----------------YIVHYM-DDILLAHP-S-RSIV-DEILTSMIQALNKH-GLVVSTEKIQKY------------------------D-NLKYLG-----------THIQ-GD-SVS-----YQKL-----------QIRTDKL--RTLNDFQKLLGNINWIR-------PFLKLTT
>JSRV
-----------------------------------------------------------------------------------------------------MM--HMGALQPGLPTP-----SAI--PDKSY-IIVI-------DLKDCFYTI-PLAPQDCKR---FAFSL-PSVNFKEPMQ-----R-YQWRVLPQGMTNSPTLCQKFVATAI-APVRQ----RFPQL----------------YLVHYM-DDILLAHT-D-EHLL-YQAFSILKQHLSLN-GLVIADEKIQTH------------------------F-PYNYLG-----------FSLY-PR-VYN-----TQLV-----------KLQTDHL--KTLNDFQKLLGDINWIR-------PYLKLPT
>LDV
----LK----DG---RIIP------S--RS----QWNSPIFVI-QKK------------------D------------KSKFRMLHDLRA-------VNALIK--DWGALQPGTPWP-----GAI--PSEWP-VIAM-------DISDCFFSI-PLAERDSER---FAFTI-PSPNLREPAK-----R-YQWTVLPQGMKNSPYICQQVVAEVI-RPIRE----RFRDA----------------VIIHYM-DDILIAAA-E-ERQT-EVIFEAVKTTCHEK-GLKINEAKTQRA------------------------P-EVSYLG-----------WRVM-ET-GIA------PLT-----------VQLPETV--TNLVQLQRLLGIIQWLK-------PILSLRP
>RSV
----LQ----LG---HIEP------S--LS----CWNTPVFVI-RKA------------------S------------GS-YRLLHDLRA-------VNAKLV--PFGAVQQGAPVL-----SAL--PRGWP-LMVL-------DLKDCFFSI-PLAEQDREA---FAFTL-PSVNNQAPAR-----R-FQWKVLPQGMTCSPTICQLVVGQVL-EPLRL----KHPSL----------------CMLHYM-DDLLLAAS-S-HDGL-EAAGEEVISTLERA-GFTISPDKVQRE------------------------P-GVQYLG-----------YKLG-ST-YVA------PVG-----------LVAEPRI--ATLWDVQKLVGSLQWLR-------PALGIPP
>HTLV-2
----LE----AG---HIEP------Y--SG----PGNNPVFPV-KKP------------------N------------GK-WRFIHDLRA-------TNAITT--TLTSPSPGPPDL-----TSL--PTALPHLQTI-------DLTDAFFQI-PLPKQYQPY---FAFTI-PQPCNYGPGT-----R-YAWTVLPQGFKNSPTLFEQQLAAVL-NPMRK----MFPTS----------------TIVQYM-DDILLASP-T-NEEL-QQLSQLTLQALTTH-GLPISQEKTQQT------------------------PGQIRFLG-----------QVIS-PN-HIT-----YEST----------PTIPIKSQ--WTLTELQVILGEIQWVSK----GTPILR---
>BLV
----LE----AG---YISP------W--DG----PGNNPVFPV-RKP------------------N------------GT-WRFVHDLRA-------TNALTK--PIPALSPGPPDL-----TAI--PTHLPHIICL-------DLKDAFFQI-PVEDRFRSY---FAFTL-PTPGGLQPHR-----R-FAWRVLPQGFINSPALFERALQEPL-RQVSA----AFSQS----------------LLVSYM-DDILIASP-T-EEQR-SQCYQALAARLRDL-GFQVASEKTRQT------------------------PSPVPFLG-----------QMVH-NQ-IVT-----YQSL----------PTLQISSP--ISLHQLQAVLGDLQWVSR----GTPTTR---
>HIV-1
----EK----EG---KISK------IGPEN----PYNTPVFAI-KKK-----------------DS------------TK-WRKLVDFRE-------LNKRTQ--DFWEVQLGIPHP-----AGL--KKKKS-VTVL-------DVGDAYFSV-PLDEDFRKY---TAFTI-PSINNETPGI-----R-YQYNVLPQGWKGSPAIFQSSMTKIL-EPFRK----QNPDI----------------VIYQYM-DDLYVGSDLE-IGQH-RTKIEELRQHLLRW-GLTTPDKKHQKE------------------------P-PFLWMG-----------YELH-PD-KWT-----VQPI-----------VLPEKDS--WTVNDIQKLVGKLNWASQ----IYPGIK---
>FIV
----ER----EG---KVKR------ADPNN----PWNTPVFAI-KKK------------------S------------GK-WRMLIDFRE-------LNKLTE--KGAEVQLGLPHP-----AGL--QIKKQ-VTVL-------DIGDAYFTI-PLDPDYAPY---TAFTL-PRKNNAGPGR-----R-FVWCSLPQGWILSPLIYQSTLDNII-QPFIR----QNPQL----------------DIYQYM-DDIYIGSNLS-KKEH-KEKVEELRKLLLWW-GFETPEDKLQEE------------------------P-PYTWMG-----------YELH-PL-TWT-----IQQK-----------QLDIPEQ--PTLNELQKLAGKINWASQ----AIPDLS---
>EIAV
----LS----EG---KISE------ASDNN----PYNSPIFVI-KKR------------------S------------GK-WRLLQDLRE-------LNKTVQ--VGTEISRGLPHP-----GGL--IKCKH-MTVL-------DIGDAYFTI-PLDPEFRPY---TAFTI-PSINHQEPDK-----R-YVWKCLPQGFVLSPYIYQKTLQEIL-QPFRE----RYPEV----------------QLYQYM-DDLFMGSNGS-KKQH-KELIIELRAILLEK-GFETPDDKLQEV------------------------P-PYSWLG-----------YQLC-PE-NWK-----VQKM-----------QLDMVKN--PTLNDVQKLMGNITWMSS----GIPGLT---
>PreDIRS
----CS----TG---AAELV----PS--ERLGDVKVISALSVS-VNA------------------D------------AK-CRLVMDLTT-------VNPYIT--ANKIK---LENVAIAK-SLI--PKSGF-MLTF-------DMKSGYHQA-RMADSELIY---LAFRW-E-------GK-----T-FWMKALPFGLSSAPEYFTKLFRHPL-ATLRG----DGVN------------------CLLYL-DDLLVWSE-T-YEGA-CEASAKVRALFGKL-GVVLNNEKSSVT-----------------------PQREVKWLG-----------VVFNLTHGTLK-----ISKNRIENALAAAARLLNRKRP---SAKDRLKFTGALNSMHD----VLGPMA---
>CbrDIRS
----EE----EG---VVVRV----EE--EP----RCVSPLHV--VEQ------------------G------------KK-KRMILDLSE-------LNESLV--PPRFK---LENLKTAW-PFL--ENAKF-AATF-------DFKSGYHHI-KIHRDSRDL---LGFSL-SNP---PAAP-----Y-FLFKGLPFGLSIAPWLFTKIFKVLV-QKWRA----EGIK------------------IFLYL-DDGLVVGE-T-EREV-ARAVRKVREDLHNA-GVCVAEEKSFWV-----------------------PDAKFTWLG-----------YECDLVAKEVR-----GTEKRMATWWSALDELRRSLAP---TVLDRMKFLGCQASFEL----VTGDIG---
>Cer10-1
----LS----AG---IVERV---WPNMIGAD-DVKYYTPHRAV-IKE------------------T---------SNTTK-LRIVLDASSPPGPEPSLNDCLY--AGDNL---VTPLYGIL-LRG--RIYPY-VVVA-------DIEKAFHQV-RLPTEFRNA---SLFLWLK--DITKPPTPDNICT-YRFTRIPFGVASSPWLLAASILHFL-DRNPN-------PLN------------QRVRENLYV-DNCLIGTF-D-KSEI-TEIIKNSKDIFMKM-KMNLREYVTNSEEHMVAIEVEDQA-----------KHRVIKLLGCEWDSHEDIDTLSVALAVLDID------HPTKRQ----VASKMAETFDP-----------LGLITPLIVSFKRLMQNLW---
>Cer7
----IS----KN---ILEEV---DVSKDTEGMRI-HYNPHSPV-LTP------------------Q---------KTTTK-CRVVIDGSAHFKNEPSLNDAIY--QGPTI---LPD--SVD-TRF--RSGKT-VLLA-------DVEKAFLQV-HLNESDRDV---TRVLWVK--NPDLPPTRENLRV-LRFTRVLFGLNVSPFLLGATILFHL-DRMED------KKLA------------NTIARNLYV-DNLIIATD-D-DSEAMFKLYNKVKTVFNGL-SMNIREFQSNDQSFTDLLDECDKT-----------SESEVKVLGVKWSTKTDQITSSTTDI--DIL------ENSRRT----VSSAIASIYDP-----------MGLLVPLLLPLKLFQRKLW---
>Tas
----------KDC-GVIEEV---PQEELKPTFNIVHYLPHQAV-INP------------------H---------KTTTK-I-VVFDGSSKSRGTKSINEAIM--RGPVL---LPNLGGLL-LRF--RSMPI-AIIG-------DLEKAFLQV-ALNKPDRDA---ARFLWLS--DINSSPSHSNL-V-FRFARVPFGLNASPFLPTATIKTHL-DSYGD------VALA------------EEIWKNIYV-DNVLISAR-T-TKEA-FNKFESIKKLFEDA-RMNIREFLSNDATFNKTIPERDRH-----------EATNAKLLGLRWNTTADYIQWKVSPP--KQP------MMTKRQ----LLSYIAAQYDP-----------TGHIPPLFTPLKVILQ------
>Tamy
----LD----SG---YAEEA----PSGTTP--GRTFYLPHFAV-VHP------------------M----------K-KK-IRIVFDAASR-YEGKSLNDALL--PGPDL---LQSLFGVL-LRF--RQGPV-AVVA-------DIKEMFLQI-KIREQDRDS---LRFLWRGE-DRASKPR-----E-YRMTSVIFGAASSPATAIFVKNRNA-EEHQA----SHPEAV------------KAIVRNHYM-DDYLQSFA-T-IEEA-IDTAATVDSIHKEA-GFELRQWASNEQRVLDGLQREEASP--TEVAIGSNE---EKTLGLRWLIKDDALAFNGGLRNAPKEIIEGNRVPTKRE----VTSAVMSTFDP-----------LGLIAPLLIKGKRMLQDIW---
>Kobel
----IA----NG---YAEKV----PDGVTAKKGKEWYIPHHGV-YHP------------------R----------KPNK-IRVVFDCAAK-CDGTSLNDVLL--PGPNL---MNDLKGVL-MRF--REFPV-AFAS-------DIECMFYQV-KVPESQRDL---LRFLWLPKGDLDQKPK-----V-YRMAVHLFGAVSAPSCANYSLRRTG-IDNICN---AREETV------------NTLHNNFYM-DDGLKSVE-N-VEQA-IQLVKELKALCKEG-GFNLTKWSSNEREVLREIPLDDRAKELMDLDLESSQLPTERTLGVLWNAETDEFQFKCQIKKTEV---------TRRS----MLSEVSSIYDP-----------LGFIAPLLIPAKSVLQEMC---
>Zebel
----EA----AG---YVAKI----TAEEANKSNESWYIPHHVV-HHN-------------------------------NK-DRIVFNCSFQ-HQGQSLNSQLL--PGPTL---GPSLLGVL-LRF--RQHAV-AVSG-------DIKGMFHQV-RLLPKDKQV---LRFLWRDL-CRDREPD-----I-YEWQVLPFGTTCSPCCAIFALQHHA-QGHKG----DMPKLV------------NIVENSFYV-DNCLYSTP-T-AKEA-KDVVDGLRQLLAEG-GFDLRQWACNVPSVIQHLPAEALSTNSERWLTKASTDLQEPTLGLRWNCLNDSLGYN--LRSAEP--LE----PTMRN----MYKTLASQYDP-----------LGFIIPFTTRAKVLIQDLW---
>Purbel
----TE----MG---FAKKL---EKDEMTMYKGPVHYISHHAV-IRP------------------D---------NKSTP-LRIVFNSSAI-YKGHCLNEYWK--KGPDL---LNNLFGVL-LRF--REHPV-AICA-------DISKMYHRI-LIPERDQHV---HRFLWRDM-NQEKEPD-----V-YMMKVVTFGDKPAAAMAQIGVRLTA-EEGEA----KYPEAA------------AILKRNIYM-DDICDSVE-T-EDTA-KKRIAEVDELLEAG-GFKVKGWQSNK-------PLDGGNKQEKMKLLE--EIAEEKVLGVVWERHNDTFSYKVKLQETDKE-TE---KLTKRK----ILGKVARIYDP-----------IGFAAPIIIKAKTGLQKLW---
>Bel
----LQ----RG---HMEKL---TSAQVEESPDTCFYLPHHAV-IKL------------------D---------SLTTK-CRVVFDGSGKDSSGVSLNDRLH--IGPPI---QRDLFGVC-LRF--RQHQY-VLCA-------DVEKMFRGI-KVFKPHTNF---QRIVWR---TTENEPL-----LHFRLLTVTYGLAPSPFLAVRVLKQLA-DDHGH----EYPAAA------------HALLHDAYV-DDIPTGAN-T-FEEL-MILKDELIALLDKG-KFKLRKWSSNSWRLLKSLPEEDRCFEPIQLLNKSAADSPVKVLGIQWNPGKDVLYLN--LKGCDAT-IS----PTKRE----LLSQLSRIYDP-----------LGLVAPVTVLLKLIFQESW---
>Koala
MDEEYQALVTNKTWHLV-------PP--NK----NIIDCKWVYKVKR------------------KQD----G-TLDRYK-ARLVAKGFRQRYG---IDY----EDTFSPVIKMTTIRIILAIAV--SKGWF-LRQL-------DVKNAFLHG-ILEEEVYMYQP-PGYED-K-------QHPN--YV-CKLDKALYGLKQAPRAWFARLSHKL-NQLGF----QESKADTSLFF--YNREGLTVFLLIYV-DDIIVVSS-K------SEAIPILLQNLQ-Q-DFALKDLGN-----------------------------LHYFLG-----------IEV--NQ----------SPNGIV--------------------------LTQAKYAND----LLRRSG---
>Vitico1-1
XKEEIAAIEKNETWELVE-----LLE--DK----NVIGVKWVFRTKY------------------LAD----G-SIQKHK-AQLVAKGYAQQHG---VDY----DDTFSPIALFETVRTLLALAA--HMHWC-VYQF-------DVKSAFLNG-ELVEEVYVSQP-EGFIV-P-------GKEE--HV-YRLKKTLFGLKQAPRAWYSKIDSYF-VENGF----ERSKSDPNLYL--KRQ------------DDMIYMGS-S------SFLINEFKACMK-K-KFEMSDLGL-----------------------------LHFFLG-----------LEA---------------EDDTE--------------------------RADARRFRS----LVG------
>SIRE1-4
MQEELEQFKRNEVWELVP-----RPE--GT----NVIGTKWIFKNKT------------------NEE----G-VITRNK-ARLVAQGYTQIEG---VDF----DETFAPVARLESIRLLLGVAC--ILKFK-LYQM-------DVKSAFLNG-YLNEEVYVEQP-KGFAD-P-------THPD--HV-YRLKKALYGLKQAPRAWYERLTEFL-TQQGY----RKGGIDKTLFV--KQDAENLMIAQIYV-DDIVFGGM-S------NEMLRHFVQQMQ-S-EFEMSLVGE-----------------------------LTYFLG-----------LQV--KQ----------MEDSIF--------------------------LSQSRYAKN----IVKKFG---
>Tnt-1
MQEEMESLQKNGTYKLVE-----LPK--GK----RPLKCKWVFKLKK------------------DGD----C-KLVRYK-ARLVVKGFEQKKG---IDF----DEIFSPVVKMTSIRTILSLAA--SLDLE-VEQL-------DVKTAFLHG-DLEEEIYMEQP-EGFEV-A-------GKKH--MV-CKLNKSLYGLKQAPRQWYMKFDSFM-KSQTY----LKTYSDPCVYF-KRFSENNFIILLLYV-DDMLIVGK-D------KGLIAKLKGDLS-K-SFDMKDLGP-----------------------------AQQILG-----------MKIVRER----------TSRKLW--------------------------LSQEKYIER----VLERFN---
>pCretro6
MQREYDQLTKLGCWDLVD-----LPA--GR----KAIGCKWVYRIKR------------------NFS----G-AIIKYK-ARLVAQGFSQVPG---VDY----DETYAPVMRPESLHILAAIAV--ILNLE-WDIE-------NAVGAYLNS-QLKLTIYMRQP-EGFDD-G-------SGR----V-CKLNLALYGLKQSGREWNLLLDEFL-RGIGF----RASSVDPCVYL--RIDEGSPTFLAVHV-DDFSLFAK-T------REIMDKLKGELS-S-RFEMTDLGP-----------------------------VRQILG-----------YEVIRER----------DQRTLM--------------------------LRQAAYIRK----VLDRFN---
>1731
MGLEYKALLANETWKLAD-----LPR--NR----RCVACKWVYSLKR------------------DVS----G-RIERFK-ARLVAKGCSQKFG---VDY----FETFSPVCRLESVRLILALAA--EMQLY-LHHM-------DVCTAYLNS-ELKDTVYMKQP-QGFTD-A-------ANPD--QV-LLLRKAIYGLKQSGREWNSKLDGVL-KDLGF----KACNHEPCLYQ--QSGQGNLMLILVYV-DDLILACQ-S------REDMEDLKAKIS-E-SFECTDKGP-----------------------------LHLFLG-----------MEVQRDG----------DLGEIT--------------------------LGHSQYIKE----LLRDYG---
>Hydra1-2
MEDEISSLQENNTFTLTT-----LPE--GK----HAVGGRWVYSIKS------------------NID------ETETYK-ARYVAKGYSQVLG---VDY----IETFSPTANITSIRALMQMAA--QYDLE-LHQM-------DVKTAYLHA-PIDCKIYMEQP-KGFEV-K-------SNRGDKLV-CKLNKSLYGLKQLGRNWNKILHVYL-TENDL----IQNLADYCVYS--KRSGKDRVIIIIWV-DDLIIAAS-D------NSLLKDVKEMLT-S-KFKMKDLGK-----------------------------LKHFLG-----------IDF--DQ----------SKGTVR--------------------------VNQKRYILR----ILERFN---
>Copia
INTELNAHKINNTWTITK-----RPE--NK----NIVDSRWVFSVKY------------------NEL----G-NPIRYK-ARLVARGFTQKYQ---IDY----EETFAPVARISSFRFILSLAI--QYNLK-VHQM-------DVKTAFLNG-SLKEEIYMRLP-QGISC-N-------SDN----V-CKLNKAIYGLKQAARCWFEVFEQAL-KECEF----VNSSVDRCIYILDKDNINENIYVLLYV-DDVVIATG-D------MTRMNNFKRYLM-E-KFRMTDLNE-----------------------------IKHFIG-----------IRI--EM----------HEDKIY--------------------------LSQSAYVKK----ILSKFN---
>CoDi6.3
IRKEFRDMVKRKVWRRVKK--SSIPS--NR----RCVKSKWVFKIKR------------------NG----------VFR-ARLVACGYSQIPG---VDF----SESYSPVANDITIRLLLVAMI--LFGLS-AKIV-------DVETAFLYG-ELEEEVYMENP-EGLED-S-------NDDE---A-LLLLTTIYGLVQAARQYYKKARGIL-RKIGF----TGGDVDPCLFV--KKSSLGIVFIALYV-DDNLLVGH-P------KAIECAIEQMKR-H-GLILKVEDD-----------------------------LKDYLS-----------CEIQFSK----------DKTKAW--------------------------LGQPHLISN----LMSKFG---
>CoDi6.7
MQEEVQAHTENKLWELYPR--RLVPQ--GT----PIIPAVWSMKRKR------------------RIS----TREVYKWK-ARLAFDGSKQIHG---VNF----WETYAPVASWPTIRYILTLAL--INRWH-MQQI-------DFVLAYTQA-EAECEMFMKIP-KGFTV-E-------HDNSEEYV-LRIKKNYYGLKQAGRVWNQHLVSKL-QECGF----KQSEHDQCLFY--RGRS----VYVLYT-DDSILAGP-D------LEELEQIKIDMANS-GLKLTSEPG-----------------------------VSDFLG-----------VKI--DR----------KGDEIH--------------------------LTQPHLINS----ILDDLR---
>Ty1B
YHKEVNQLLKMKTWDTDKYYDRKEID--PK----RVINSMFIFNRKR------------------DG----------THK-ARFVARGDIQHPD---TYD----SGMQSNTVHHYALMTSLSLAL--DNNYH-ITQL-------DISSAYLYA-DIKEELYIRPP-PHLGM-N-------D-----KL-IRLKKSLYGLKQSGANWYETIKSYLIKQCGM----EEVRGWSCVF------ENSQVTICLFV-DDMVLFSK-N------LNSNKRIIDKLK-M-QYDTKIINLGES----------------------DEEIQYDILG-----------LEIKYQR-GKY-----MKLGMEN------------------------------------------------
>Ty4
YHKELQNLKDMKVFDVDVKYSRSEIP--DN----LIVPTNTIFTKKR------------------NG----------IYK-ARIVCRGDTQSPD---TYSVITTESLNHNHIKIFLMMQTTEICL---------WTL-------DINHAFLYA-KLEEEIYI----PHPLI-G-------D-----VY-VKLNKALYGLKQSPKEWNDHLRQYL-NGIGL----KDNSYTPGLYQ----TEDKNLMIAVYV-DDCVIAAS-N------EQRLDEFINKLK-S-NFELKITGT-LI----------------------DDVLDTDILG-----------MDLVYNK----------RLGTID--------------------------LTLKSFINR----MDKKYK---
>Zeco1
KQAEIFNWYKNNVFEEVE------DA--GQ----KCVSTRWVCSLKE------------------TQN----G---IVPK-ARLVARGFEEL-N---IHE----LQKDSPTCASDSLRLLLAVIC--QNKWQ-VHSM-------DIKSAFLQGMQLSREIYVRPP-PEVGK-E-------N-----VL-WKLNKCVYGLADASLYWYIKVKIML--STGS----KLSKVDPAVFYWLDEQCKVTGVLACHV-DDFLWAGS-Q------N-FSTNVIPILK-S-ALNVGREEH-E---------------------------HFCYVG-----------MDF-------V-----TINGVVH--------------------------VHQHRYIEN----LQPIQ----

2. Original alignment of RT proteins of represent retrovirusrepresentativeretrotransposons, and other LTR retrotransposons generated by PROMALS3D

>Zeco1
KQAEIFNWYKNNVFEEVEDA--------------GQKCVSTRWVCSLKET--------------QNGI-------------VPKARLVA----------RGFEELNIHELQKDSPTC----------ASDSLRLLLAVICQNKWQVHSMDIKSAFLQGMQLSREIYVRPPP-------EVGK-----------ENVLWKLNKCVYGLADASLYWYIKVKIMLSTGS--KLSKVDPAVFY--WLDEQCKVTGV---LACHVDD--FLWAGS--QNFSTNVIP-ILKSA-LNV-GREE-------------------------------HEH---FCYVG----MDFVTIN--GVVHVHQHRY-------------------------------------------IEN--LQPIQ----
>Ty4
YHKELQNLKDMKVFDVDV-KYSRS-------EIPDNLIVPTNTIFTKKRN------------------------------GIYKARIVC----------RGDTQSPDTYSVITTESL----------NHNHIKIFLMMQT-TEICLWTLDINHAFLYAKLEEE-IYIPHPLIG---------------------DVYVKLNKALYGLKQSPKEWNDHLRQYLNGIGL-KDNSYTPGL------YQTEDKNLM---IAVYVDD--CVIAAS--NEQRLDEFI-NKLKS-NFE-LKITGT-------------------------LIDDVLD---TDILGM--DLVYNKRL--GTIDLTLKSF-------------------------------------------INR--MDKKYK---
>Copia
INTELNAHKINNTWTITKRPE-------------NKNIVDSRWVFSVKYN--------------ELGNP-----------IRYKARLVARGFTQKYQIDYE---------ETFAPVA----------RISSFRFILSLAIQYNLKVHQMDVKTAFLNGSLKEE-IYMRLPQ-------GISC----------NSDNVCKLNKAIYGLKQAARCWFEVFEQALKECEF-VNSSVDRCIYI--LDKDNINENIY---VLLYVDD--VVIATG--DMTRMNNFK-RYLME-KFR-MTDL-------------------------------NEI---KHFIG----IRIEMHE--DKIYLSQSAY-------------------------------------------VKK--ILSKFN---
>Koala
MDEEYQALVTNKTWHLVPPN---------------KNIIDCKWVYKVKRK--------------QDGTL-----------DRYKARLVAKGFRQRYGIDYE---------DTFSPVI----------KMTTIRIILAIAVSKGWFLRQLDVKNAFLHGILEEE-VYMYQPP-------GYEDK--------QHPNYVCKLDKALYGLKQAPRAWFARLSHKLNQLGF-QESKADTSLF----FYNREGLTVF---LLIYVDD--IIVVSS--KSEAIPILL-QNLQQ-DFA-LKDL-------------------------------GNL---HYFLG----IEVNQSP--NGIVLTQAKY-------------------------------------------AND--LLRRSG---
>Hydra1-2
MEDEISSLQENNTFTLTTLPE-------------GKHAVGGRWVYSIKSN--------------IDETE------------TYKARYVAKGYSQVLGVDYI---------ETFSPTA----------NITSIRALMQMAAQYDLELHQMDVKTAYLHAPIDCK-IYMEQPK-------GFEVKSN------RGDKLVCKLNKSLYGLKQLGRNWNKILHVYLTENDL-IQNLADYCVY----SKRSGKDRVI---IIIWVDD--LIIAAS--DNSLLKDVK-EMLTS-KFK-MKDL-------------------------------GKL---KHFLG----IDFDQSK--GTVRVNQKRY-------------------------------------------ILR--ILERFN---
>Tnt-1
MQEEMESLQKNGTYKLVELPK-------------GKRPLKCKWVFKLKKD--------------GDCKL-----------VRYKARLVVKGFEQKKGIDFD---------EIFSPVV----------KMTSIRTILSLAASLDLEVEQLDVKTAFLHGDLEEE-IYMEQPE-------GFEVA--------GKKHMVCKLNKSLYGLKQAPRQWYMKFDSFMKSQTY-LKTYSDPCVYF---KRFSENNFII---LLLYVDD--MLIVGK--DKGLIAKLK-GDLSK-SFD-MKDL-------------------------------GPA---QQILG----MKIVRERTSRKLWLSQEKY-------------------------------------------IER--VLERFN---
>SIRE1-4
MQEELEQFKRNEVWELVPRPE-------------GTNVIGTKWIFKNKTN--------------EEGVI-----------TRNKARLVAQGYTQIEGVDFD---------ETFAPVA----------RLESIRLLLGVACILKFKLYQMDVKSAFLNGYLNEE-VYVEQPK-------GFADP--------THPDHVYRLKKALYGLKQAPRAWYERLTEFLTQQGY-RKGGIDKTLF----VKQDAENLMI---AQIYVDD--IVFGGM--SNEMLRHFV-QQMQS-EFE-MSLV-------------------------------GEL---TYFLG----LQVKQME--DSIFLSQSRY-------------------------------------------AKN--IVKKFG---
>Vitico1-1
XKEEIAAIEKNETWELVELLE-------------DKNVIGVKWVFRTKYL--------------ADGSI-----------QKHKAQLVAKGYAQQHGVDYD---------DTFSPIA----------LFETVRTLLALAAHMHWCVYQFDVKSAFLNGELVEE-VYVSQPE-------GFIVP--------GKEEHVYRLKKTLFGLKQAPRAWYSKIDSYFVENGFE---RSK-------------SDPNL---YLKRQDD--MIYMGS--SSFLINEFK-ACMKK-KFE-MSDL-------------------------------GLL---HFFLG----LEAEDDT----ERADARRF-------------------------------------------RSL--VG-------
>1731
MGLEYKALLANETWKLADLPR-------------NRRCVACKWVYSLKRD--------------VSGRI-----------ERFKARLVAKGCSQKFGVDYF---------ETFSPVC----------RLESVRLILALAAEMQLYLHHMDVCTAYLNSELKDT-VYMKQPQ-------GFTDA--------ANPDQVLLLRKAIYGLKQSGREWNSKLDGVLKDLGF-KACNHEPCLY----QQSGQGNLML---ILVYVDD--LILACQ--SREDMEDLK-AKISE-SFE-CTDK-------------------------------GPL---HLFLG----MEVQRDGDLGEITLGHSQY-------------------------------------------IKE--LLRDYG---
>pCretro6
MQREYDQLTKLGCWDLVDLPA-------------GRKAIGCKWVYRIKRN--------------FSGAI-----------IKYKARLVAQGFSQVPGVDYD---------ETYAPVM----------RPESLHILAAIAVILNLEWDIENAVGAYLNSQLKLT-IYMRQPE-------GFDD----------GSGRVCKLNLALYGLKQSGREWNLLLDEFLRGIGF-RASSVDPCVY----LRIDEGSPTF---LAVHVDD--FSLFAK--TREIMDKLK-GELSS-RFE-MTDL-------------------------------GPV---RQILG----YEVIRERDQRTLMLRQAAY-------------------------------------------IRK--VLDRFN---
>CoDi6.7
MQEEVQAHTENKLWELYP-RRLV---------PQGTPIIPAVWSMKRKRR--------------ISTREV----------YKWKARLAF---------DGSKQIHGVNFWETYAPVA----------SWPTIRYILTLALINRWHMQQIDFVLAYTQAEAECE-MFMKIPK-------GFTVEHD------NSEEYVLRIKKNYYGLKQAGRVWNQHLVSKLQECGF-KQSEHDQC--------LFYRGRSV---YVLYTDD--SILAGP--DLEELEQIK-IDMANSGLK-LTSE-------------------------------PGV---SDFLG----VKIDRKG--DEIHLTQPHL-------------------------------------------INS--ILDDLR---
>Ty1B
YHKEVNQLLKMKTWDTDK-YYDRK-------EIDPKRVINSMFIFNRKRD------------------------------GTHKARFVA---------RGDIQHPDTYDSGMQSNTV----------HHYALMTSLSLALDNNYHITQLDISSAYLYADIKEE-LYIRPPP-------HLGM-----------NDKLIRLKKSLYGLKQSGANWYETIKSYLIKQCG-MEEVRGWSC-------VFENSQVT---ICLFVDD--MVLFSK--NLNSNKRII-DKLKM-QYD------------------------------------------TKIINLGESDEEIQY----DILGLEIKY-------------------------------------------QRG--KYMKLGMEN
>PreDIRS
--------CSTGAAELVPSER------------LGDVKVISALSVSVNAD--------------------------------AKCRLVM---------DLT---------TVNPYIT------ANKIKLENVAIAKSLIP-KSGFMLTFDMKSGYHQARM-------ADSELIYL---AFRW-----------EGKTFWMKALPFGLSSAPEYFTKLFRHPLATLRG---------------------DGVN---CLLYLDD--LLVWSE--TYEGACEAS-AKVRA-LFG-KLGVVLNNEKSS--------------------VTPQRE---VKWLGV--VFNLTHG----TLKISKNRIENALAAAARLLNRKR--PSAKDRLKFT-------GALN----SMHD--VLGPMA---
>CoDi6.3
IRKEFRDMVKRKVWRRVK-KSSI---------PSNRRCVKSKWVFKIKRN------------------------------GVFRARLVA---------CGYSQIPGVDFSESYSPVA----------NDITIRLLLVAMILFGLSAKIVDVETAFLYGELEEE-VYMENPE-------GLEDSN---------DDEALLLLTTIYGLVQAARQYYKKARGILRKIGF-TGGDVDPCLF----VKKSSLGIVF---IALYVDD--NLLVGH--PKAIECAIE-QMKRH-GLI-LKV-------------------------------EDDL---KDYLS----CEIQFSKDKTKAWLGQPH-------------------------------------------LISN--LMSKFG---
>CbrDIRS
--------EEEGVVVRVEEE----------------PRCVSPLHVVEQG---------------------------------KKKRMIL---------DLS---------ELNESLV------PPRFKLENLKTAWPFLE-NAKFAATFDFKSGYHHIKI-------HRDSRDLL---GFSLSNPP-------AAPYFLFKGLPFGLSIAPWLFTKIFKVLVQKWRA---------------------EGIK---IFLYLDD--GLVVGE--TEREVARAV-RKVRE-DLH-NAGVCVAEEKSF---------------------WVPDA--KFTWLG----YECDLVA--KEVRGTEKRMATWWSALDELRRSLA--PTVLDRMKFL-------GCQA----SFEL--VTGDIG---
>Bel
--------LQRGHMEKLTSAQVE---------ESPDTCFYLPHHAVIKLD--------------SLT---------------TKCRVVF---------D-GSGKD-SSGVSLNDRLH------IGPPIQRDLFGVCLRFR-QHQYVLCADVEKMFRGIKV-------FKPHTNFQ---RIVWRTTE-----NEPLLHFRLLTVTYGLAPSPFLAVRVLKQLADDHGHE---YPA------------AAHALL---HDAYVDD--IPTGAN--TFEELMILK-DELIA-LLD-KGKFKLRKWSSNSWRLLKSLPEEDRCFEPIQLLNKSAADSPVKVLG----IQWNPGKDVLYLNLKGCD------------ATIS--PTKRELLSQLSRIYDPLGLVAPVTVLLKL--IFQESW---
>Purbel
--------TEMGFAKKLEKDEMT---------MYKGPVHYISHHAVIRPD--------------NKS---------------TPLRIVF----------NSSAI--YKGHCLNEYWK------KGPDLLNNLFGVLLRFR-EHPVAICADISKMYHRILI-------PERDQHVH---RFLWRDMN----QEKEPDVYMMKVVTFGDKPAAAMAQIGVRLTAEEGEAK---YPE------------AAAILK---RNIYMDD--ICDSVE--TEDTAKKRI-AEVDE-LLE-AGGFKVKGWQSNKPLDGGN------KQEKMKLLEEIAE---EKVLG----VVWERHNDTFSYKVKLQETD---------KETEK--LTKRKILGKVARIYDPIGFAAPIIIKAKT--GLQKLW---
>Zebel
--------EAAGYVAKITAEEA----------NKSNESWYIPHHVVHHN---------------------------------NKDRIVF----------NCSFQ--HQGQSLNSQLL------PGPTLGPSLLGVLLRFR-QHAVAVSGDIKGMFHQVRL-------LPKDKQVL---RFLWRDLC----RDREPDIYEWQVLPFGTTCSPCCAIFALQHHAQGHKGD---MPK------------LVNIVE---NSFYVDN--CLYSTP--TAKEAKDVV-DGLRQ-LLA-EGGFDLRQWACNVPSVIQHLPAEALSTNSERWLTKASTDLQEPTLG----LRWNCLNDSLGYNLRSA-------------EPLE--PTMRNMYKTLASQYDPLGFIIPFTTRAKV--LIQDLW---
>Tamy
--------LDSGYAEEAPSGT------------TPGRTFYLPHFAVVHPM-------------------------------KKKIRIVF---------D-AASR--YEGKSLNDALL------PGPDLLQSLFGVLLRFR-QGPVAVVADIKEMFLQIKI-------REQDRDSL---RFLWRGED----RASKPREYRMTSVIFGAASSPATAIFVKNRNAEEHQAS---HPE------------AVKAIV---RNHYMDD--YLQSFA--TIEEAIDTA-ATVDS-IHK-EAGFELRQWASNEQRVLDGLQ--REEASPTEVAIGSNE---EKTLG----LRWLIKDDALAFNGGLRNAPKEI-----IEGNRV--PTKREVTSAVMSTFDPLGLIAPLLIKGKR--MLQDIW---
>Kobel
--------IANGYAEKVPDGVT----------AKKGKEWYIPHHGVYHPR------------------------------KPNKIRVVF---------D-CAAK--CDGTSLNDVLL------PGPNLMNDLKGVLMRFR-EFPVAFASDIECMFYQVKV-------PESQRDLL---RFLWLPKGD---LDQKPKVYRMAVHLFGAVSAPSCANYSLRRTGIDNICN---AREE-----------TVNTLH---NNFYMDD--GLKSVE--NVEQAIQLV-KELKA-LCK-EGGFNLTKWSSNEREVLREIPLDDRAKELMDLDLESSQLPTERTLG----VLWNAETDEFQFKCQIK--------------KTE--VTRRSMLSEVSSIYDPLGFIAPLLIPAKS--VLQEMC---
>Tas
--------KDCGVIEEVPQEELK---------PTFNIVHYLPHQAVINPH------------------------------KTTTKIVVF---------D-GSSKS-RGTKSINEAIM------RGPVLLPNLGGLLLRFR-SMPIAIIGDLEKAFLQVAL-------NKPDRDAA---RFLWLSDINS-SPSHSNLVFRFARVPFGLNASPFLPTATIKTHLDSYGDVA-----------------LAEEIW---KNIYVDN--VLISAR--TTKEAFNKF-ESIKK-LFE-DARMNIREFLSNDATFNK--------TIPERDRHEATN---AKLLG----LRWNTTADYIQWKVSPPK-------------QPM--MTKRQLLSYIAAQYDPTGHIPPLFTPLKV--ILQ------
>Cer10-1
--------LSAGIVERVWPNMI----------GADDVKYYTPHRAVIKET--------------SNT---------------TKLRIVL---------D-ASSPP-GPEPSLNDCLY------AGDNLVTPLYGILLRGR-IYPYVVVADIEKAFHQVRL-------PTEFRNAS---LFLWLKDITKPPTPDNICTYRFTRIPFGVASSPWLLAASILHFLDRNPNPL------------------NQRVR---ENLYVDN--CLIGTF--DKSEITEII-KNSKD-IFM-KMKMNLREYVTNSEEHMV--------AIEVEDQAKHRV---IKLLG----CEWDSHEDIDTLSVALAV-----------LDIDH--PTKRQVASKMAETFDPLGLITPLIVSFKR--LMQNLW---
>Cer7
--------ISKNILEEVDVSKD----------TEGMRIHYNPHSPVLTPQ--------------KTT---------------TKCRVVI---------D-GSAHF-KNEPSLNDAIY------QGPTILP--DSVDTRFR-SGKTVLLADVEKAFLQVHL-------NESDRDVT---RVLWVKNPDLPPTRENLRVLRFTRVLFGLNVSPFLLGATILFHLDRMEDKK-----------------LANTIA---RNLYVDN--LIIATD--DDSEAMFKLYNKVKT-VFN-GLSMNIREFQSNDQSFTD--------LLDECDKTSESE---VKVLG----VKWSTKT--DQITSSTTD-----------IDILE--NSRRTVSSAIASIYDPMGLLVPLLLPLKL--FQRKLW---
>EIAV
--------LSEGKISEASDN----------------NPYNSPIFVIKKRS--------------------------------GKWRLLQ---------DLR---------ELNKTVQ------VGTEI-SRGLPHPGGLI-KCKHMTVLDIGDAYFTIPL-------DPEFRPYT---AFTIPSIN----HQEPDKRYVWKCLPQGFVLSPYIYQKTLQEILQPFRER-------------------YPEVQ---LYQYMDD--LFMGSN-GSKKQHKELI-IELRA-ILL-EKGFETPDDKLQ----------------------EVPP---YSWLG----YQLCPE----NWKVQKMQLDMVK----------N--PTLNDVQKLM-------GNIT----WMSS--GIPGLT---
>FIV
--------EREGKVKRADPN----------------NPWNTPVFAIKKKS--------------------------------GKWRMLI---------DFR---------ELNKLTE------KGAEV-QLGLPHPAGLQ-IKKQVTVLDIGDAYFTIPL-------DPDYAPYT---AFTLPRKN----NAGPGRRFVWCSLPQGWILSPLIYQSTLDNIIQPFIRQ-------------------NPQLD---IYQYMDD--IYIGSN-LSKKEHKEKV-EELRK-LLL-WWGFETPEDKLQ----------------------EEPP---YTWMG----YELHPL----TWTIQQKQLDIPE----------Q--PTLNELQKLA-------GKIN----WASQ--AIPDLS---
>HIV-1
--------EKEGKISKIGPE----------------NPYNTPVFAIKKKD-------------------------------STKWRKLV---------DFR---------ELNKRTQ------DFWEV-QLGIPHPAGLK-KKKSVTVLDVGDAYFSVPL-------DEDFRKYT---AFTIPSIN----NETPGIRYQYNVLPQGWKGSPAIFQSSMTKILEPFRKQ-------------------NPDIV---IYQYMDD--LYVGSD-LEIGQHRTKI-EELRQ-HLL-RWGLTTPDKKHQ----------------------KEPP---FLWMG----YELHPD----KWTVQPIVLPEKD----------S--WTVNDIQKLV-------GKLN----WASQ--IYPGIK---
>BLV
--------LEAGYISPWDG------------------PGNNPVFPVRKPN--------------------------------GTWRFVH---------DLR---------ATNALTK------PIPALSPGPPDLTAIPT-HLPHIICLDLKDAFFQIPV-------EDRFRSYF---AFTLPTPG----GLQPHRRFAWRVLPQGFINSPALFERALQEPLRQVSAA-------------------FSQSL---LVSYMDD--ILIASP--TEEQRSQCY-QALAA-RLR-DLGFQVASEKTR---------------------QTPSP---VPFLG----QMVHNQ----IVTYQSLPTLQ---------ISSP--ISLHQLQAVL-------GDLQ----WVSR--GTPTTR---
>HTLV-2
--------LEAGHIEPYSG------------------PGNNPVFPVKKPN--------------------------------GKWRFIH---------DLR---------ATNAITT------TLTSPSPGPPDLTSLPT-ALPHLQTIDLTDAFFQIPL-------PKQYQPYF---AFTIPQPC----NYGPGTRYAWTVLPQGFKNSPTLFEQQLAAVLNPMRKM-------------------FPTST---IVQYMDD--ILLASP--TNEELQQLS-QLTLQ-ALT-THGLPISQEKTQ---------------------QTPGQ---IRFLG----QVISPN----HITYESTPTIP---------IKSQ--WTLTELQVIL-------GEIQ----WVSK--GTPILR---
>HERV-L
------KDAGAGVVIPTTS------------------PFNSPIWPVQKTD--------------------------------GSWRMTV---------DYH---------KLNQVVTPIAAAVPVPDVVSLLEEQINTSP--GTWYAAIDLANAFFSIPV-------HKAHQKQFALFAFSWQ-----------GQQYTFTVLPQGYINSPALCHNLIQRDLDDLDHF---SLP--------------QDIT---LVHYIDDDIMLIGSS--EEQEVANTL-DLLVR-HLHARGGWEINLTKIQ---------------------GPSTS---VKFLG----VLVQWC---GACDIVPSKVKDKL-----LHLAPP--TTKKEAQCLV-------GLFG----FWRQ--HIPHLG---
>MuERV-L
--------KDAGVVVPTTS------------------PFNSPIWPVQKTD--------------------------------GSWRMTV---------DYR---------KLNQVVTPI--AAAVPDVVSLL-EQINTSP--GTWYAAIDLANAFFSVPV-------HKDHQKQI---AFSWQ-----------GQQYTFTVLPQVYINSPALCHNLVRRDLDRLDL--------------------PQSIT---LVHYIDD-IMLVGPS---EQEVATTL-DSLVT-HMR-IRGWEINPTKIQ---------------------GPSTS---VKFLG------VQWC---GACRDIPSKVKDKL-----LHLAPP--TTKKEAQRLV-------GLFG----FWRQ--HIPHLG---
>SnRV
--------LEQGVLRKCNS------------------TVNSAIWPVGKPD--------------------------------GSWRLTI---------DYR---------PLNSAVS------CPYPTVASTPELFAKLEKKYQVYSSLDISNGFWSIRL-------EEECQYLF---AFTFD-----------TQQYTWTRLPQGFHASPGIFHQALYNGLASCKTA---IES--------------QGCK---LLQYVDD--ILLMSE--DRDHHLRSL-AILLQ-GLK-DLGVKINPKKSH---------------------FCKDQ---VQYLG----VNVGAD----TRSLIDARSQLIR------TLDIP--LTVQGLRSAL-------GLFN----FCRA--WIPEFS---
>Xen-1
--------LENGAIKRQSS------------------PCNTPLFPVKEKG-----------------KAG----------EPDKYRLVQ---------DLR---------AVNEATV------METPLVSNPHTILSGIPPSATHFRAVDLTNAFYSIPL-------REDCQYLF---AFTHE-----------RQQYVWTVLPQGAQNSPTHFSLALTSILDSWISS-------------------HPEIT---LLQYVDD--LLLCAP--DLPTCEASS-TDLLS-FLA-DQGCKASKEKLQ---------------------WCQTT---VVFLG----QCISQG----TRHITEGRIKTLQ------DIPLP--KGHKPLHAFL-------GLIS----YCRS--WIPEAS---
>WDSV
--------ENQGILIKCHS------------------PCNTPIFPIKKAG-------------------------------RDEYRMIH---------DLR---------AINNIVA------PLTAVVASPTTVLSNLAPSLHWFTVIDLSNAFFSVPI-------HKDSQYLF---AFTFE-----------GHQYTWTVLPQGFIHSPTLFSQALYQSLHKIKFK--------------------ISSE---ICIYMDD--VLIASK--DRDTNLKDT-AVMLQ-HLA-SEGHKVSKKKLQ---------------------LCQQE---VVYLG----QLLTPE----GRKILPDRKVTVS------QFQQP--TTIRQIRAFL-------GLVG----YCRH--WIPEFS---
>CoEFV
--------LEQGVLVKQTS------------------PTNMAVLPVPKPD--------------------------------GTWRLVL---------DYR---------ALNKHSE------PVRAQNQHSSGILANIE-RKAYKSSVDLANGFWSHPI-------REEDWPKM---AFTWC-----------GFQYLWTRLPQGFLNSPALFSADVISLVGQLPG----------------------------VYCYVDD--IYLTHD--TEEEHLKIL-DQVLE-ILI-KAGYVINIKKSK---------------------LCRKV---VDFLG----FSLSDE----GRGLSDQYREKLA------AIKPP--QTLRQLQSVM-------GLLN----FSRL--FVKGFS---
>FFV
--------LKQGVLIQKES------------------TMNTPVYPVPKPN--------------------------------GRWRMVL---------DYR---------AVNKVTP------LIAVQNQHSYGILGSLF-KGRYKTTIDLSNGFWAHPI-------VPEDYWIT---AFTWQ-----------GKQYCWTVLPQGFLNSPGLFTGDVVDLLQGIPN----------------------------VEVYVDD--VYISHD--SEKEHLEYL-DILFN-RLK-EAGYIISLKKSN---------------------IANSI---VDFLG----FQITNE----GRGLTDTFKEKLE------NITAP--TTLKQLQSIL-------GLLN----FARN--FIPDFT---
>SFV
--------LKQGVLRQSTS------------------PMNTPVYPVPKPD--------------------------------GKWRMVL---------DYR---------AVNKTIP------LIAAQNQHSLGILTNLI-RHKYKSTIDLSNGFWAHPI-------TEDSQWIT---AFTWE-----------GKQHVWTRLPQGFLNSPALFTADVVDILKEVPG----------------------------VSVYVDD--IYISSP--TMEEHFQVL-DSIFR-KLL-ETGYIVSLKKSA---------------------LARYE---VNFLG----FVISET----GRGLTSEFRERLQ------EITPP--TTLKQLQSIL-------GFLN----FARN--FVPNFS---
>BFV
--------LRQGVLRQQNS------------------EMNTPVYPVPKAD--------------------------------GRWRMVL---------DYR---------EVNKVTP------LVATQNCHSASILNTLY-RGPYKSTLDLANGFWAHPI-------KPEDYWIT---AFTWG-----------GKTYCWTVLPQGFLNSPALFTADVVDILKDIPN----------------------------VQVYVDD--VYVSSA--TEQEHLDIL-ETIFN-RLS-TAGYIVSLKKSK---------------------LAKET---VEFLG----FSISQN----GRGLTDSYKQKLM------DLQPP--TTLRQLQSIL-------GLIN----FARN--FLPNFA---
>DrFV-2
--------KRKGIIKEVDNA-----------------PTNSPIQAVAKPD--------------------------------GGWRLVT---------NYK---------ALNKQTV------PDTRYLINARDATGAAP-EGRLLSKIDLANGFWSVPL-------KPESRART---AFTFE-----------NKQYVYNVLPQGFKNSPNAFQAIMMEILKGLP-----------------------------IVVYIDD--ILIVTN--DEEEHLKIL-DETLS-RLT-KEGFRLNYKKME---------------------IAKDD---VEFLG----FQITGN----ERFLSQTTENKLK------ELRGKEITTLKQLQSML-------GTLN----FVRD--LIPGYA---
>AliFLERV
--------HALGIIREEPNP-----------------LTNSPIQAVKKPE--------------SAG---------------GGWRPVI---------NFK---------ALNRRTV------ANRASLINPQGALKTLR-VKKYKSCIDLANGFFSLRL-------ARESQGKT---AFTHK-----------GKSYVWQRLPQGYRNSPNVFQSAVLEILEDVG-----------------------------ASVYIDD--VFIADD--TEEEHLKRL-EEVVK-RIS-AAGLKLNLAKCQ---------------------FGQFK---VNYLG----FQVTTD-----LGLSDGYREKIQ------QIQPP--RCENDLQKIL-------GLCN----YVRD--HVPNYQ---
>AciFLERV
--------LTLGVIRQELNP-----------------ITNSPIQAVKKPE--------------SSG---------------GGWRPVI---------NFK---------ALNRRTV------ANRASLINPQGTLKTLK-LKPFKSCIDLANGFFSLRL-------TRGSQGKT---AFTHK-----------GRSYVWERLPQGYKNSPNVFQAAVMDVLDGLG-----------------------------ATIYIDD--VFIADD--TEEQHLDRL-QKIVE-RLT-AAGLKLNLKKCQ---------------------FGRKR---VDYLG----FQVSDD-----LGLSEVYRKKIE------QIEPP--SSLNELQKVL-------GLCN----YVRD--YVPGYQ---
>Odin-She1
-----------------------------------------------------------------------------------------------------------------------------------------------------------------------KEEDQHKL---AFTFD-----------DTQYTWTRLPFGYVNSPAEWNIFLHKVLPDVRDKQ--------------------------LSLFVDD--ILANSD--VWEEHLSQL-RYVFE-QFA-QTGVKVPLHKCQ---------------------FARLS---VDYLG----YHLSSE----GISPQTKKTQVIQ------DLQNP--ENKSQLRSVL-------GTLN----FYRR--FIKDYA---
>Odin-Hma2
--------------------------------------------------------------------------------------------------------------------------------------------------------------------------------------------------------------YVNSPAEWNGKKYKVLPDVRD--------------------RHCHC---LPLFVDD--ILANGD--VWEEHLNQL-RYVFE-QFA-FTGVRVPLRKCQ---------------------FAKSS---VDYLG----YHISSE----GMSSQTKKTQVIQ------NLQNP--ENQAQLRSIL-------GALN----LYRT--FFRDYA---
>Odin-She2
--------------------------------------------------------------------------------WVLEV----------------------------------------------------------------------------------KEEDQHKL---AFTFV-----------DKQYTWTHLPFGCVNSPAEWNIFLHKVLTDLRDKQ--------------------------FSLFVDD--SLANSD--VWEEHLSQL-RYMFE-QFA-QTGVKVPLHKCQ---------------------FPKLS----VDLG----FHLSSI----GISPQTKKTQVIQ------NLQNP---ENSQLRSVL-------GTLN----FYRR--FIKDYA---
>Odin-Pcr3
---------------------------------------------------------------------------------------------------------------------------------------------------------------V-------KEKDQHKL---AFTFD-----------DTQYTWTRLPFGYVNSLAE-NIFLHKVLPDVRDRQ--------------------------LSLFVDD--ILANSD--VWEEHLSQL-KYVFE-QFT-QTGVKVPLPKCQ---------------------FAKLS---VDYLG----YHLSSE----GISPQTKKTQAIQ------NLKNP--ENQSQLRSIL-------RTLN----FYRR--FIKDYA---
>Odin-Pcr1
---------------------------------------------------------------------------------------------------------------------------------------------------------------V-------KEKDQHKL---AFTFD-----------DTQYTWTRLPFAYVNSKAELNIFLHKVLPDVRDRQ--------------------------LSLFVDD--ILANSD--VWEEHLSQL-RYVFE-QFA-QTGVKVPLPKCQ---------------------FAKLS----VDLG----YHLSSE----GISPQTKKTQAIQ------NLQNP--ENQSQLRSIL-------GTLN----FYRR--FIKDYA---
>Odin-Aeq2
ESNDIIRPCNSTYNAPVWPVLKPNGTWRMCIDFRNLNRKIPISRWPMGDIDYSLSWLKSSKYFTTLDIYVC--------MYDVANGFWT---------IPV------------------------------------------------------------------KGDDQHKL---AFTFD-----------GAQYTWTRLPFGYGNSPAEWNIFLHKVLPDVRDRH--------------------------LSLFVDD--VLANSD--DWEEHLSQL-RYVFE-QFS-KAGVKVPLRKCP---------------------FARSS---VDYLG----YHLSSE----GMSPQAKKTQVIQ------NLPDP--KNQSQLRSIL-------GTLN----FYRR--FIKDYA---
>Odin-Epa
ESNDIIRPCNSTYNSPVWPVLKANGTWRMCIDFRNLNRKVPISRWPMGDIDYSLSRLKSSKYFTTL---------------DVANGFWT---------IPV------------------------------------------------------------------KGDDQHKL---AFTFD-----------GAQYTWTRLPFGYVNSPAEWNIFLHKVLPDVRDRH--------------------------LSLFVDD--VLANSD--DWEEHLSQL-RYVFE-QFS-KAGVKVPLHKCQ---------------------FARSS---VDYLG----YHLSSE----GISPQAKKTQVIQ------DLQDP--KNQSQLRSIL-------GTLN----FYRR--FIKDYA---
>Odin-Aeq1
ESNDIIRPCNSTYNSPVWPVLKPNGTWRMCIDFRNLNRKVPISRWPMGDIDYSLSRLKSSKYFTTL---------------DVANGFWT---------IPV------------------------------------------------------------------KGDDQHKL---AFTFD-----------GAQYTWTRLPFGYVNSPAEWNTFLHKVLPDVRDRH--------------------------LSLFIDD--VLANSD--DWEEHLSQL-RYVFE-QFS-KAGVKVPLRKCQ---------------------FARSS---VDYLG----YHLSSE----GMSPHAKKTQVIQ------NLPDP--KNQSQLRSIL-------GTLN----FYRR--FIKDYA---
>Odin-Aeq3
ESNDIIRPCNSTYNSPVWPVLKPNGTWRMCIDFRNLNRKVPISRWPMGDIDYSLSRLKSSKYFTTL---------------DVANGFWT---------IPV------------------------------------------------------------------KGDDQHKL---AFTFD-----------GAQYTWTRLPFGYVNSPAEWNIFLHKVLPDVRDRH--------------------------LSLFVDD--VLANSD--DWEEHLSQL-RYVFE-QFS-KAGVKVPLRKCQ---------------------FARSS---VDYLG----YHLSSE----GMSPQAKKTQVIQ------NLPDP--KNQSQLRSIL-------GTLN----FYRR--FIKDYA---
>Odin-Aeq4
ESNDIIRPCNSTYNSPVWPVLKPNGTWRMCIDFRNLNRKVPISRWPMGDIDYSLSRLKSSKYFTTL---------------DVANEFWT---------IPV------------------------------------------------------------------KGDDQHKL---SFTFD-----------GAQYTWTRLPFGYVNSPAEWNIFLHKALPDVRDRH--------------------------LSLFVDD--VLANSD--DWEEHLSQL-RYVFE-QFS-KAGVKVPLRKCQ---------------------FARSS---VDYLG----YHLSSE----GMSPQAKKTQVIQ------NLPDP--KNQSQLRSIL-------GTLN----FYRR--FIKDYA---
>Odin-Avi1
-------------------------------------------------------------------------------------------------------------------------------------------------------------------------------------FD-----------GAQYTWTRLPFGYVNSPAEWNIFLHKVLPDVRDRH--------------------------LSLFVDD--VLANSD--DWEEHLNQL-RYVFE-QFS-NAGVKVPLHKCQ---------------------FARSS---VDYLG----YHLSSE----GMSPQAKKTQVIQ------NLPDP--KNQSQLRSIL-------GTLN----FYRR--FIKNYA---
>Odin-Hma3
-------------------------------------------------------------------------------------------------------------------------------------------------------------------------EDQHKL---AFTFD-----------DAQYTWTRLPFGYVNSPAEWNIFLHKVLPDVRNRH--------------------------LSLFVDD--LLANSD--DWEEHLSQL-RYVFE-QFS-IAGVKIPLRKCQ---------------------FGRSS---VDYLG----FHLSAE----GVSPQAKKVEAIE------KLQDP--KNQSQLRSIL-------GTLN----FYRR--FIQDYA---
>Odin-Sme3
ESNGIIRPCNSTYNSPVWPVLKSNGTWRMCIDFRNLNTRVPVSRWPMGDIDFS-------LSRLKESKFFT--------TLDVANGFWI---------IPV------------------------------------------------------------------KREDQHKL---AFTFD-----------DAQYTWTRLPFGYVNSPAEWNIFLHKVLPDVRNRH--------------------------LSLFVDD--LLANSD--DWEEHLSRL-RYVFE-QFS-IAGVKIPLRKCQ---------------------FGRSS---VDYLG----FHLSAE----GVSPQAKKVEAIE------KLQDP--KNQSQLRSIL-------GTLN----FYRR--FIQDYA---
>Odin-Sme2
--------ECNQIIRPCNS------------------TYNSLIWSVLKPN--------------------------------GTWRKCV---------DFR---------NLNRKVP------ISRWPMGDIEYSLSRLE-RSKFFSTLDVANGFWTLPV-------KEEDQHKL---AFTFD-----------DTQYTWTRLPFG--------------------------------------------------------------------------------------------------------------------------------------------------------------------------------------------------------------------
>Odin-She4
--------EGNQIIRPCNS------------------TYNSPIWPVLKPN--------------------------------GAWRMCV---------DFR---------NLNRKVP------ISR-PMGNIEYSLSQLK-RSKFFSTLDVANGFWTLPV-------KEEDQHKL---AFTFD-----------DTQYTWTRLPFGYI--PNNKEKYMSVTVGKLKFL---DSQQ----------FMSDSLA---N------------------------------------------------------------------------------------------------------------------------------------------------------------------
>Odin-Hma1
--------ECNEIIRPCNS------------------TYNSPIWPVLKPN--------------------------------GTWRMCI---------DFR---------NLNRKVP------VSR-PMGDIEYSLSQLK-RSKFFSTLDVANGFWILPV-------KEEDQQKL---AF----------------------------------------------------------------------------------------------------------------------------------------------------------------------------------------------------------------------------------------------
>Odin-Pcr2
--------EGNQIIRPCNS------------------TYNSPIWPVLKPN--------------------------------GTWRMCV---------DFR---------NLNRKVP------ISRWPMGDIEYSLSRLK-RSKFFSTLDVANGFWTIPV-------KEKDQHKL---AFTFD-----------DTQYTWTRLPFATLD-----------------------------------------------------------------------------------------------------------------------------------------------------------------------------------------------------------------
>Odin-She3
--------EGNQIIRPCNS------------------TYNSPIWPVLKPN--------------------------------GTWRMCV---------DFR---------NLNRKVP------ISRWPMGNIEYSLSRLK-RSKFFSTLDVANGFWTLPV-------KEEDQHKL---AFTFD-----------DTQYTWTRLPFG--------------------------------------------------------------------------------------------------------------------------------------------------------------------------------------------------------------------
>Odin-Hcr1
--------EGNQIIRPCNS------------------TYNSPIWPVLKPN--------------------------------GTWRMCV---------DFR---------NLNRKVP------ISRWPMGDIEYSLSRLK-RSRFFSTLDVANGFWTLPV-------KEDDQYKL---AFTFD-----------DTQYTWTRLPFGYVNSPAEWNIFLHKVLPDVRDRQLSLFVDDILANSDSWEEHLGQLRYVFEQFAQTGVKVPLYKCQFVKLSVDYLGYHLSSEGISHQTKKTQVIQNLKSPENQSQLRSVLGTLNFYRRFMKDYA-----------------------------------------------------------------------------------------
>Odin-Hma4
--------ESNGIIRPCNS------------------TYNSPVWPVLKSN--------------------------------GTWRMCI---------DFR---------NLNTRVP------VSRWPMGDIDYSLSRLK-ESKFFTTLDVANGFWTIPV-------KREDQHKL---AFTFD-----------DAQYTWTRLPFGYV------------------------------------------------------------------------------------------------------------------------------------------------------------------------------------------------------------------
>Odin-Sme1
--------------------------------------------------------------------------------------------------------------NSVRKVP------ISRWPMGNIECSLSRLK-RSKFFSTLDVANGFWTLPV-------KEEDQHKL---AFTFD-----------DTQYTWTRLPFGYVNSPAEWNIFLHKVLPDVRDK---QLSL----------FVDDILA---N------------------------------------------------------------------------------------------------------------------------------------------------------------------
>Loki-Bsp
--------LKKEIIRECNS------------------TYNSPIWPVLKPT--------------------------------GKWRLTI---------DYR---------PLNKNVP------LSRWPMIHLDQELAKIK-DAHFFSTVDVANGFWTMRV-------DPADQYKL---AFSFG-----------NRQYTWNRCPFGYSNSPAEFNIFLHKAMSDAAARG--------------------------NLIYVDD--ILMRSQ--TFEGHLAEI-RHVLS-QLL-AAGAKLALTKGQ---------------------WCRTK---VKYVG----LTVGQH----GIEPQADRIQAIR------TIKAP--NTLSGLRSFL-------GVCN----YSRQ--FVEDYA---
>Loki-Lca
--------LKKNIIRECNS------------------TYNSPIWPVLKPT--------------------------------GKWRLTI---------DYR---------QLNKTVP------LSRWPMAEIDHGLNQIK-GAKVLTTMDLANGFWTMPV-------KETDQYKL---AFTFD-----------RIQYTWNRCPFGYSNSPADFNIFLHKAMGDAKERG--------------------------TIVYVDD--ILVKDS--SWQEHLKSL-QHTLE-QLK-EAGAKISIQKGQ---------------------WARKR---VDYLG----FQIGTE----GLLPQTNRIEALL------ALKSP--NTVPTLRSFL-------GICN----YLRQ--FVDDYA---
>Loki-Lch
--------MEREIIRECNS------------------TYNSPIWPVLKPN--------------------------------GKWRLTI---------DYR---------QLNKQVP------LSHWPMTYLDQNLTKIA-GAKYFTTLDIANGFWTVKV-------DPKDQYKL---AFSFG-----------KRQYTWNRCPFGYLNSPADFNIFLHKAMPDAEERG--------------------------NLIYVDD--ILIKSN--SASDHLDEI-RYVLT-QLK-NAGAKLSLTKGQ---------------------WCRKR---VNYLG----YDVGPD----GLRPQQNRIKAIQ------AIRSP--TNITELRSFL-------GICN----YSRQ--FIENYA---
>Loki-Str
--------LAKRIIRECNS------------------TYSAPVWPVLKPT--------------------------------GKWRLTI---------DYR---------QLNKLVP------LSRWPMTQLDQELPKVA-NAKYFSTVDVANGFWTMTV-------DPRDQHKL---AFSFS-----------NKLFTFNRCPFGYANSPSEFNIFLHKAMPDAASRG--------------------------TIIYVDD--VLMRSE--TWSHHLNEM-DHVLT-QLG-TAGAKLAIMKGQ---------------------WCRTK---VNYVG----LLVGAE----GILPQSNRIQAVR------NIKTP--TNLHEVRSFL-------GVCN----YSRQ--FIENYA---
>Loki-Npa
--------KERGVIRSVHS------------------SYNNPILGILKPN--------------------------------GQWRLCA---------DLR---------QLNKRVY------MSGWPVPYIDQCLVQMQ-GARIFTTLDCAQGYWTIKV-------SPEDQYKL---AFTFG-----------KEQYTWTRMPFGYINSGHEFAVFLHKAMPDATERG--------------------------NLTYVDD--ILLKST--SFEKHVQEI-RHVLN-QLR-EAGVKISLQKAQ---------------------WCRTK---VNFLG----HEVTSE----GLNPQKKKVEAVM------KSKTP--TNVSELRSFL-------GMMN----YSRK--FIDNYA---
>RSV
--------LQLGHIEPSLS------------------CWNTPVFVIRKAS--------------------------------GSYRLLH---------DLR---------AVNAKLV------PFG-AVQQGAPVLSALP-RGWPLMVLDLKDCFFSIPL-------AEQDREAF---AFTLPSVN----NQAPARRFQWKVLPQGMTCSPTICQLVVGQVLEPLRLK-------------------HPSLC---MLHYMDD--LLLAAS--SHDGLEAAG-EEVIS-TLE-RAGFTISPDKVQ----------------------REPG---VQYLG----YKLGST----YVAPVGLVA-----------EPRI--ATLWDVQKLV-------GSLQ----WLRP--ALGIPP---
>LDV
--------LKDGRIIPSRS------------------QWNSPIFVIQKKD-------------------------------KSKFRMLH---------DLR---------AVNALIK------DWG-ALQPGTPWPGAIP-SEWPVIAMDISDCFFSIPL-------AERDSERF---AFTIPSPN----LREPAKRYQWTVLPQGMKNSPYICQQVVAEVIRPIRER-------------------FRDAV---IIHYMDD--ILIAAA--EERQTEVIF-EAVKT-TCH-EKGLKINEAKTQ----------------------RAPE---VSYLG----WRVMET----GIAPLTVQL-----------PETV--TNLVQLQRLL-------GIIQ----WLKP--ILSLRP---
>SRV
--------LEAGHITESNS------------------PWNTPIFVIKKKS--------------------------------GKWRLLQ---------DLR---------AVNATMV------LMG-ALQPGLPSPVAIP-QGYLKIIIDLKDCFFSIPL-------HPSDQKRF---AFSLPSTN----FKEPMQRFQWKVLPQRMANSPTLCQKYVATAIHKVRHA-------------------WKQMY---IIHYMDD--ILIAGK--DGQQVLQCF-DQLKQ-ELT-IAGLHIAPEKIQ----------------------LQDP---YTYLG----FELNGP----KITNQKAVIR----------KDKL--QTLNDFQKLL-------GDIN----WLRP--YLKLTT---
>JSRV
-------------------------------------------------------------------------------------------------------------------MM------HMG-ALQPGLPTPSAIP-DKSYIIVIDLKDCFYTIPL-------APQDCKRF---AFSLPSVN----FKEPMQRYQWRVLPQGMTNSPTLCQKFVATAIAPVRQR-------------------FPQLY---LVHYMDD--ILLAHT--DEHLLYQAF-SILKQ-HLS-LNGLVIADEKIQ----------------------THFP---YNYLG----FSLYPR----VYNTQLVKLQ----------TDHL--KTLNDFQKLL-------GDIN----WIRP--YLKLPT---
>MMTV
--------LQLGHLEESNS------------------PWNTPVFVIKKKS--------------------------------GKWRLLQ---------DLR---------AVNATMH------DMG-ALQPGLPSPVAVP-KGWEIIIIDLQDCFFNIKL-------HPEDCKRF---AFSVPSPN----FKRPYQRFQWKVLPQGMKNSPTLCQKFVDKAILTVRDK-------------------YQDSY---IVHYMDD--ILLAHP--SRSIVDEIL-TSMIQ-ALN-KHGLVVSTEKIQ----------------------KYDN---LKYLG----THIQGD----SVSYQKLQIR----------TDKL--RTLNDFQKLL-------GNIN----WIRP--FLKLTT---
>Tor1
--------EDAGIIEKASGS-----------------SFNAPLQLVRKSS--------------------------------GGYRICV---------DMR---------SLNNRLA------ESKWPLPSLAETLESLA-GTAFFSCVDIRQAFFHMAL-------TDESKHLT---AFSAL-----------NCQYQFRRLPMGLKISPSVYQMAMKETLGNDLGNK--------------------------AVVYLDD--VLVTGR--TEDEHLEAL-DVVLD-RLR-KAGFLLNPDKCI---------------------LGVKK---TTFLG----HEVTTE----GYYPKTDNLAAIR------EFPKP--TNKKALRRFI-------GMTA----FYST--LVPKLQ---
>MuLV
--------LDQGILVPCQS------------------PWNTPLLPVKKPG-------------------------------TNDYRPVQ---------DLR---------EVNKRVE------DIHPTVPNPYNLLSGLPPSHQWYTVLDLKDAFFCLRL-------HPTSQSLF---AFEWRDPE-----MGISGQLTWTRLPQGFKNSPTLFDEALHRDLADFRIQ-------------------HPDLI---LLQYVDD--LLLAAT--SELDCQQGT-RALLQ-TLG-DLGYRASAKKAQ---------------------ICQKQ---VKYLG----YLLKEG----QRWLTEARKETVM------GQPTP--KTPRQLREFL-------GTAG----FCRL--WIPGFA---
>REV
--------RAAGILRPVHS------------------PWNTPLLPVRKSG-------------------------------TSEYRMVQ---------DLR---------EVNKRVE------TIHPTVPNPYTLLSLLPPDRIWYSVLDLKDAFFCIPL-------APESQLIF---AFEWADAE-----EGESGQLTWTRLPQGFKNSPTLFDVALNRDLQGFRLD-------------------HPSVS---LLQYVDD--LLIAAD--TQAACLSAT-RDLLM-TLA-ELGYRVSGKKAQ---------------------LCQEE---VTYLG----FKIHKG----SRSLSNSRTQAIL------QIPVP--KTKRQVREFL-------GTIG----YCRL--WIPGFA---
>FLV
--------LDQGILKPCQS------------------PWNTPLLPVKKPG-------------------------------TEDYRPVQ---------DLR---------EVNKRVE------DIHPTVPNPYNLLSTLPPSHPWYTVLDLKDAFFCLRL-------HSESQLLF---AFEWRDPE-----IGLSGQLTWTRLPQGFKNSPTLFDEALHSDLADFRVR-------------------YPALV---LLQYVDD--LLLAAA--TRTECLEGT-KALLE-TLG-NKGYRASAKKAQ---------------------ICLQE---VTYLG----YSLKDG----QRWLTKARKEAIL------SIPVP--KNSRQVREFL-------GTAG----YCRL--WIPGFA---
>KoRV
--------LDLGILVPCQS------------------PWNTPLLPVKKPG-------------------------------TNDYRPVQ---------DLR---------EVNKRVQ------DIHPTVPNPYNLLSSLPPSHTWYSVLDLKDAFFCLKL-------HPNSQPLF---AFEWRDPE-----KGNTGQLTWTRLPQGFKNSPTLFDEALHRDLASFRAL-------------------NPQVV---MLQYVDD--LLVAAP--TYRDCKEGT-RRLLQ-ELS-KLGYRVSAKKAQ---------------------LCREE---VTYLG----YLLKGG----KRWLTPARKATVM------KIPTP--TTPRQVREFL-------GTAG----FCRL--WIPGFA---
>Tor2
--------AKDGIIEPCPDG----------------KGFHSPLVIVRKKT--------------------------------GGLRICS---------DFK---------SSLNQCLD---ETTDIWPLPQMDHLFANIEHGHRIFTSLDVSKAYWNLLI-------DPRDRHKT---NFTFD-----------NKCWMYVRLPFGLKFSGDAFCRSISSMLDRVSLKSN-------------------------FCNYVDD--VLAYSS--DCETHVKVL-QQIFS-ACR-HFGARLGAKKCT---------------------FGQAS---TAFMG----RIISAE----GISIPPENMETIL------ALKPP--TTRKQVQSLI-------GNFC----WLKS--WVSANL---
>Tat4-1
--------LGAGSIVEVKY-----------------PEWLANPVVVKKKN--------------------------------GKLRVCI---------DFT---------DLNKACP------KDSFPLPHIDRMVEATT-GNELLSFMDAFSGYNQIPM-------HKDDQEKT---SFITD-----------RGTYCYKVMPFGLKNAGARYQRLVNQMFAPQLGKT--------------------------MEVYIDD--MLVKSK--KSADHIEHL-TACFE-TLN-KYNMKLNPAKCS---------------------FGVTS---GEFLG----YIVTKR----GIEANPKQIQAIL------DLKSP--RNKKEVQRLT-------GRIA----ALNI--FIARST---
>RetroSor1
--------LDAKVIREVIY-----------------PEWLANVVLVPKKN--------------------------------GKMRMCI---------DFT---------DLNKACV------KDSFPLPRIDTSVDKAA-GCQRFSLLDCFSGYHQIWL-------KKEDEGKA---SFTTP-----------FGTYCYTRMPEGLKNAGATFSRMMGKVLGSQLQRN--------------------------IIAYVDD--VVVMSK--RKEDHIKDL-QETFV-NLR-SAGLKLNPEKCV---------------------FGVSK---GKMLG----YIISSE----GIRANPDKTKAIM------SMAEP--SNKKEVQRLT-------GRIA----ALNR--FISRSA---
>SURL
--------ERLDVITPVDEP----------------TDWVSSLVVVMKKN--------------------------------GQLRVCL---------DPR---------DLNRAIK------REHYQLPSRAEITAHFA-GAKYFSKLDASSGFWQIQL-------DDESSKLC---TFITP-----------YGRYKFLRLPFGICSAPEVYHKIVHQMFAHIPG----------------------------VNTMMDD--VIVWGT--TQQEHDNRL-REVLS-IAR-RMNLKLNKDKCE---------------------FSVKK---LTFIG----DLISDQ----GVQPDPKKVSAIL------NMERP--KCRKDVQRFL-------GMIN----YQGK--FIPDLA---
>RTBV
--------LDNKLIKKADPT----------------CRHRTAAFIVRNHS--------------EEVA--------------QKPRIVY---------NYK---------RLNDNMH------TDPFNIPHKISMINLIQ-KANIFSKFDLKAGFHHMKL-------KDDFKDWT---TFTCS-----------EGLYTWNVCPFGIANAPCAFQRFMQESFGDLKF----------------------------ALLYIDD--ILIASN--NEKEHIEHL-KIFFN-RVK-EVGCVLSKKKSK---------------------MFLKE---VEYLG----VEIKEG----KISLQPHIVDKIK------KFDKNKLNTLKGLQAYL-------GLLN----YARG--YIKDLS---
>PVCV
--------QQFDLIEPSDS------------------QWACEAFYVNKRS--------------EQVR--------------GKLRLVI---------NYQ---------PLNHFLQ------DDKFPIPNKLTLFSHLS-KAKLFSKFDLKSGFWQLGI-------HPNERPKT---GFCIP-----------DRHFQWKVMPFGLKTAPSLFQKAMIKIFQPILFS---------------------------ALVYIDD--ILLFSE--TLEDHIKLL-NQFIS-LVK-KFGVMLSAKKMI---------------------LAQNK---IQFLG----MDFADG----TFSPAGHISLELQ------KFPDT-NLSVKQIQQFL-------GIVN----YIRD--FIPEVT---
>ComYMV
--------LQMKVIRPSES------------------KHRSTAFIVRSGT--------------EIDPITG-------KEKKGKERMVF---------NYK---------LLNENTE------SDQYSLPGINTIISKVG-RSKIYSKFDLKSGFWQVAM-------EEESVPWT---AFLAG-----------NKLYEWLVMPFGLKNAPAIFQRKMDNVFKGTEKF---------------------------IAVYIDD--ILVFSE--TAEQHSQHL-YTMLQ-LCK-ENGLILSPTKMK---------------------IGTPE---IDFLG----ASLGCT----KIKLQPHIISKIC------DFSDEKLATPEGMRSWL-------GILS----YARN--YIQDIG---
>SbCMV
--------LKKGLIRESQS------------------PHSAPAFYVENHN--------------EIKR--------------GKRRMVI---------NYK---------KMNEATI------GDSYKLPRKDFILEKIK-GSLWFSSLDAKSGYYQLRL-------HENTKPLT---AFSCPP----------QKHYEWNVLSFGLKQAPSIYQRFMDQSLKGLEHI---------------------------CLAYIDD--ILIFTK-GSKEQHVNDV-RIVLQ-RIK-EKGIIISKKKSK---------------------LIQQE---IEYLG----LKIQGN---GEIDLSPHTQEKIL------QFPDE-LEDRKQIQRFL-------GCIN----YIANEGFFKNLA---
>CaMV
--------LDLKVIKPSKS------------------PHMAPAFLVNNEA--------------EKRR--------------GKKRMVV---------NYK---------AMNKATV------GDAYNLPNKDELLTLIR-GKKIFSSFDCKSGFWQVLL-------DQESRPLT---AFTCP-----------QGHYEWNVVPFGLKQAPSIFQRHMDEAFRVFRKF---------------------------CCVYVDD--ILVFSN--NEEDHLLHV-AMILQ-KCN-QHGIILSKKKAQ---------------------LFKKK---INFLG----LEIDEG----THKPQGHILEHIN------KFPDT-LEDKKQLQRFL-------GILT----YASD--YIPKLA---
>CSVMV
--------IKEGFIEEKTNF--------------EDKKYSSPAFIVNKHS--------------EQKR--------------GKTRMVI---------DYK---------DLNKKAK------VVKYPIPNKDTLIHRSI-QARYYSKFDCKSGFYHIKL-------EEDSKKYT---AFTVP-----------QGYYQWKVLPFGYHNSPSIFQQFMDRIFRPYYDF---------------------------IIVYIDD--ILVFSK--TIEEHKIHI-AKFRD-ITL-ANGLIISKKKTE---------------------LCKEK---IDFLG----VQIEQG----GIELQPHIINKIL------EKHTK-IKNKTELQSIL-------GLLN----QIRH--FIPHLA---
>Athila4-1
--------LDAGVIYPISDS-----------------TWVSPVHCVPKKG--------------GMTVVKNEKDELIPTRTITGHRMCI---------DYR---------KLNAASR------KDHFPLPFIDQMLERLA-NHPYYCFLDGYSGFFQIPI-------HPNDQEKT---TFTCP-----------YGTFAYKRMPFGLCNAPATFQRCMTSIFSDLIEEM--------------------------VEVFMDD--FSVYGP--SFSSCLLNL-GRVLT-RCE-ETNLVLNWEKCH---------------------FMVKE---GIVLD----HKISEK----GIEVDKGKVEVMM------QLQPP--KTVKDIRSFL-------GHAG----FYRR--FIKDFA---
>Diaspora
--------LQAGIIYPISDS-----------------QWVSPVQVVPKKT--------------GLTVIKNEKEELIPTRVQNNWRVCI---------HYR---------RLNQVTK------KDHFPLPFIDQILECLA-GKSHYCFLDGFSGYMQITI-------ALEDQEKT---TFTCL-----------FGTFAYRRMSFGLCNAPGTFQRCMISIFSDFLENC--------------------------IEEFMDD--FTVYGS--SFDGCLDSL-EKVLN-RRI-ETNLVLNFEKCH---------------------FMVEQ---GIVLG----HIISNK----GIEVDPAKISVIS------QLPYP--SCV-EVRSFL-------GHAG----FYRC--FIRDFS---
>Woot
--------LDLGVIKREAS------------------PYASPMTVGKKKD--------------------------------GTVRICL---------DAR---------MINSKMI------ADCESPPAADELLRRFH-EIRYMSTIDLRSSYWQIPL-------SPESRQYT---AFLYN-----------GRSYTYQVLPFGLKTAVGSFSRAMDVVLGTEVREF--------------------------VVNYIDD--LLVASE--TLNEHLEHL-RQVFE-KLK-QARMTINLEKSN---------------------FIQKE---VKFLG----HILTIN----GIKADPEKISAIR------NFPVP--QKTKHVRAFL-------GLCN----FYRK--FCARYA---
>Gmr1
--------LKLGVIEESRS------------------AWASPIVLVPKPD--------------------------------GTHRFCN---------DFR---------RLNEVSD------FDSYPMPRVDELIERLG-PARYLSTLDLTKGYWQVPL-------APSSREKT---AFATP-----------GGLFQYTVLPFGVHGAPATFQRMMDQVLRPHSSY---------------------------AAAYIDD--IIIHSA--SWDEHVKHV-RAVLN-GLR-AAGLTANPAKCR---------------------LGREE---TAYLG----YRVGRG----NVRPQEDKVAAIR------EWPQP--QTKKQVRSFL-------GLVG----YYQR--FIPGYA---
>Mdg1
--------IKDGIVEQSIS------------------EYNSPLLLVPKKS--------------LPNSE------------EKRWRLVV---------DYR---------QINKKLL------ADKFPLPRIEDILDQLG-RAKYFSCLDLMSGFHQIEL-------DERSRNIT---SFSTS-----------TGAYRYTRLPFGLKIAPNSFQRMMTLAFSGLTPSQ--------------------------AFLYMDD--LVVIGC--SEKHMLKNL-TDVFK-LCR-QHNLKLHPEKCT---------------------FFMKE---VTYLG----HKCTDK----GILPDDSKYEVIK------NYPKP--VNADEARRFV-------AFCN----YYRR--FIKNFA---
>Mdg3
--------LENGFIRPSDS------------------EYASPIVLVKKKT--------------------------------GDLRMCV---------DFR---------KLNKMTM------KDNYPLPLIDDLLDRMN-EKTVFTKLDLKNGFFHVHV-------KKESIKYT---SFVTP-----------LGQYEWLRMPFGLKNAPSVFQRFVNKIFADMIR----------------------ENK---VVVYMDD--ILLATE--NINEHLETL-KEIFK-RLV-ENKLELRIDKCE---------------------FMQSS---IKYLG----FIINKD----GIMPNDKGIEAIK------NFPIP--NNVHTVQSFL-------GLCS----YFRR--FIKDFS---
>Cer3
--------IQSGRIVESNT------------------PWTSPIVLIKKKN--------------------------------GSLRVCL---------DFR---------KLNEVTV------PDNYPLPRIDSIIEQIG-GSKYFTSLDMANGYLQLRL-------DAESSDKC---GFITE-----------NKVYAYTHLPFGLRSAASYFQRDLKQVLGLEKE----------------------------VTVYIDD--VLIFSK--TFEEHLNSL-RKVLE-RFR-KFNLKVSPNKCE---------------------FFKQS---ITFLG----HEINAD----NYKPNRINVDAIV------NLPTP--RNVGDVRRFI-------GMSG----FFRK--FLPNFS---
>Tom
--------LEQGLIRESNS------------------PYNSPTWVVPKKP--------------DASG-------------KAKYRVVI---------DYR---------KLNEITI------PDRFPIPNMDEILGKLG-KCQYFTTIDLARGFHQIEM-------DSESIQKT---AFSTK-----------RGHYEYVRMPFGLRNAPATFQRCMNNILRPLINKH--------------------------CLVYLDD--MIIFST--SLDEHLNSL-QLVFE-KLS-ESNLKLQLDKCE---------------------FLKKE---ATFLG----HIVTPD----GIKPNPLKVEAIA------SYPIP--TKVKEIRAFL-------GMTG----YYRK--FIPSYA---
>Zam
--------LDQQIIRSSHS------------------PWSAPVWVVPKKL--------------DGTG-------------NRKWRLVI---------DYR---------KLNDKTI------SDRYPIPNINDILDSIG-KAKYFSTLDLTSGFHQIEM-------NPKDIAKT---AFTVE-----------GGHYEFTRMPFGLKNAPATFQRVMDSVLGDLNGTI--------------------------CLFYLDD--IIIFSP--SLQKHLLDI-KMVFE-KLR-AANFKLQPSKSE---------------------FLRKE---IEFLG----HIVTQD----GVKPNPNKISAIK------KFPCP--TNRRAIKSFL-------GLLG----YYRK--FIRDFA---
>Gypsy
--------LKDGIIRPSRS------------------PYNSPTWVVDKKG--------------TDAFG------------NPNKRLVI---------DFR---------KLNEKTI------PDRYPMPSIPMILANLG-KAKFFTTLDLKSGYHQIYL-------AEHDREKT---SFSVN-----------GGKYEFCRLPFGLRNASSIFQRALDDVLREQIGKI--------------------------CYVYVDD--VIIFSE--NESDHVRHI-DTVLK-CLI-DANMRVSQEKTR---------------------FFKES---VEYLG----FIVSKD----GTKSDPEKVKAIQ------EYPEP--DCVYKVRSFL-------GLAS----YYRV--FIKDFA---
>TF1
--------LKSGIIRESKA------------------INACPVMFVPKKE--------------------------------GTLRMVV---------DYK---------PLNKYVK------PNIYPLPLIEQLLAKIQ-GSTIFTKLDLKSAYHLIRV-------RKGDEHKL---AFRCP-----------RGVFEYLVMPYGISTAPAHFQYFINTILGEAKESH--------------------------VVCYMDD--ILIHSK--SESEHVKHV-KDVLQ-KLK-NANLIINQAKCE---------------------FHQSQ---VKFIG----YHISEK----GFTPCQENIDKVL------QWKQP--KNRKELRQFL-------GSVN----YLRK--FIPKTS---
>Skippy
--------IRKGYIRPSKS------------------SAGFPVMFVPKPN-------------------------------SNKLRLVV---------DYR---------QLNEITE------KDRTSLPLITELKDRLF-GKKWFTALDLKSAYNLIRI-------KEADEWKT---AFRTK-----------YGLFEYLVMPFGLTNAPAVFQRMITNVLREYLDIF--------------------------VVCYLDD--ILIFSD--TEEEHTEHV-HKVLK-ALQ-DANMLVEPTKSH---------------------FHQSQ---VTYLG----HEISHN----EIRMDRRKIAAVA------EWKVP--TSVKETQSFL-------GFAN----YYRR--FIKDFA---
>Pyggy
--------LDKGFIRVSSL------------------LAFLLVLFAKKLE--------------------------------GGLRLCI---------DYW---------ALNAITR-----GKNRYLLPLIRETLNNIS-KAKWFTKLDVIAAFYKIRV-------AEGDEWKT---AFRTR-----------FSLYEWLVTPFGMANSLSTFQRYINWTLREYLDEF--------------------------CSAYLDD--VLIYTD-GSLEQHQDHV-RKVLR-KLQ-ESGLNVDIKKCE---------------------FGVKS---TKYLG----LIIDAEK---GIRMDPEKVKAIM------EWEP---LRLRAYVHFW-------DSQT----STGD--LSRDFS---
>Maggy
--------LKKGFIRPSSS------------------SVASPVLFVKKQG--------------------------------GGLRFCV---------DYR---------ALNNITV------KDRYPLPLVRETLNNLA-GMKFFSKIDIVSAFNNIRI-------KKGEEYLT---AFRTR-----------FGLYESLVMPFGLTGAPATFQRYINDSLREYLDVF--------------------------CTAYLDD--ILIYSR--TRTEHEEHL-KLVLE-ALR-KAGLYANAAKCE---------------------FFVTE---TKFLG----LLVGVE----GVKMDPEKITAVL------DWQTP--KKLTDVQAFL-------GFGN----FYRR--FIRDFA---
>Amn-san
--------LQRGFIRPSTS------------------PAGAGFFFVEKKD--------------------------------GGLRPCI---------DYR---------GLNKITV------KNRYPLPLISELFDQLK-GAKIFSKLDLRGAYNLIRI-------REGDEWKT---AFNTR-----------DGHYEYLVMPFGLCNAPAVFQEFVNDIFRDLLGKS--------------------------VVVYLDD--ILIFSQ--DLETHRSQV-KEALS-RLR-ENFLFAKLEKCT---------------------FEVPK---ISFLG----YIISSR----GFEMDPAKVSAIQ------KWPLP--QSTKAIQRFI-------GFAN----YYRQ--FIKDFS---
>Sushi-ichi
--------LASGIIRPSSS------------------PLAAGFFFVAKED--------------------------------GGLRPCI---------DFR---------KLNNITV------KNKYPLPLMSSTFEPLT-HARVFTKLDLRNAYHLVQI-------RKGDEWKT---AFNTH-----------LGHFEYLVMPFGLSNAPAVFQELVNDVLRDMINVF--------------------------VVVYLDD--ILIFSR--TMEEHHQHV-RLVLQ-RLL-ENRLFIKAEKCI---------------------FHSAS---VGYLG----YIVEEG----RVRADPAKIQAVV------EWPRP--TDRTQLRRFL-------GFAG----FIRR--FIKGFA---
>Reina
--------LEQGVIQHSSS------------------PFASPVLLVKKKD--------------------------------GEWRLCV---------DYR---------RLNAHTV------KNRYPMPVFDEIVDELC-GTKIFTKLDHRSGYHQIRI-------KEGDEFKT---AFQTH-----------NGHYEYRVMPFGLTGAPATFQDFMNKILTPFLRKC--------------------------VVVFLDD--VLIYSR--DMEEHVLQV-KQVFQ-KLK-DHQLKLKLSKCR---------------------FAQTT---LEFLG----HIISAE----GIATDPEKVQVIR------DWPIP--NNVKEVRSFL-------GMAG----YYRR--FVAHYA---
>Del
--------LNKGFIRGSTS------------------PWGAHVLFDPKKD--------------------------------DSKRMCI---------DYK----------LNSVTV------KNKYPLPRIDDLFDQLN--GAYFSKIDLRFRYHQLRI--------RADIPKT---AFRTR-----------YGHYEFLVMPFGLTNVPTAFMNLMNRVFREYLDKF--------------------------IVVFVDY--VLIYSR--TQKDHEHHL-RISLQ-LLR-NNQLYAKLSKCE---------------------FWMEK---VKFLG----HVVSRE----GIVVDPVKVKAVM------NWELP--KNIFEIRSFL-------GLAG----YYRR--FIKGFA---
>Galadriel
--------LDAGLIQPSKA------------------PYGAPVLFQKKQD--------------------------------GTMRMCV---------DYR---------ALNKATI------KNKYSVPLVQDLMDRLS-KACWFTKLDLRAGYWQVRI-------AEGDEPKT---TCVTR-----------YGSYEFLVMPFGLTNAPATFCNLMNNVLFDYLDDF--------------------------VVVYLDD--IVIYSR--TLEEHVNHL-SLVLS-QLR-KYTLYVKMEKCE---------------------FAQQE---IKFLG----HLVSKN----QVRMDPKKVQAIV------DWQAP--RHVKDLRSFL-------GLAN----YYRK--FIAGYS---
>CRM
--------LDKGYVRESLS------------------PCAVPVILVPKKD--------------------------------GTWRMCV---------DCR---------AINNITI------RYRHPIPRLDDMLDELS-GAIVFSKVDLRSGYHQIRM-------KLGDEWKT---AFKTK-----------FGLYEWLVMPFGLTNAPSTFMRLMNEVLRAFIGKF--------------------------VVVYFDD--ILIYSK--SMDEHVDHM-RAVFN-ALR-DARLFGNLEKCT---------------------FCTDR---VSFLG----YVVTPQ----GIEVDQAKVEAIH------GWPMP--KTITQVRSFL-------GLAG----FYRR--FVKDFS---
>Kabuki
--------QELGICRPSKI------------------AWASPLHIVPKKN--------------------------------GDLRPCG---------DYR---------QLNAITK------PDRYPIPRRHDFTYILD-DKKIFSKLDINRAFHCIDV-------APEDIEKT---AIITP-----------FGLFEFPKMTFGLRNAPQTFQRFMNNTVLHGLEF---------------------------LFSYLDD--VIIASE--SPTQHNEHL-RIVFE-RFN-SYGITINLDKCC---------------------FGQPK---VEFLG----HEVSVN----GITPLKNKVEAII------NFPKP--ETVSDLRRFL-------GMVN----FYRP--HLPNSA---
>Cer4
--------LDLEVLEPITHS-----------------DWAAPIVVIRKKD-------------------------------TGKVRVCA---------DFKC-------SGLNNSLI------EEIHPLPTSDDLFGTLQ--GCIFSKIDLKDAYLQIAL-------DSESQKLA---VINTH-----------KGLFKYRRMTFGLKPAPAKFQKIIDKMIAGLPG----------------------------VAAYLDD--VIVSAN--SLEEHEKVL-HELLK-RIK-DYGFRISPEKCN---------------------FAQSE---ITFLG----FIIDKR----GRRPDPKKTSVIR------SMKAP--TDQKQLMSFL-------GAIC----FYGR--FVPKMS---
>SPM
--------GKAGVIKKVKNS-----------------RWAAPIVTVPKSD--------------------------------GSVRLCG---------DYK---------QTVNKVL-----EEDVYPLPTCEDLFANLA-GGKVFSKIDLSNAYLQLEL-------TDKSKELL---TIHTH-----------KGLYQYERLPFGVSTAPAVFQSVMDRILGGMKG----------------------------VCCYLDD--ILISSE--NEEDHIKTL-NEVLG-RLQ-EYGVKAKKEKCS---------------------FMVSR---VIYLG----HEIDGK----GVHPTKEKVEGIC------DAKRP--ENKDELRTFI-------GIVV----YYAK--FVPNLA---
>Mag
--------LAAGVIKPVDHS-----------------DWATPLVVVRKAD--------------------------------GGLRICA---------DYK--------VTLNKVLA------IDRFPVPKMEDLFSNLS-GNKFFTKLDLSQAYNQIVL-------SERSSEYT---VINTH-----------RGLFKYSRLVYGLASSPGIFQKLMVNMFKNVPN----------------------------VVVFYDD--ILIRNQ--DLDSHLKSI-KEVLD-ILE-RYGLKIKRSKCE---------------------FMVTE---VRYLG----FIIDQN----GVRVDPEKVKSIA------TMPHP--NNVTELKSFI-------GMVN----FYSK--FIQDLA---
>Tor4a
--------LENKLIEPCSS------------------PWNSPSLLVRKKD--------------------------------GRFRLVI---------DYR---------RLNDATL------QMHHPLPNLEDSISYLE-KSRVYSMCDMIKGFHQIDL-------DEDSKQKT---AFSNE-----------FGQFQYTRMPMGCKNAPSFFMRIMDKALLGVKKTE--------------------------IIAYMDD--LLCHSQ--TEVEHIKIL-EKLFQ-ILA-VNNLRINSKKAA---------------------FFTDS---VNFCG----YDISNG----KICPSQDKIEAIQ------KLKIP--RTKDAAQSLF-------GALN----YHRR--FIRNFA---

3. Original alignment of RH proteins of represent retroviruses, Odin retrotransprepresentativeher LTR retrotransposons, and host RH proteins generated by MAFFT

>Loki-Bsp
--EVYVDG--CSFR-CDS----Q-LRAGVGIVW--------------------ANRQ-FEEPNH--YLLG-----PKTSQYAEI----AAALIAI----QQAARQA-Q--------------SQLVICSDS-NYA-----RHSFI-SHFPTW-KASGMKNARNKPVKHA---ELFLA-CDQL-----VTD--------K---GMT-----------V-YWRKV---KGH-SQTS-GPDKEGNDE-----ADRLA--RLGAE-
>Loki-Lch
--KAYVDG--CSFH-REG----Q-LQAGIGIFW--------------------EGNF-PCTPLQ--YKLG-----PKSSQFSEI----AAVFVAI----ETAVKNK-L--------------SDIVICTDS-DYA-----RHSFC-KFLPTW-KANGMKNSRGKTVKHA---ELILA-VDQL-----VLE--------N---EIT-----------V-YWKKV---KGH-AKDS-SQDKYGNDL-----ADKLA--KEGAI-
>Loki-Str
--MAFVDG--CSYR-HLD----H-LQAGVGLVW--------------------HNDI-PCKPLQ--FQLG-----NKTSQFAEV----AGVLITL----QTAVKHE-L--------------AELAICTDS-NYA-----RLTFL-CHLPFW-KQKHMTTSSGKEVKNK---ELILA-CDDL-----ITK--------H---DIQ-----------V-YWKKV---KGH-SKSP-GRDKLGNDH-----ADSMA--KSGAI-
>Loki-Npa
--CVYIDG--CAYH-TER----K-LVAGIGITW--------------------TSEF-PDVSVG--YSIG-----AKSSQVAEL----AAVYKTV----QIALEHN-I--------------TEFVIVTDS-NYV-----RNSFV-EYLPTW-KRNNMLRSNNKPVKHA---KLFGA-IDEL-----VKS--------N---DLT-----------I-YWKKT---KGH-SKTQ-NMDKEGNDL-----ADKLA--KQGAI-
>Loki-Lca
--RVYIDG--CAKM-KEN----K-LHAGAGIMW--------------------ESG--PLTGIQEGFQLG-----PKSNQYAEL----AGVHIAL----QMAADNK-I--------------QTMVVCTDS-DYV-----QYSFL-NHLPIW-RKNGMKNHRNRPIHHR---ELFEA-IDTM-----IQQ--------N---DMK-----------I-FWRKV---KGH-SKIP-GQEKAGNDR-----ADALA--KLGSL-
>Odin-Aeq1
MKCVYADG--CSFT-DEN----QKIRAGAGVYW----------------------PE-LSQFSQ-GYHLG-----NQTSQYAEL----SAVLIAL----IQAIEFN-L--------------EEIVVCTDS-EYV-----AKTFL-EYLPRW-RQCGMLNSKGKQVKNA---AIIST-IESL-----VTQ--------S---QID-----------V-YWKKV---KGH-SQEV-GQDKEGNDH-----ADSLA--KEGAK-
>Odin-Aeq4
MKCVYADG--CSFT-DEN----QKIRAGAGVYW----------------------PE-LSQFSQ-GYHLG-----NQTSQYAEL----SAVLIAL----IQAIEFN-L--------------EEIVVCTDS-EYV-----AKTFL-EYLPRW-RQCGMLNSKGKQVKNA---AIIST-IESL-----VTQ--------S---QID-----------V-YWKKV---KGH-SQEV-GQDKEGNDH-----ADSLA--KEGAK-
>Odin-Aeq3
MKCVYADG--CSFT-DEN----QKIRAGAGVYW----------------------PE-LSQFSQ-GYHLG-----NQTSQYAEL----SAVLIAL----IQAIEFN-L--------------EEIVVCTDS-EYV-----AKTFL-EYLPRW-RQCGMLNSKGKQVKNA---AIIST-IESL-----VTQ--------S---QID-----------V-YWKKM---KGH-SQEV-GQDKEGNDH-----ADSLA--KEGAK-
>Odin-Aeq2
MKCVYADG--CSFT-DEN----QKIRAGAGVYW----------------------PE-LSQFSQ-GYHLG-----NQTSQYAEL----SAVLIAL----IQAIEFN-L--------------EEIVVCTDS-EYV-----AKTFL-EYLPRW-RQCGMLNIKGQQVKNA---AIIST-IESL-----VTQ--------S---QID-----------V-YWKKV---KGH-SQEV-GQDKEGNDH-----ADSLA--KEGAK-
>Odin-Epa
MKCVYADG--CSFT-DEN----QETRAGAGVYW--------------------PHPE-LHPLSQ-GYQLG-----KQTSQYAEL----AAVLIAL----MQAIELH-L--------------KEIVICTDS-EYV-----SKTFL-EYLQRW-RQLGMVNSKGKPVKNA---AIIST-IESL-----VTQ--------S---QID-----------V-YWKKV---KGH-SQEV-GQDKEGN--------------------
>Odin-Sme3
IECVYADG--CSFS-DED----KETVAGAGVYW--------------------PRDV-MTKYS--GYQLG-----NQTSQYAEL----AAASIAL----RQAIDLN-I--------------TEIVLCNDS-EYV-----VKTFL-EYLPRW-KRTAMTNSKGKQVKNA---HIISV-IDIL-----VTS--------S---KLE-----------V-YWKKV---KGH-STEN-GQDKEGNDQ-----ADILA--KEGAE-
>Odin-Pcr1
MERVYADS--CSVT-VEK----QQNTAGAGVHW--------------------PQVD-LSEYSQ-GYHLG-----NQTSQYAEL----AASFIAL----TQAVEFH-LI-------------SEVILCTRS-KYV-----AKTFL-EYLPRW-RRSEMMNSKGKQVKNA---DIISA-IESL-----VTS--------SSRPQIH-----------V-YWKKV---KGH-SQNN-G-DKEGNYK-----ADSLA--KEGAK-
>Trypanosoma brucei RNase H
--VVYVDG--ACRN-NGSRSRERRPRAGFGGFY--------------------GDGD-SRNFKFPLPAHE-----PQTNQRAEL----SALIHVL----RVALDSHPC--------------YNLCVYSDS-KYT-----VMGVN-SYLHRW-ERNGFKTAGGGDVANI---DLWSQ-FTKL-----RNR--HLSRCAE---RVA-----------L-QLKHV---PGH-AGV------YGNEM-----ADRLA--VEACE-
>Homo sapiens RNase H
--VVYTDG--CCSS-NGR----RRPRAGIGVYW--------------------GPGH-PLNVGIRLPG-------RQTNQRAEI----HAACKAI----EQAKTQN-I--------------NKLVLYTDS-MFT-----INGIT-NWVQGW-KKNGWKTSAGKEVINK---EDFVA-LERL-----T----------Q---GMD-----------I-QWMHV---PGH-SGF------IGNEE-----ADRLA--REGAK-
>Caenorhabditis elegans RNase H
--VVYTDG--ACSS-NGT----KNAKAGWGVYW--------------------GDDS-EDNEFGPVYG-------APTNNRGEL----IAVQKAI----EKAIEKR-L--------------PKVVIKTDS-NLL-----VQSMN-IWIHGW-KRKGWKTSTGSEVLNQ---DVLMK-IDNL-----R----------Q---KLK-----------V-KFLHV---RGH-AGI------DGNEK-----ADELA--RKGAQ-
>Candida orthopsilosis RNase H
--RIYVDG--ASRG-NGQS---KSAPSGYGVYY--------------------GPGD-SRNAAVGLHEVDNINKYTPTNQRAEL----HGMKHALTNIKDDSSTSS-S--------------PRYDIYSDS-KYA-----IQSIN-EWSDKW-QSNGWKTSTGQPVANS---DLIKD-AVQL-----KNEINQLYRERD---WKP-----------L-EFHHV---KGH-SGD------VGNEA-----ADRLA--NQGAD-
>Komagataella phaffii GS115 RNase H
--IIYTDG--ATRG-NGKF----GAKGGYGVFF--------------------KEND-LRNISKPLTGVQ-------TNQRAEL----SAVRDALIIIEKDLASGS-K--------------KHYTIRTDS-RYT-----INSIT-KWVTKW-KQNDWRTATG-PVQNR---DLIEP-CTNL-----IESVNSKYKELG---MPP-----------L-NIEYV---KGH-SGD------YGNEM-----ADKLA--TAGAD-
>Helicobacter pylori RNase H
--EIFCDG--SSLG-N-------PGPGGYAAIL--------------------RYKD-KEKTISGGEN-------FTTNNRMEL----RALNEAL----KVLKRPC-----------------HITLYSDS-QYV-----CQAIN-VWLTNW-QKKNF-----SKVKNV---DLWKE-FLEV-----S----------K---GHS-----------I-MAVWI---KGH-NGH------AENER-----CDSLA--KLEAQ-
>Buchnera aphidicola RNase H
--KIFSDG--SCLG-N-------PGPGGYSFII--------------------QHLE-YENISSSGFY-------LTTNNRMEL----MGIIVAT----ESLKQPC-----------------CITISTDS-QYV-----QKGIL-YWIKNW-KTKGWKTSRKTYVKNV---DLWLR-LEKS-----L----------N---LHQ-----------V-TWKWI---KSH-SGN------KKNEQ-----CDHLA--RESAK-
>Shewanella denitrificans RNase H
--NIYTDG--SCLG-N-------PGPGGYGIVM--------------------QYKQ-HSKEIADGFA-------LTTNNRMEL----LAPIIAL----EALMEPC-----------------IVTLTSDS-QYM-----RQGIT-QWIHGW-KKKGWMTSNKQAVKNV---DLWKR-LDSV-----S----------Q---RHN-----------I-DWRWV---KGH-TGH------KQNER-----CDKLA--RDAAE-
>SFV
--VFYTDG--SAIK-SPKTE--QTHSAGMGIVM-VVYT---------------PEPN-ITQQWS--IPLG-----DHTAQYAEI----SAVEFAC----KKASLLQ----------------GPVLIVTDS-DYV-----ARSAN-KELPFW-RSNGFLNNKKKPLKHI---SKWKN-ISDS-----LLL------------KRN-----------I-TIVHE---PGH-QPSKTSIHTLGNSL-----ADKLA--VQGSY-
>BFV
--IFYTDG--SAIR-SPKPN--KTHSAGMGIIQ-AKFE---------------PDFR-IVHLWS--FPLG-----DHTAQYAEI----AAFEFAI----RRATGIR----------------GPVLIVTDS-NYV-----AKSYN-EELPYW-ESNGFVNNKKKTLKHI---SKWKA-IAEC-----KNL------------KAD-----------I-HVIHE---PGH-QPAEASPHAQGNAL-----ADKQA--VSGSY-
>FFV
--IFYTDG--SAIT-SPTKE--GHLNAGMGIVYFINKD---------------GNLQ-KQQEWS--ISLG-----NHTAQFAEI----AAFEFAL----KKCLPLG----------------GNILVVTDS-NYV-----AKAYN-EELDVW-ASNGFVNNRKKPLKHI---SKWKS-VADL-----KRL------------RPD-----------V-VVTHE---PGH-QKLDSSPHAYGNNL-----ADQLA--TQASF-
>CoEFV
--VYYSDG--SAKR-NQQKN-----YAGIGIVK-GKFT-------------TPTHFE-PEETKA--VPLG-----PASAQYAEV----MALLDAV----KQATD-T----------------GPVLICTDS-VYA-----QRGYT-EDLHYW-AIRNFHDSRNAKLKYA---DKWKQ-LDQL-----KRD------------KPL-----------V-RVIHV---PGH-TPG--TVHSCGNGL-----ADSLA--QGGTY-
>AliFLERV
--VLFTDG--SRKG--------PDETAYWGYIL--------------------TQNG-KEQHRARGKVSG-------SAQAGEV----TAVLEGL----LELTKRK-I--------------KAARVVTDS-YYC-----AQALK-EDLSIW-IENGFESARGKTVAHK---ELWEK-IAEL-----RT-------------QLD-----------L-DVEHQ---KAH-TKEG-SYWE-GNDE-----VDRFV--QQRKI-
>AciFLERV
--TLFTDG--SRKG--------PDDTAYWGFIL--------------------KLKG-KEQTRQRGKAPG-------SAQAGEV----TAVLEGL----LELEKRK-I--------------KRAKIITDS-YYC-----AQALK-EDLTIW-EENGYETAKGKKVAHE---DLWKK-IAEL-----RM-------------NLD-----------L-EVVHQ---KAH-VKEG-AHWR-GNEE-----VDRFV--QMRKI-
>DrFV-2
--CYYTDG--TTE----------QGITRWGWIR--------------------KKGR-KVTESDKGSLEA-----GLSAQAAEV----KAFRKAL----EKAKQLN-D--------------LKCFIVTDS-DYI-----YQAVE-EHLGAW-KNNDFNTSKGKPLKQA---DDWRV-IDEL-----IT-------------EIT-----------P-TVLHQ---TSH-TSQN-TTAAIGNKE-----VDSYV--RRVRA-
>KoRV
--AWYTDG--SSFI---MD---GRRQAGAAIVD----------------------NK-RTVWASNLPE-------GTSAQKAEL----IALTQAL----RLAEG------------------KSINIYTDS-RYA-----FATAH-VHGAIY-KQRGLLTSAGKDIKNK---EEILA-LLEA-----IH----------L--PKR-----------V-AIIHC---PGH-QRGT-DPVATGNRK-----ADEAA--KQAAQ-
>MuLV
--TWYTDG--SSFL---QE---GQRKAGAAVTT----------------------ET-EVVWAKALPA-------GTSAQRAEL----IALTQAL----KMAEG------------------KKLNVYTDS-RYA-----FATAH-IHGEIY-RRRGLLTSEGKEIKNK---DEILA-LLKA-----LF----------L--PKR-----------L-SIIHC---PGH-QKGN-RAEARGNRM-----ADQAA--REVAT-
>FLV
--TWYTDG--SSFI---RN---GEREAGAAVTT----------------------ES-EVIWAAPLPP-------GTSAQRAEL----IALTQAL----KMAEG------------------KKLTVYTDS-RYA-----FATTH-VHGEIY-RRRGLLTSEGKEIKNK---NEILA-LLEA-----LF----------L--PKR-----------L-SIIHC---PGH-QKGD-SPQAKGNRL-----ADDTA--KKAAT-
>REV
--TLFTDG--SSYV---RD---GKRYAGAAVVT----------------------LD-SVIWAEPLPI-------GTSAQKAEL----IALTKAL----EWSKD------------------KSVNIYTDS-RYA-----FATLH-VHGMIY-RERGLLTAGGKAIKNA---PEILA-LLTA-----VW----------L--PKR-----------V-AVMHC---KGH-QKDD-APTSTGNRR-----ADEVA--REVAI-
>WDSV
--TLFSDG--SYTT-G-RG---GA-----AVVV----------------------TD-DFIIIHQQPG-------GASAQTAEL----LALAAAC----HLATD------------------KTVNIYTDS-RYA-----YGVVH-DFGHLW-MHRGFVTSAGTPIKNH---KEIEY-LLKQ-----IM----------K--PKQ-----------V-SVIKI---EAH-TKGV-SMEVRGNAA-----ADEAA--KNAVF-
>Xen-1
--TLFVDG--SRFS-D-AS---GKFHTGYAVTT----------------------TD-SVLEAQPLPA-------SCSAQEAEL----KALTAAC----KLAAG------------------KRANIFSDS-RYA-----QGVAL-DFGTIW-KTRGYLTATGSPIKNG---RSVAD-LMEA-----LT----------L--PEQ-----------V-AVLKV---KAH-GRLT-SPEAIGNHL-----ADTTA--KEIAV-
>SnRV
--KWWIDG--SRYW-DHDK---GGYVTGWAALE----------------------DK-KNQLGGALEG-------HVSAQVAEL----VALREAL----RLQ--------------------RPLTLYTDS-TYV-----LGICT-KYLAVW-KRRGMVNADGSQISNQ---NILQE-IWQL-----IEH--------DS--TQT-----------L-GIVKV---KAHTQRKC-STHEQQNND-----VDQPA--KQYAK-
>HIV-1
--TFYVDGAANRET-K---------LGKAGYV------------------------T-NRGRQKVV-TLTD-----TTNQKTEL----QAIYLAL----QDS------G-------------LEVNIVTDS-QYA-----LGIIQ-AQPDQS--ES------------E---LVNQI-IEQL-----IKK------------E-K-----------V-YLAWV---PAH-KGI------GGNEQ-----VDKLV---SAGIR
>FIV
--TWYIDG-GRKLG-K---------AAKAAYW------------------------T-DTGKWQVM-EL-E-----GSNQKAEI----QALLLAL----KAG------S-------------EEMNIITDS-QYV-----INIIL-QQPDMM--EG----------------IWQEV-LEEL-----EKK------------T-A-----------I-FIDWV---PGH-KGI------PGNEEEGDGILDKRS--EDAGY-
>EIAV
--TIYTDG--GKQN-G---------EGIAAYV------------------------T-SNGRTKQK-RLGP-----VTHQVAER----MAIQMAL----EDTR-----D-------------KQVNIVTDS-YYC-----WKNIT-EGLGLEGPQS----------------PWWPI-IQNI-----REK------------E-I-----------V-YFAWV---PGH-KGI------YGNQL-----ADEAA--KDAGF-
>Lian-Aa1
--VCYTDG--SLLE-G---------RAGAGVY------------------------S-RELRLNQFYSLGR----NCTVFQAEI----FALMCGV----QSALQQRVMG-------------KVIYFCSDS-QAA-----IKALA-SANSRS-KLV------------I---ACRTQ-IEEL-----NSV------------N-S-----------V-NLVWV---PGH-SSI------AGNEL-----ADELA--RDGAS-
>TRAS1
--RIFTDG--SKIE-G---------RVGAALSI--------------------WDGE-VEIRSLKL-ALAP----YCTVYQAEL----LALSYAV----KEAQLRN--G-------------STFGVFSDS-KAA-----LLTVI-NHGSLH-PLA------------V---DIRKM-LKQC-----ALQ------------NKT-----------V-ALYWI---KAH-AGL------EGNER-----ADQLA--KEAA--
>CATS
---IFTDG--SKIE-G---------RVGAALSI--------------------WEGT-GEIKTKKL-KLGS----YCTVYQAEL----LALLKAT----EEVLSGG--A-------------ATYNIFCDA-RST-----LDVIA-SGESLH-PLA------------F---KITKN-LKTI-----TER------------NQE-----------I-RLFWI---KAH-IGL------EGNER-----ADVLA--KEAAL-
>You
---IYTDG--SKVT-G---------ATTFAVV------------------------D-SNRKIIAGGRLPS----YNSIFTAEA----FAILKAC----QFASKNA--G-------------KSV-ICTDS-LSS-----LSAIR-NWNHND-PTT------------Q---EVRHI-LSS--------H------------PKK-----------I-TLLWV---PSH-QGI------HGNEL-----ADKAA--QEMRL-
>I
---IFTDG--SKIN-Y---------TISFAIT--------------------------TETDVLKYGILPP----YSSVLTSET----IAILEAI----ELTKNRR--G-------------KFI-ICSDS-LSA-----VDSIQ-NTNNNS-FYP------------S---RIRSL-ITQ--------H------------APK-----------I-KIMWI---PGH-SGI------KGNEL-----ADQAA--KSASS-
>CgT1
---VYSDG--SKAP-NG--------ATGFGFVI--------------------YRGS-RRIAQGCG-RLGI-----AEVFDGEA----EGARAGL----RRALLTS-QG-------------QPIHICIDN-TSV-----IQGIR-SNIPDS-SQAA----------FL---EIQAV-ARIY-----NIQ------------T-----------------HWS---PGH-QGI------KGNEE-----ADILA--KEGTT-
>MGR583
--VVYTDG--SEKH-ENNC-----VQIGYGWAA--------------------FRAG-LEFAARAA-SITP----ESHVFDAEA----IGALKGL----QAAAKAQ-PG-------------ARIWICVDS-TSV-----IWGLR-GDAPRS-SQWA----------FL---EFHNL-VDLL-----RKQ------------STE-----------V-RVRWC---PGH-QGI------PGNDR-----ADELA--KAGSA-
>JSRV
--LIFTDG--SSNG-T----A--------ALII-------------------NHQTY-YAQT-----S-------FSSAQVVELFAVHQALLTVP----TSF-----------------------NLFTDS-SYV-----VGALQ-MI-----ETVPIIGTTSPEVLNL---FTL---IQQV-----LHC--------R---QHP-----------C-FFGHI---RAH-STLP-GALVQGNHT-----ADVLT--KQVFF-
>SRV-1
--LVFTDG--SSTG-M----A--------AYTL-------------------ADTTI-KFQT-----N-------LNSAQLVEL----QALIAVL----SAFP-----N-------------QPLNIYTDS-AYL-----AHSIP-LL-----ETVAQIKHIS-ETAKL---FLQ---CQQL-----IYN--------R---SIP-----------F-YIGHV---RAH-SGLP-GPIAHGNQK-----ADLAT--KTVAS-
>MMTV
--VIFTDG--SANG-R----S-------VTYIQ-------------------GREPI-IKEN-----T-------QNTAQQAEI-------VAVI----TAFEE---VS-------------QPFNLYTDS-KYV-----TGLFP-EI-----ETA----TLS-PRTKI---YTELKHLQRL-----IHK--------R---QEK-----------F-YIGHI---RGH-TGLP-GPLAQGNAY-----ADSLT--RILTA-
>BLV
--CLFSDG--AT-G-R----G--------AYCL-------------------WKDHL-L--DFQAVPA-------PESAQKGEL----AGLLAGL----AAAP-----P-------------EPLNIWVDS-KYL-----YSLLR-TL-----VLGAWLQPDPVPSYAL---L-----YKSL-----L----------R---HPA-----------I-FVGHV---RSH-SSAS-HPIASLNNY-----VDQLL--PLETP-
>HTLV-2
--CLFSDG--SP-Q-K----A--------AYVL-------------------WDQTI-LQQDITPLPS-------HESAQKGEL----LALICGL----RAAK-----P-------------WPLNIFLDS-KYL-----IKYLH-SL-----AIGAFLGTSAHQTLQA---A-----LPPL-----L----------Q---GKT-----------I-YLHHV---RSH-TNLP-DPISTFNEY-----TDSLILAPLV---
>RSV
--TVFTDA--SSST-H----K--------GVVV-------------------WREGP-RWEIKEIADL-------GASVQQLEA----RAVAMAL----LLWP-----T-------------TPTNVVTDS-AFV-----AKMLL-KM-----GQEGVPSTAAAFI------------LEDA-----LSQ--------R---SAM-----------A-AVLHV---RSH-SEVP-GFFTEGNDV-----ADSQA--TFQAY-
>LDV
--TVFTDA--SSQT-A----M--------AVAV-------------------WQENG-RWKKVTECSP-------GSSVQQLEA----RAVQLAS----DAFP-----T-------------EALNVVTDS-LYV-----ARLVS-RM-----ATPGWPDLASPW-------------LYNS-----LSR--------R---TAP-----------L-FICHV---QAH-QSLE-GLHT-GNDA-----ADRAA--KGLW--
>Arabidopsis thaliana RNase H
--TIEFDG--ASKG-NPGK-------AGAGAVL--------------------RASD-NSVLFYLREGVGN-----ATNNVAEY----RALLLGL----RSALDKGFK---------------NVHVLGDS-MLV-----CMQVQ-GAWKTN------------HPKMA---ELCKQ-AKEL-----MNS------------FKT-----------F-DIKHI---ARE-----------KNSE-----ADKQA--NSAI--
>Oryza sativa RNase H
---LHFDG--ASKG-NPGK-------AGAGAVL--------------------MTED-GRVISRLREGLGI-----VTNNVAEY----RGLILGL----RYAIRHGFK---------------KIIVYGDS-QLV-----CYQVK-GTWQTK------------NQNMM---ELCKE-VRKL-----KEN------------FVS-----------F-EINHI---RRE-----------WNAE-----ADRQA--NIAI--
>Ostreococcus tauri RNase H
--VLEFDG--ASRG-NPGE-------AGAGALL-------------------RRKRD-DRVVEELLEYLGS----ERTVNEAEY----AALCLGL----RKAIELGIT---------------KIEVRGDS-KLI-----VNQVD-GSFKLK------------SENLR---SMHAE-AVSL-----KKK------------FAE-----------F-KISHV---KRE-----------FNKH-----ADHLA--NMAVD-
>Haloarcula marismortui RNase H
----YFDG--ASRG-NPGP-------ASVGYVL--------------------VNDS--GIVTEGGETIGT-----ATNNQAEY----KALIRAV----EVARDYGFD---------------DVHIRGDS-ELI-----VKQVR-GEWDTN------------DPELR---EHRVR-VREL-----LTD------------FDD-----------W-QIEHV---PRE-----------INDR-----ADELA--NDALD-
>Natrinema pellirubrum RNase H
---VYFDG--GSRG-NPGP-------AAIGWVI--------------------VTGD--GIVAEDGETIGT-----ATNNQAEY----EALIAGL----EAARDYGYD---------------EVHVRGDS-ELI-----VKQVR-GEYDTN------------DPDLR---ENRVT-VHEL-----LRA------------FDE-----------W-TLEYV---PRE-----------VNDR-----ADGLV--NEALD-
>Halorhabdus utahensis RNase H
---VYVDG--ASRG-NPGP-------AAIGWVI--------------------LTGD-GGIVTEGGKRIGS-----TTNNRAEY----EALIHAL----EIAADYGFD---------------SVEVRSDS-ELA-----VRQVR-GEWDTN------------DPDLR---ERRVR-VREL-----FRE------------FDD-----------W-SIEHV---PRE-----------INER-----ADALA--NEA---
>Halorubrum lacusprofundi RNase H
---VYFDG--ASRG-NPGP-------GAVGWCL--------------------VTAD--GIVAEGGERIGR-----VTNNQAEY----AALIRAL----EAADEYDFD---------------EIDVRGDS-QLI-----VKQVR-GEWNAN------------DPELR---ERRVR-VREL-----LER------------FDR-----------W-SIGHV---PRE-----------INER-----ADDLA--NEALD-
>Mycolicibacterium gilvum RNase H
--IVECDG--GSRG-NPGP-------AGYGAVV--------------------WSADRESVLAEARSAIGT-----ATNNVAEY----RGLIAGL----ESAAQTGAT---------------EVEVRMDS-KLI-----VEQMA-GRWRVK------------HPDLA---ALHRQ-AADL-----ARR------------FEH-----------I-TYSWI---PRE-----------QNSY-----ADRLA--NEAMD-
>Mycobacteriaceae RNase H
--LVEADG--GSRG-NPGP-------AGYGSVV--------------------WSEDRSSVLAEAKQSIGR-----ATNNVAEY----RGLIAGL----EEAANVGAT---------------EVAVSMDS-KLI-----VEQMA-GRWRVK------------HPDLI---PLYQR-AREL-----AEG------------FDR-----------V-TYSWI---PRA-----------ANAR-----ADRLA--NEAMD-
>Micromonospora aurantiaca RNase H
--VIEADG--GSRG-NPGP-------AGYGAVV--------------------RDPETGEVLAERSESIGT-----ATNNVAEY----RGLIAGL----EAAAELGAA---------------EVEARMDS-KLV-----VEQMC-GRWQIK------------HPGLR---PLAAQ-AAGL-----VSR------------FAA-----------V-RFTWV---PRE-----------RNRH-----ADALA--NAAMD-
>Ignicoccus hospitalis RNase H
--ELYFDG--LCEPVNPGG------VATYGFVV--KEG-------------GKVLCS-GKGLVGVGARGDD-----VTNNVAEY----TALIKAL----ECLLEKGLEG-------------AEVVVKGDS-QLA-----IRQLR-GEYKVR------------SPRIA---PLYKR-AKEL-----LSK------------FK------------A-ELQWV---PRE-----------LNEE-----ADALS--REAFR-
>Vulcanisaeta moutnovskia RNase H
---VYFDG--ACEPKNPGG------VGTYGFAV--YND-------------NDTISE-GYGIACEPAL--N-----CTNNVAEY----TGLIKAL----ECLLLHDYGE-------------SSIVVHGDS-QLV-----IKQLT-GIYNVR------------TEHLK---PLFEK-AHEL-----LSH------------FR------------V-RLEWI---PRE-----------LNSK-----ADELS--KRAY--
>Ferroglobus placidus RNase H
--VLYFDG--ACLPVNPGG------IATYGFVI--------------------ITPS-GEIVKEKGIAAEK-----GTNNIAEY----TALIRGL----EKALELGID---------------ELIVRGDS-QLA-----IYQMN-GVYAVK------------SPNII---PLWQR-AMEL-----AGK------------FRK-----------I-RFEWV---PRE-----------QNSA-----ADELS--TQAY--
>HERV-L
--AWFTDG--SADM-QATTTK-WQKWTAAALQPL------------------------SRTSLKDSGEDS-----GESSQWAEL----AVHLVVL----HFAWKEK----------------WPVYLLTDS-WAV-----ANGLA-GWSGTW-KKHDWKIGDDKEIWGRGMVGMWMD-LS------------------K---TVK-----------I-FVSHV---SAH-QSVT-SAEEDFNNQ-----VDRMT--HSVDT-
>MuERV-L
--AWFTDG--SARY-AGTT----QKWTAAALQPL------------------------SGTTLKDTGER-------KSSQWAEL----RAVHMVL----QFVCKKK----------------WPVRLFTDS-WAV-----ANGLA-GWSGTW-KDHNWKIG-EKDIWGR---SMWID-ISKW-----A----------K---DVK-----------I-FVSHV---NAH-QKVT-SAEEEFNNQ-----VDKMT--RSVDS-
>PreDIRS
--VFATDA--SATG--------------VGAVKLNP----------------KDLTE-LSSAYREFDEYGGNDLEHH----REL----LAVQFALHH--YLASKKN----------------TVVTVRTDN-QNI-----PRILA-KGSGVQ-ELN----------------ELVLQ-VTEW-----CEQ--------RK--V-E-----------L-MTTWI---PRA-----------MNSA-----ADRAS--RETD--
>CbrDIRS
--FLYTDA--SARG--------------IGGLLKN---------------------E-RQDILWKMTEIGDGNFEKQSSAWREL----TAVEVA-SA--RISSNLK----------------GRVQVLVDS-QAA-----VSVLR-RGSMKP-ELH----------------SLAER-V--W-----HNL--------EN--VGE-----------S-SFLWI---PRK-----------ENVE-----ADEAS--------
>Athila4-1
--EIMCDA--SDYA--------------VGAVLGQK-I------D----------KK-LHVIYYASRTLDDAQG-RYATTEKEL----LAVVFAF----EKFRSYLVG--------------SKVTVYTDH--AL-----RHLYA-KKD----------------TKPR---------LLRW-----ILLL----------QEFD-----------M-EIVDK---KGI-----------ENGA-----ADHLS--R-----
>Diaspora
--ELMCDA--SNYA--------------LGAVLAQK-I------D----------KL-PRVIYYASRTLDAAQA-NYTTTEKEL----LAIVFAL----EKFRSYLLG--------------THIIVYTDH-AAL-----KYLLK-KVD----------------SKPR---------LIRW-----MLWL----------QEFD-----------L-EIRDR---SGA-----------QNLV-----ADHLS--R-----
>Gmr1
--TLQTDA--SEVG--------------LGGVLSQARN------E----------RE-EHPVTYLSRKLLPHER-NYSTVEKEA----LAIKWAV----NKLTYYLLG--------------HQFVLVTDH-APL-----KWMAT-AKD----------------TNAR---------ITRW-----FLSL----------QPFS-----------F-TVEHR---PGR-----------EHTN-----ADALS--R-----
>Mdg1
--CITTDA--SKQA--------------CGAVLSQD-H------N----------GQ-QLPVAYASRSFTKGES-NKSTTEQEL----AAIHWAI----NHFRPYVYG--------------RHFLVQSDH-RPL-----SYLFS-MRN----------------PSSK---------LTRM-----RLDL----------EEFE-----------F-TVEYL---KGK-----------DNHV-----ADALF--R-----
>Zam
--ILTTDA--SNFA--------------LGAVLSQG-S------L----------QN-DRPVCFASRTLSDTEV-NYSTIEKEM----LAIIWAV----KYFRPYIYG--------------VKFTIVTDH-KPL-----IWLMN-FKE----------------PNSK---------IIRW-----RLQL----------MEYN-----------F-EIIHK---KGS-----------QNVI-----ADALS--R-----
>Tom
--VLTTDA--SNLA--------------LGAVLS---------------------QD-NHPISFISRTLNDHEL-NYSTIEKEL----LAIVWAT----KTFRHYLLG--------------RHFQIASDH-QPL-----RWLHN-LKE----------------PNAK---------LQRW-----RIRL----------AEFD-----------F-HIEYI---KGK-----------QNSI-----ADALS--R-----
>Gypsy
--DLTTDA--SASG--------------IGAVLS---------------------QE-GRPITMISRTLKQPEQ-NYATNEREL----LAIVWAL----GKLQNFLYGS-------------REINIFTDH-QPL-----TFAVA-DRN----------------TNAK---------IKRW-----KSYI----------DQHN-----------A-KVFYK---PGK-----------ENFV-----ADALS--R-----
>Woot
--YVQTDS--SGYG--------------LGAELYQIQE------D----------GS-RGVIAFASRSLRGPEL-NYTTTEKEL----LGVIFAL----HKFRIYIQV--------------TKIIIRTDH-QAL-----KFLSR-CRL----------------LSER---------LTRW-----TLIL----------GQYD-----------Y-EIELV---KGK-----------GNVV-----ADILS--R-----
>Mag
--VLTVDA--SARG--------------LGAVLAQRGP------G----------CQ-ERVVAYASRALTTHEL-HYSQIHKEA----LAIVFAV----EKFHQYLYG--------------RKFILRTDH-KPL-----VSIFG-PNIGI-----------PSAAASR---------LQRW-----AIKL----------SAYD-----------F-EIEYV---R-T-----------DKNV-----ADALS--R-----
>SPM
--VLACDA--SPYG--------------LGVVLSHLME------D----------GE-ERPVAYASRTLTKSEQ-NYSQIEKES----LAIIYGV----TKFHKYLYG--------------RKFTLLTDH-QAL-----TIIFG-SKKGI-----------PSLAAAR---------LQRW-----ALIL----------MAHQ-----------Y-EIKYR---KST-----------EHAN-----ADVLS--R-----
>Cer4
--IVAADA--SKYG--------------IGGVILHVNP------D----------GV-EVPIAHFARSLTETEK-RYSQIEKEA----LALIYTV----KKSHKFVFG--------------RRFKLQTDH-RPL-----LALFG-DNRDL-----------PVHSQNR---------IVRW-----ATTL----------MSYD-----------F-ELSYV---ATE-----------KFAK-----ADWLS--R-----
>Galadriel
--EVHTDA--SDKA--------------IGGVLVQ---------------------E-GHPVAFESRKLNDAEQ-RYSTHEKEM----VAVVHCL----QVWRVYLLG--------------TRFVVRTDN-VAN-----TFFKT-QKK----------------LSPK---------QARW-----QEFL----------AEYD-----------F-MWEHK---PGK-----------HNQV-----ADALS--R-----
>CRM
--ELECDA--SGIG--------------LGGVLLQ---------------------E-GKPVAYFSEKLSGSVL-NYSTYDKEL----YALVRTL----ETWQHYLWP--------------KEFVIHSDH-ESL-----KHIRS-QGK----------------LNRR---------HAKW-----VEFI----------ESFP-----------Y-VIKHK---KGK-----------ENII-----ADALS--R-----
>Del
--VVYTDA--SLAG--------------LEGVLMQ---------------------D-GRVVAYASRQLKVHEN-NYPTHDLEL----AVVIFIL----KLWRHYLYG--------------EDFELYCDH-KSL-----KYIST-QKD----------------LNLR---------Q-RW-----IEVL----------KDFD-----------F-SIFYH---PGK-----------ANVV-----ADALS--R-----
>Reina
--VVETDA--SGSG--------------IGAVLQQ---------------------K-GHPIAYISKALGPKNL-GLSTYEKEY----LAILFAV----DHWRPYLQH--------------GEFFIKTDQ-QSL-----THLED-QKL----------------STIW---------QQKA-----ITKL----------LGLQ-----------F-RIIYK---KGV-----------ENRV-----ADALS--R-----
>Cer3
--HIFTDA--SAVA--------------QGAVLMQQME------DS--------TKD-YAAIAYTSRTLSDTES-RWPAIQTEL----GAIIFAL----RQFRPYIGQ--------------SRTTIHSDH-RPP-----MYLLG-KSK----------------VNDN---------LARW-----LIEL----------AQYD-----------T-RIVHI---DGK-----------KNTV-----ADCLS--R-----
>SURL
--KLSADA--SKNG--------------IGAVLLQQ-H------D----------EN-WVPIAYASRSMTDAET-RYAQIEKEL----LAITYAC----ERFHQYIYG--------------QQVEVETDH-KPL-----IPLFV-KSLGD--------------CPLR---------IQRL-----LIRV----------QRYD-----------L-KVMYT---PGK-----------YMYT-----ADTLS--R-----
>Mdg3
--ELHCDA--SSSG--------------FGAVLMQKKE------D----------QK-WHPVSFFSKRTTDIES-KYHSFELET----LAIVYSL----RRFRVYLHW--------------RTFKIVTDC-NSL-----ILTLS-KKE----------------LNPR---------IARW-----ALEF----------QGYD-----------F-EIVHR---AGS-----------RMQH-----VDALS--R-----
>Sushi-ichi
--IVEVDA--SDAG--------------IGAVLSQRSE-----AD----------QK-IHPCAYFSRRFDPAER-NYDVGNREL----LAVYGAL----VEWKHWLEGA------------KHPFLVWSDH-KNL-----TYVRT-AKR----------------LNPR---------QGRW-----AL-F----------SRFD-----------F-TLTFR---PGS-----------KNIR-----ADALS--R-----
>Amn-san
--FIEVDA--SDVG--------------AGAILSQRHS-----AD----------GK-LHPCAYFSKKFSSAEQ-NYDIGNREL----LAVKLAL----EEWRHLLEGA------------SHPVTIYTDH-KNL-----EFLQS-LKR----------------QNPR---------QARW-----SLFF----------SRFN-----------F-VLTYR---PGT-----------KNRK-----ADALS--R-----
>Maggy
--ILETDA--SDYV--------------SAGILSQYGD------D----------GI-LRPVAFFSKKHTATEC-NYEIYDKEL----LAIIRCF----EEWRPELEGT------------SSPVQIITDH-RNL-----EYFTT-TKM----------------LNRR---------QARW-----AEFL----------SRFN-----------F-RITYR---PGK-----------QGAK-----PDALT--R-----
>Skippy
--ELETDA--SDFA--------------LGGQIGQRDD------N----------GV-LHPIAFYSHKMHGAEL-NYPIYDKEF----LAIVNCF----KEFRHYLRGS------------KHPVKVFTDH-KNI-----AYFAT-TQE----------------LNRR---------QLRY-----AEYL----------CEFD-----------F-TIAHC---KGT-----------DNGR-----ADAIS--R-----
>TF1
--LLETDA--SDVA--------------VGAVLSQKHD------D----------DK-YYPVGYYSAKMSKAQL-NYSVSDKEM----LAIIKSL----KHWRHYLEST------------IEPFKILTDH-RNLI---GRITNE-SEP----------------ENKR---------LARW-----QLFL----------QDFN-----------F-EINYR---PGS-----------ANHI-----ADALS--R-----
>Pyggy
--ILECDS--SGYA--------------TGGVLSQYDD------E----------GV-LRPCAYFSKKNNVHEC-NYEIHDKEL----LAVVRCL----EEWDAELRSV------------K-SFKVITDH-KNL-----DVLYE-AKM----------------LTNV---------KS----------V----------GQAA-----------E-SIQYGDPVAGK-----------QNVR-----ADALS--R-----
>Tor4a
--VLETDA--SDKG--------------YGGVLYICES------DLSNDSHCHNSNC-LIPVCYNSGNFSPVQQ-NYTIVEKEL----LSGKLCM----EKWAIYLAF--------------KKFQWITDN-SNI-----KYVRT-LRT----------------NNQK---------IARW-----LTDL----------QSFS-----------F-TISQR---PSS-----------KMKI-----SDFLS--R-----
>Tor2
--ILLSDA--SELA--------------AGSVLMQNID-----------------KR-QRLIAVSSKTFSETER-KWSATEREC----YSLLIGC----EKFEYYLKGP-------------VGFIALVDH-KAL-----LALDK-RYL----------------ANSK---------LKRW-----QTRL----------AEFK-----------F-TVQYV---EGR-----------SHVF-----ADMLS--R-----
>CaMV
--IIETDA--SDDY--------------WGGMLKAI-----KINE--------GTNT-ELICRYASGSFKAAEK-NYHSNDKET----LAVINTI----KKFSIYLTP--------------VHFLIRTDN-THF-----KSFVN-LNYK------------GDSKLGR---------NIRW-----QAWL----------SHYS-----------F-DVEHI---KGT-----------DNHF-----ADFLS--R-----
>PVCV
--ILQTDA--SDQY--------------WSAVL---------LEE--------HNGK-RKICGFASGKFKVSEQ-HYHSTFKEI----LAVKNGI----KKFNFFLIH--------------TNFLVEMDM-RAF-----PKMIR-LNPKIV----------PNSQL------------LRW-----AQWF----------SPYQ-----------F-EVKHL---KGK-----------DNIL-----ADFLS--R-----
>SbCMV
--IVETDA--SQHS--------------WSGCLRALPKGKQKKQD--------THNE-LLLCKYVSGTFTDTET-RYPIAELEV----LAGVKVL----EKWRIDLLQ--------------TRFLLRTDS-KYF-----AGFCR-YNIK------------TDYRNGR---------LIRW-----QLRL----------QAYQ-----------P-YVELI---KSE-----------NNPF-----ADTLT--R-----
>CSVMV
--IIEVDA--SNNA--------------YGSCLKYKPK---------------NSKI-EYLCRYNSGTFKENEQ-KYDINRKEL----IAVYQGL----QSYSLFTCE--------------GNKLVRTDN-SQV-----YYWIK-NDTN------------KKSIEFR---------NIKYL----LAKI----------AVYN-----------F-EIQLI---DGK-----------TNII-----ADYLS--R-----
>Tor1
--IVTTDA--SDTG--------------YGGMLSQKIG------D----------DP-EQPLGFTSGFFRGPST-RWAINEKEL----FAFIKTL----EVFHHHTYG--------------RAFTWRTDS-RCL-----AFICA-ETNGKQ----------TKRPSAK---------KLRW-----LEKL----------GEYD-----------F-SISHV---SGT---------SPEMAV-----PDGLS--R-----
>RTBV
--IIETDA--SEEG--------------WGAVLVCKPD----KYS--------GKDT-EKIAGYASGNFGEKKT--WTSLDYEI----EAINEAL----NKFQIYL--D-------------KDFTIRTDC-EAI-----VKGIK-TEDY---------------KKRS---------KTRWIKLRDNLLK----------DGYK-----------P-TFEHI---KGN-----------KNFL-----PNFLS--R-----
>ComYMV
--IIETDG--CMTG--------------WGAVCKWKMS----KHD--------PRST-ERICAYASGSFNPIK----STIDAEI----QAAIHGL----DKFKIYYLDK-------------KELIIRSDC-EAI-----IKFYN-KTNE---------------NKPS---------RVRWLTFSDFLTG----------LGIT-----------V-TFEHI---DGK-----------HNGL-----ADALS--R-----
>Kabuki
--ALMTDA--SDTC--------------MGAVLQQKVN-----------------GV-WQPLGYFSRKLSPAEQ-KYCTYDREL----LAIYKAM----IYFRKLFEG--------------RPLTVYTDT-SPCVMHSVKYVKT-IKKR---------------LDAR---------GICF-------SL----------GEFT-----------T-VLQ----SPGN-----------PRPR-----ASAKT--I-----
>RetroSor1
--LLYVAA--SEHA--------------VSGVLVHETS------DT-------KGTV-QRPVYYVSEALSGAKL-NYTEIEKIA----YAVLCAS----RKLKHYFQS--------------HEIKVPTS--QPL-----GDILR-NKE----------------ASGR---------IGKW-----AAEL----------SQFD-----------I-TYVPR--TSIK-----------SQAL-----ADFMA--D-----
>Tat4-1
--YLYIAV--SSSA--------------VSGVIVREDR------GE------------QKPIFYVSKTLEGAEL-KYPTLEKIA----YAVLISA----RKLRPYFQF--------------HSIIVQTN--QPL-----RQILH-SPG----------------QSGR---------MAKW-----AVEL----------SEYD-----------I-EYQNR--TSMK-----------SQVL-----ADFIV--E-----
>Bel
--HGFADA--S--------------SHAYGAVVYARVA-----VG--------CSFQ-VTLVAAKTRVAPIK---PVSIPRLEL----NAALLLS----RLLSIVKTSL---------TIPLFSTSCWTDS-EIV-----LHWLS-APP--R--------RWNTYVCNR---------TSEI-----LSDF----------PRSC--------------WNHV---RTE-----------------DNPADCAS--R-----
>Tamy
--HTFVDA--S--------------ETAYAAACYWRAE-----TE---------VIH-VALIAGKARVSPAK---PVTIPRLEL----QAALLGA----RLARTVTEEI---------DLQVTDRYFWSDS-STV-----LQWLK-ADP--R--------RFKPFVAHR---------LAEI-----KDLS----------KPHE--------------WRWV---PTR-----------------DNPADIAT--R-----
>Zebel
--HIFCDA--S--------------ERAYGSVAYLRAS-----DD-------QGHVA-VTFVLARSRVAPRK---CLSMPRLEL----SAALTGA----QLAQVIQNEL---------TLPIDSVTLWSDS-TTV-----LYWLT-AES--C--------RYKVFVGGR---------VAEI-----QTLT----------ETAE--------------WRYV---DSA-----------------NNPADHIT--R-----
>Purbel
--CIFCDA--S--------------EIAYGACAYLRWK-----TD-------DDKYE-VRFVSAKSKVAPLK---ALTIPRLEL----LAGVLAA----RMHEAISNEM---------RLQVEKVVFFTDS-MIV-----LQWIK-SSA--R--------TYKAFVSSR---------VGEI-----QTLT----------NPAD--------------WKHI---PGE-----------------VNIADKVS--R-----
>Kobel
--HAFADA--S--------------EIGYGCVIYLRQI-----NS-------SENIH-CSFVFAKARVTPLK---KITIPRLEL----TAATLAV----RLVSIVQREL---------DFKIDKAIYWTDS-TAV-----LRYIR-NDR--A--------RYHTFVANR---------VQVI-----REAT----------VPEQ--------------WHHV---DTK-----------------RNPADLAS--R-----
>Tas
--HCFTDA--S--------------KTAYASAIYIRTE-----MN--------SEIE-CHLLICKTRLEPLK---GSTIPHLEL----MGALIGT----RLLEYTSQQL---------QLESADKYIWTDS-QCT-----LQRIRSSDV--H--------QKDRFVENR---------LKEI-----RKTD----------ARFENGSSLQIPIRPI-FVREV---VTS---------------------------------
>Cer10-1
--IMFSDA--S--------------TDIYATAVYVQYS-----YK-------SRKPV-TRLLTSKSKIRSAKNE-MWTIPKLEL----LGIECSS----NLARTIIAELGT------LATKIKKVRLFTDR-ACA-----LYWIL-SH---K--------TTRVWVANR---------VSQI-----QANQ----------KILE-----ECGIE-T-SLHHC---PTK-----------------ENPADLAT--R-----
>Cer7
--IAFADA--S--------------QEAIAACIYVKNK-----YG-------------VNLLFGKSNVKSLK-E-KWTIPKLEV----QALKVAT----DRALSTLTALQD------GDIKVTKVILFSDS-EIT-----LAWLR-SEPGKK--------EVGILIKNR---------IESI-----RKTN----------ETML-----QKGVQ-V-FFGYV---NTL-----------------ENPADLRT--R-----
>Koala
--SGYSDA--DWAG-NGDD-----RRSTGGFAVFL---------------------G-NSLVSWSARKQPTV---SRSSTESEY----KAMANAT----AEIMWIQTLLKEI-----HVSNSPTARLWCDN-LSA-----KY-LS-SNPIFH--------ARTKHIEVD---------YHFV-----RERV----------QQKL-----------L-EVGFV---PTG-----------------DQIADGFT--K-----
>SIRE1-4
--VGYCDA--DWAG-SADD-----RKSTSGGCFYL---------------------G-NNLISWFSKKQNCV---SLSTAEAEY----IAAGSSC----SQLVWMKQMLKEY-----NVEQD-VMTLYCDN-MSA-----IN-IS-KNPVQH--------SRTKHIDIR---------HHYI-----RDLV----------DDKV-----------I-TLKHV---DTE-----------------EQIADIFT--K-----
>Tnt-1
--KGYTDA--DMAG-DIDN-----RKSSTGYLFTF---------------------S-GGAISWQSKLQKCV---ALSTTEAEY----IAATETG----KEMIWLKRFLQEL-----GLHQK-EYVVYCDS-QSA-----ID-LS-KNSMYH--------ARTKHIDVR---------YHWI-----REMV----------DDES-----------L-KVLKI---STN-----------------ENPADMLT--K-----
>Vitico1-1
--VGYTDS--DWAG-CLED-----RKNTSSYMFSL---------------------G-S-------------------------------------------VWLRRILADI-----SQEHEESTIIYCDN-KAA-----IA-MT-KNPAYH--------GRTKHVDIR---------VHFI-----RDLV----------VEGK-----------V-VLQYC---NTN-----------------EQVADVLT--K-----
>Copia
--IGYVDS--DWAG-SEID-----RKSTTGYLFKM--------------------FD-FNLICWNTKRQNSV---AASSTEAEY----MALFEAV----REALWLKFLLTSI-----NIKLENPIKIYEDN-QGC-----IS-IA-NNPSCH--------KRAKHIDIK---------YHFA-----REQV----------QNNV-----------I-CLEYI---PTE-----------------NQLADIFT--K-----
>Hydra1-2
--VAYCDA--DFAS-DLND-----RRSTTGYCFSLS-------------------AN-GPLISWKSKKQSTV---ALSTCEAEY----MALTVTT----QESMYLVQLLDSME----NDCMYMPVQIFEDN-QGA-----IA-LS-KNPVCR--------QRCKHVDVR---------YHFI-----RSAL----------SDGK-----------V-TVEYC---PTE-----------------DMVADVMT--K-----
>pCretro6
--VGYSDA--DWGA-NPDD-----QKSISGYVFLL---------------------G-GAPVCWASRKQKSV---ALSSMEAEY----MAGSTAA----SQALWCRMLLEEL-----GFAQPNPTLLYMDN-QSA-----LA-LA-RNTGTQ--------GRAKHIDIR---------YHFL-----RDKI----------SSKE-----------I-SVAHC---PGE-----------------DNPADIFT--K-----
>1731
--TGFVDA--DWGG-DRLD-----RKSYTGYVFFL---------------------S-GGPVSWRSEKQQSV---ALSSTEAEY----MALTTAC----KEAIALRRLIVEIV----CGDLKTPTVMHGDNLKCA-----AQ-LA-KNPVHH--------SRTKHIDIR---------YH-------REVM----------KEGH-----------V-VLEYT---STN-----------------EMIADINT--K-----
>CoDi6.3
--VCYSDS--DYAG-DPDT-----RRSVSGYILYV---------------------K-GVPICWRSKAQRSI---TLSSSEAEW----IALSEAT----KEIMFVLQLLESL-----YIKVQLPITVRVDN-IGA-----IW-MS-QNVNTS--------SRTKHVDIR---------TKYV-----NEYC----------EDGV-----------L-KIIFV---KSA-----------------DNDSDIMT--K-----
>CoDi6.7
--EVYADA--DFSG-DPDT-----ARSRTGFAIFY---------------------A-GCPVTWQSKLQTEI---SLSTTESEF----VSLSTAL----RTALPLIGLAKEMSSLGFDISVTVPTVAFDDN-MGA-----IE-IA-LVPKMR--------PRTKHINVK---------YHHF-----RQHV----------DNGD-----------I-TIQHV---DSE-----------------DQIADFLT--K-----
>Ty1B
--VVISDA--SY-G-NQPY-----YKSQIGNIYLL---------------------N-GKVIGGKSTKASLT---CTSTTEAEI----HAISESV----PLLNNLSYLIQEL--------DKKPITLLTDS-KST-----ISIII-SNNEEK--------FRNRFFGTK---------AMRL-----RDEV----------SGNH-----------L-HVCYI---ETK-----------------KNIADVMT--K-----
>Ty4
--IAITDA--SV-G-SEYD-----AQSRIGVILWY---------------------G-MNIFNVYSNKSTNR---CVSSTEAEL----HAIYEGY----RDSETLKVTLKEL-----GEGDNNDIVMITDS-KPA-----IQ-GL-NRSYQQ--------PKEKFTWIK---------TEII-----KEKL----------KRS--------------ITVKI---TGK-----------------GNIADLLT--N-----
>Zeco1
--VVFSDA--SL-G-NLPD-----GGTQGGTLIGLMG----------------EGGK-FSPLCWQSKKIRRV---VRSTLAGET----LALSDGI----DNAIFLTTLFSELTIGN-AELNTPPLICVTDN-HSL-----FD--A-LKSTKQ--------VSEKRLRLE---------ISSI-----KDLM----------QSKK-----------IKKVLWS---DTK-----------------TQLADCLT--K-----

4. Original alignment of RH proteins of represent retroviruses, Odin retrotransposons, other LTR retrepresentativesons, and host RH proteins generated by PROMALS3D

>Cer7
--IAFADA-SQE-------------AIAACIYVKNK-------------YGVNLLFGKSNVKSLKE--KWTIPKLEV---QALKVATDRALSTLTALQD------GDIKVTKVILFSDSEI-TLAWLRSE-P----------GKKEVGILIKNR-IESIRKTNETM-----LQKGVQVFFGYVNTL----------EN-PADLRTR---------
>RetroSor1
--LLYVAA-SEH-------------AVSGVLVHET-SDT-------KGTVQRPVYYVSEALSGAKL--NYTEIEKIA---YAVLCASRKLKHYF--------------QSHEIKVPTSQP--LGDILRNK-------------------EASGR-IGKWAAEL----------SQFDITYVPRTSIK---------SQALADFMAD---------
>Tat4-1
--YLYIAV-SSS-------------AVSGVIVREDR------------GEQKPIFYVSKTLEGAEL--KYPTLEKIA---YAVLISARKLRPYF--------------QFHSIIVQTNQP--LRQILHSP-------------------GQSGR-MAKWAVEL----------SEYDIEYQNRTSMK---------SQVLADFIVE---------
>Tor1
--IVTTDA-SDT-------------GYGGMLSQKIGD-----------DPEQPLGFTSGFFRGPST--RWAINEKEL---FAFIKTLEVFHHHT--------------YGRAFTWRTDSRC-LAFICAET-NGKQT------------KRPSAK-KLRWLEKL----------GEYDFSISHVSGT--------SPEMAVPDGLSR---------
>Maggy
--ILETDA-SDY-------------VSAGILSQYGDD-----------GILRPVAFFSKKHTATEC--NYEIYDKEL---LAIIRCFEEWRPELEG------------TSSPVQIITDHRN-LEYFTTTK-------------------MLNRR-QARWAEFL----------SRFNFRITYRPGK----------QGAKPDALTR---------
>Pyggy
--ILECDS-SGY-------------ATGGVLSQYDDE-----------GVLRPCAYFSKKNNVHEC--NYEIHDKEL---LAVVRCLEEWDAELR-------------SVKSFKVITDHKN-LDVLYEAK-------------------MLTNV-------KSV---------GQAAESIQYGDPVAGK-------QNVRADALSR---------
>TF1
--LLETDA-SDV-------------AVGAVLSQKHDD-----------DKYYPVGYYSAKMSKAQL--NYSVSDKEM---LAIIKSLKHWRHYLES------------TIEPFKILTDHRN-LIGRITNE-----------------SEPENKR-LARWQLFL----------QDFNFEINYRPGS----------ANHIADALSR---------
>Amn-san
--FIEVDA-SDV-------------GAGAILSQRHSA----------DGKLHPCAYFSKKFSSAEQ--NYDIGNREL---LAVKLALEEWRHLLEG------------ASHPVTIYTDHKN-LEFLQSLK-------------------RQNPR-QARWSLFF----------SRFNFVLTYRPGT----------KNRKADALSR---------
>Sushi-ichi
--IVEVDA-SDA-------------GIGAVLSQRSEA----------DQKIHPCAYFSRRFDPAER--NYDVGNREL---LAVYGALVEWKHWLEG------------AKHPFLVWSDHKN-LTYVRTAK-------------------RLNPR-QGRWALF-----------SRFDFTLTFRPGS----------KNIRADALSR---------
>Skippy
--ELETDA-SDF-------------ALGGQIGQRDDN-----------GVLHPIAFYSHKMHGAEL--NYPIYDKEF---LAIVNCFKEFRHYLRG------------SKHPVKVFTDHKN-IAYFATTQ-------------------ELNRR-QLRYAEYL----------CEFDFTIAHCKGT----------DNGRADAISR---------
>Cer4
--IVAADA-SKY-------------GIGGVILHVNPD-----------GVEVPIAHFARSLTETEK--RYSQIEKEA---LALIYTVKKSHKFV--------------FGRRFKLQTDHRP-LLALFGDN-RDLP-------------VHSQNR-IVRWATTL----------MSYDFELSYVATE----------KFAKADWLSR---------
>SURL
--KLSADA-SKN-------------GIGAVLLQQHD------------ENWVPIAYASRSMTDAET--RYAQIEKEL---LAITYACERFHQYI--------------YGQQVEVETDHKP-LIPLFVKSLGDCP-------------LRIQRL-LIRV--------------QRYDLKVMYTPGK----------YMYTADTLSR---------
>SPM
--VLACDA-SPY-------------GLGVVLSHLMED-----------GEERPVAYASRTLTKSEQ--NYSQIEKES---LAIIYGVTKFHKYL--------------YGRKFTLLTDHQA-LTIIFGSK-KGIP-------------SLAAAR-LQRWALIL----------MAHQYEIKYRKST----------EHANADVLSR---------
>Mag
--VLTVDA-SAR-------------GLGAVLAQRGPG-----------CQERVVAYASRALTTHEL--HYSQIHKEA---LAIVFAVEKFHQYL--------------YGRKFILRTDHKP-LVSIFGPN-IGIP-------------SAAASR-LQRWAIKL----------SAYDFEIEYVRT-----------DKNVADALSR---------
>Mdg1
--CITTDA-SKQ-------------ACGAVLSQDHN------------GQQLPVAYASRSFTKGES--NKSTTEQEL---AAIHWAINHFRPYV--------------YGRHFLVQSDHRP-LSYLFSMR-------------------NPSSK-LTRMRLDL----------EEFEFTVEYLKGK----------DNHVADALFR---------
>Woot
--YVQTDS-SGY-------------GLGAELYQIQED-----------GSRGVIAFASRSLRGPEL--NYTTTEKEL---LGVIFALHKFRIYI--------------QVTKIIIRTDHQA-LKFLSRCR-------------------LLSER-LTRWTLIL----------GQYDYEIELVKGK----------GNVVADILSR---------
>Diaspora
--ELMCDA-SNY-------------ALGAVLAQKID------------KLPRVIYYASRTLDAAQA--NYTTTEKEL---LAIVFALEKFRSYL--------------LGTHIIVYTDHAA-LKYLLKKV-------------------DSKPR-LIRWMLWL----------QEFDLEIRDRSGA----------QNLVADHLSR---------
>Athila4-1
--EIMCDA-SDY-------------AVGAVLGQKID------------KKLHVIYYASRTLDDAQG--RYATTEKEL---LAVVFAFEKFRSYL--------------VGSKVTVYTDHA--LRHLYAKK-------------------DTKPR-LLRWILLL----------QEFDMEIVDKKGI----------ENGAADHLSR---------
>Zam
--ILTTDA-SNF-------------ALGAVLSQGSL------------QNDRPVCFASRTLSDTEV--NYSTIEKEM---LAIIWAVKYFRPYI--------------YGVKFTIVTDHKP-LIWLMNFK-------------------EPNSK-IIRWRLQL----------MEYNFEIIHKKGS----------QNVIADALSR---------
>Tom
--VLTTDA-SNL-------------ALGAVLS----------------QDNHPISFISRTLNDHEL--NYSTIEKEL---LAIVWATKTFRHYL--------------LGRHFQIASDHQP-LRWLHNLK-------------------EPNAK-LQRWRIRL----------AEFDFHIEYIKGK----------QNSIADALSR---------
>Gmr1
--TLQTDA-SEV-------------GLGGVLSQARNE-----------REEHPVTYLSRKLLPHER--NYSTVEKEA---LAIKWAVNKLTYYL--------------LGHQFVLVTDHAP-LKWMATAK-------------------DTNAR-ITRWFLSL----------QPFSFTVEHRPGR----------EHTNADALSR---------
>Gypsy
--DLTTDA-SAS-------------GIGAVLSQEG----------------RPITMISRTLKQPEQ--NYATNEREL---LAIVWALGKLQNFLY-------------GSREINIFTDHQP-LTFAVADR-------------------NTNAK-IKRWKSYI----------DQHNAKVFYKPGK----------ENFVADALSR---------
>Reina
--VVETDA-SGS-------------GIGAVLQQKG----------------HPIAYISKALGPKNL--GLSTYEKEY---LAILFAVDHWRPYL--------------QHGEFFIKTDQQS-LTHLEDQK-------------------LSTIW-QQKAITKL----------LGLQFRIIYKKGV----------ENRVADALSR---------
>PreDIRS
--VFATDA-SAT-------------GVGAVKLNPKD--------------LTELSSAYREFDEYGG--NDLEHHREL---LAVQFALHHYLASK--------------KNTVVTVRTDNQN-IPRILAKG-S------------GVQELNELVL-QVTEWCEQ----------RKVELMTTWIPRA----------MNSAADRASRETD------
>Del
--VVYTDA-SLA-------------GLEGVLMQDG----------------RVVAYASRQLKVHEN--NYPTHDLEL---AVVIFILKLWRHYL--------------YGEDFELYCDHKS-LKYISTQK--------------------DLNL-RQRWIEVL----------KDFDFSIFYHPGK----------ANVVADALSR---------
>CRM
--ELECDA-SGI-------------GLGGVLLQEG----------------KPVAYFSEKLSGSVL--NYSTYDKEL---YALVRTLETWQHYL--------------WPKEFVIHSDHES-LKHIRSQG-------------------KLNRR-HAKWVEFI----------ESFPYVIKHKKGK----------ENIIADALSR---------
>Galadriel
--EVHTDA-SDK-------------AIGGVLVQEG----------------HPVAFESRKLNDAEQ--RYSTHEKEM---VAVVHCLQVWRVYL--------------LGTRFVVRTDNVA-NTFFKTQK-------------------KLSPK-QARWQEFL----------AEYDFMWEHKPGK----------HNQVADALSR---------
>RTBV
--IIETDA-SEE-------------GWGAVLVCKP-DKY-------SGKDTEKIAGYASGNFGEKK--TWTSLDYEI---EAINEALNKFQIYL---------------DKDFTIRTDCEA-IVKGIKTE------------------DYKKRS-KTRWIKLRDNL-----LKDGYKPTFEHIKGN----------KNFLPNFLSR---------
>Tor4a
--VLETDA-SDK-------------GYGGVLYICE-SDLSNDSHCHNSNCLIPVCYNSGNFSPVQQ--NYTIVEKEL---LSGKLCMEKWAIYL--------------AFKKFQWITDNSN-IKYVRTLR-------------------TNNQK-IARWLTDL----------QSFSFTISQRPSS----------KMKISDFLSR---------
>PVCV
--ILQTDA-SDQ-------------YWSAVLLEEHN------------GKRKICGFASGKFKVSEQ--HYHSTFKEI---LAVKNGIKKFNFFL--------------IHTNFLVEMDMRA-FPKMIRLN--PKI--------------VPNSQ-LLRWAQWF----------SPYQFEVKHLKGK----------DNILADFLSR---------
>CaMV
--IIETDA-SDD-------------YWGGMLKAIK-INE-------GTNTELICRYASGSFKAAEK--NYHSNDKET---LAVINTIKKFSIYL--------------TPVHFLIRTDNTH-FKSFVNLN-YKGD--------------SKLGR-NIRWQAWL----------SHYSFDVEHIKGT----------DNHFADFLSR---------
>SbCMV
--IVETDA-SQH-------------SWSGCLRALP-KGKQK--KQDTHNELLLCKYVSGTFTDTET--RYPIAELEV---LAGVKVLEKWRIDL--------------LQTRFLLRTDSKY-FAGFCRYN-IKTD--------------YRNGR-LIRWQLRL----------QAYQPYVELIKSE----------NNPFADTLTR---------
>CSVMV
--IIEVDA-SNN-------------AYGSCLKYKPKN----------SKIEYLCRYNSGTFKENEQ--KYDINRKEL---IAVYQGLQSYSLFT--------------CEGNKLVRTDNSQ-VYYWIKND-TNKK-------------SIEFRN-IKYLLAKI----------AVYNFEIQLIDGK----------TNIIADYLSR---------
>Ty4
--IAITDA-SVGSEYDAQS------RIGVILWYGM----------------NIFNVYSNKSTNR----CVSSTEAEL---HAIYEGYRDSETLKVTLKE-----LGEGDNNDIVMITDSKP-AIQGLNRS-YQQPK-----------EKFTWIK-TEIIKEKL------------KRSITVKITGK----------GN-IADLLTN---------
>Ty1B
--VVISDA-SYGNQPYYKS------QIGNIYLLNG----------------KVIGGKSTKASLT----CTSTTEAEI---HAISESVPLLNNLSYLIQ--------ELDKKPITLLTDSKS-TISIIISN-NEEKFR----------NRFFGTK-AMRLRDEV----------SGNHLHVCYIETK----------KN-IADVMTK---------
>ComYMV
--IIETDG-CMT-------------GWGAVCKWKM-SKH------DPRSTERICAYASGSFNPIK-----STIDAEI---QAAIHGLDKFKIYYL-------------DKKELIIRSDCEA-IIKFYNKT-NENK------------PSRVRWL-TFSDFLTG----------LGITVTFEHIDGK----------HNGLADALSR---------
>Cer3
--HIFTDA-SAV-------------AQGAVLMQQMED---------STKDYAAIAYTSRTLSDTES--RWPAIQTEL---GAIIFALRQFRPYI--------------GQSRTTIHSDHRP-PMYLLGKS-------------------KVNDN-LARWLIEL----------AQYDTRIVHIDGK----------KNTVADCLSR---------
>Tor2
--ILLSDA-SEL-------------AAGSVLMQNID------------KRQRLIAVSSKTFSETER--KWSATEREC---YSLLIGCEKFEYYLK-------------GPVGFIALVDHKA-LLALDKRY-------------------LANSK-LKRWQTRL----------AEFKFTVQYVEGR----------SHVFADMLSR---------
>Tas
--HCFTDA-SKT-------------AYASAIYIRTEM---------NSEIECHLLICKT-RLEPLK--GSTIPHLEL---MGALIGTRLLEYTSQQL---------QLESADKYIWTDSQC-TLQRIRSS-DVHQK-----------DRFVENR-LKEIRK-----------TDARFENGSSLQIPI-----------RPI--FVREVVTS----
>Cer10-1
--IMFSDA-STD-------------IYATAVYVQY-SYK-------SRKPVTRLLTSKSKIRSAKN-EMWTIPKLEL---LGIECSSNLARTIIAELGT------LATKIKKVRLFTDRAC-ALYWILSH-KTT-------------RVWVANR-VSQIQANQKIL-----EECGIETSLHHCPTKE----------N-PADLATR---------
>Kobel
--HAFADA-SEI-------------GYGCVIYLRQ-INS-------SENIHCSFVFAKA-RVTPLK--KITIPRLEL---TAATLAVRLVSIVQREL---------DFKIDKAIYWTDSTA-VLRYIRND-RARY------------HTFVANR-VQVIRE------------ATVPEQWHHVDTKR----------N-PADLASR---------
>Purbel
--CIFCDA-SEI-------------AYGACAYLRW-KTD-------DDKYEVRFVSAKS-KVAPLK--ALTIPRLEL---LAGVLAARMHEAISNEM---------RLQVEKVVFFTDSMI-VLQWIKSS-ARTY------------KAFVSSR-VGEIQT------------LTNPADWKHIPGEV----------N-IADKVSR---------
>Zebel
--HIFCDA-SER-------------AYGSVAYLRA-SDD-------QGHVAVTFVLARS-RVAPRK--CLSMPRLEL---SAALTGAQLAQVIQNEL---------TLPIDSVTLWSDSTT-VLYWLTAE-SCRY------------KVFVGGR-VAEIQT------------LTETAEWRYVDSAN----------N-PADHITR---------
>Bel
--HGFADA-SSH-------------AYGAVVYARVAV---------GCSFQVTLVAAKT-RVAPIK--PVSIPRLEL---NAALLLSRLLSIVKTSL---------TIPLFSTSCWTDSEI-VLHWLSAP-PRRW------------NTYVCNR-TSEILS------------DFPRSCWNHVRTED----------N-PADCASR---------
>Tamy
--HTFVDA-SET-------------AYAAACYWRAET----------EVIHVALIAGKA-RVSPAK--PVTIPRLEL---QAALLGARLARTVTEEI---------DLQVTDRYFWSDSST-VLQWLKAD-PRRF------------KPFVAHR-LAEIKD------------LSKPHEWRWVPTRD----------N-PADIATR---------
>DrFV-2
--CYYTDG-TTEQGITRW-------GWIRKKGRK--------------VTESDKGS-------LEA--GLSAQAAEV---KAFRKALEKAKQL---------------NDLKCFIVTDSDY-IYQAVEEH-LGAWKNNDFNTSKGK-PLKQADD-WRVIDELI----------TEITPTVLHQTSHTSQN-TTAAIGNKEVDSYVRRVRA-----
>AciFLERV
--TLFTDG-SRKGPDDTA-------YWGFILKLK--------------GKEQTRQR-------GKA--PGSAQAGEV---TAVLEGLLELEKR---------------KIKRAKIITDSYY-CAQALKED-LTIWEENGYETAKGK-KVAHEDL-WKKIAELR----------MNLDLEVVHQKAHVKE------GAHWRGNEEVDRFVQMRKI-
>AliFLERV
--VLFTDG-SRKGPDETA-------YWGYILTQN--------------GKEQHRAR-------GKV--SGSAQAGEV---TAVLEGLLELTKR---------------KIKAARVVTDSYY-CAQALKED-LSIWIENGFESARGK-TVAHKEL-WEKIAELR----------TQLDLDVEHQKAHTKE------GSYWEGNDEVDRFVQQRKI-
>Zeco1
--VVFSDA-SLGNLPDGGTQ----GGTLIGLMGEGGK----------FSPLCWQSKKIRRV-------VRSTLAGET---LALSDGIDNAIFLTTLFSELT--IGNAELNTPPLICVTDNH-SLFDALKS-TKQVSE----------KRL-RLE-ISSIKDLMQ---------SKKIKKVLWSDTK-----------TQLADCLTK---------
>JSRV
--LIFTDG-SSNG------------TAALIINHQT--------------YYAQTS-------------FSSAQVVEL---FAVHQALLTV-------------------PTSFNLFTDSSY-VVGALQMI-ETVPI----IGTTSP-EVL-NLF-TLIQQVLHC---------RQHPCFFGHIRAHSTLP-GALVQGNHTADVLTKQVFF-----
>MMTV
--VIFTDG-SANGR-----------SVTYIQGREP--------------IIKENT-------------QNTAQQAEI---VAVITAFEEV-------------------SQPFNLYTDSKY-VTGLFPEI-ETA--------TLSPRTKIYTEL-KHLQRLIHK---------RQEKFYIGHIRGHTGLP-GPLAQGNAYADSLTRILTA-----
>SRV-1
--LVFTDG-SSTG------------MAAYTLADTT--------------IKFQTN-------------LNSAQLVELQALIAVLSAFP---------------------NQPLNIYTDSAY-LAHSIPLL-ETVAQ----IKHIS--ETA-KLF-LQCQQLIYN---------RSIPFYIGHVRAHSGLP-GPIAHGNQKADLATKTVAS-----
>HTLV-2
--CLFSDG-SPQK-------------AAYVLWDQTI-------------LQQDITPLPS---------HESAQKGEL---LALICGLRAAK------------------PWPLNIFLDSKY-LIKYLHSL-AIGAFL----------GTSAHQT-LQAALPPLL---------QGKTIYLHHVRSHTNLP-DPISTFNEYTDSLILAPLV-----
>BLV
--CLFSDG-ATGR-------------GAYCLWKDHL---------------LDFQAVPA---------PESAQKGEL---AGLLAGLAAAP------------------PEPLNIWVDSKY-LYSLLRTL-VLGAWL----------QPDPVPS-YALLYKSLL---------RHPAIFVGHVRSHSSAS-HPIASLNNYVDQLLPLETP-----
>Xen-1
--TLFVDG-SRFSDASGKF------HTGYAVTTTD--------------SVLEAQPLPA---------SCSAQEAEL---KALTAACKLAA------------------GKRANIFSDSRY-AQGVALDF-GTIWKTRGYLTATGS-PIKNGRS-VADLMEALT---------LPEQVAVLKVKAHGRLT-SPEAIGNHLADTTAKEIAV-----
>WDSV
--TLFSDG-SYTTGRGGA-----------AVVVTD--------------DFIIIHQQPG---------GASAQTAEL---LALAAACHLAT------------------DKTVNIYTDSRY-AYGVVHDF-GHLWMHRGFVTSAGT-PIKNHKE-IEYLLKQIM---------KPKQVSVIKIEAHTKGV-SMEVRGNAAADEAAKNAVF-----
>FLV
--TWYTDG-SSFIRNGER-------EAGAAVTTES--------------EVIWAAPLPP---------GTSAQRAEL---IALTQALKMAE------------------GKKLTVYTDSRY-AFATTHVH-GEIYRRRGLLTSEGK-EIKNKNE-ILALLEALF---------LPKRLSIIHCPGHQKGD-SPQAKGNRLADDTAKKAAT-----
>REV
--TLFTDG-SSYVRDGKR-------YAGAAVVTLD--------------SVIWAEPLPI---------GTSAQKAEL---IALTKALEWSK------------------DKSVNIYTDSRY-AFATLHVH-GMIYRERGLLTAGGK-AIKNAPE-ILALLTAVW---------LPKRVAVMHCKGHQKDD-APTSTGNRRADEVAREVAI-----
>MuLV
--TWYTDG-SSFLQEGQR-------KAGAAVTTET--------------EVVWAKALPA---------GTSAQRAEL---IALTQALKMAE------------------GKKLNVYTDSRY-AFATAHIH-GEIYRRRGLLTSEGK-EIKNKDE-ILALLKALF---------LPKRLSIIHCPGHQKGN-RAEARGNRMADQAAREVAT-----
>KoRV
--AWYTDG-SSFIMDGRR-------QAGAAIVDNK--------------RTVWASNLPE---------GTSAQKAEL---IALTQALRLAE------------------GKSINIYTDSRY-AFATAHVH-GAIYKQRGLLTSAGK-DIKNKEE-ILALLEAIH---------LPKRVAIIHCPGHQRGT-DPVATGNRKADEAAKQAAQ-----
>Kabuki
--ALMTDA-SDTC-------------MGAVLQQKVN------------GVWQPLGYFSRKLSPAEQ--KYCTYDREL---LAIYKAMIYFRKLF--------------EGRPLTVYTDTSP-CVMHSVKY-VKTI----------------KKR-LDARGICFS---------LGEFTTVLQSPGN----------PRPRASAKTI---------
>LDV
--TVFTDA-SSQT------------AMAVAVWQENG-------------RWKKVTECSP---------GSSVQQLEA---RAVQLASDAFP------------------TEALNVVTDSLY-VARLVSRM-ATPGWP-------------DLAS-PWLYNSLSR---------RTAPLFICHVQAHQSLE--GLHTGNDAADRAAKGLW------
>RSV
--TVFTDA-SSST------------HKGVVVWREGP-------------RWEIKEIADL---------GASVQQLEA---RAVAMALLLWP------------------TTPTNVVTDSAF-VAKMLLKM-GQEGVP------------STAAA-FILEDALSQ---------RSAMAAVLHVRSHSEVP-GFFTEGNDVADSQATFQAY-----
>CbrDIRS
--FLYTDA-SAR-------------GIGGLLKNER--------------QDILWKMTEIGDGNFE---KQSSAWREL---TAVEVASARISSN---------------LKGRVQVLVDSQA-AVSVLRRG-SMK--------------PELHSL-AERVWHNLE---------NVGESSFLWIPRKE----------NVEADEAS----------
>SnRV
--KWWIDG-SRYWDHDKGGY---VTGWAALEDKKN----------------QLGGALEG---------HVSAQVAEL---VALREALRL--------------------QRPLTLYTDSTY-VLGICTKY-LAVWKRRGMVNADGS-QISNQNI-LQEIWQLIEH-------DSTQTLGIVKVKAHTQRKCSTHEQQNNDVDQPAKQYAK-----
>CATS
---IFTDG-SKIEGRV---------GAALSIWEGT--------------GEIKTKKLKLGS-------YCTVYQAEL---LALLKATEEVLSG---------------GAATYNIFCDARS-TLDVIASG-ESLHPL-------------AFKI-TKNLKTITE---------RNQEIRLFWIKAHIGL------EGNERADVLAKEAAL-----
>TRAS1
--RIFTDG-SKIEGRV---------GAALSIWDGE--------------VEIRSLKLALAP-------YCTVYQAEL---LALSYAVKEAQLR---------------NGSTFGVFSDSKA-ALLTVINH-GSLHPL-------------AVDI-RKMLKQCAL---------QNKTVALYWIKAHAGL------EGNERADQLAKEAA------
>Komagataella phaffii GS115 RNase H
--IIYTDG-ATRGNGKFGAK----GGYGVFFKEND--------------LRNISKPLTG---------VQTNQRAEL---SAVRDALIIIEKDLAS-----------GSKKHYTIRTDSRY-TINSITKW-VTKWKQNDWRTATG--PVQNRDL-IEPCTNLIESVNSKYKELGMPPLNIEYVKGHSGD------YGNEMADKLATAGAD-----
>Caenorhabditis elegans RNase H
--VVYTDG-ACSSNGTKNAK----AGWGVYWGDDS--------------EDNEFGPVYG---------APTNNRGEL---IAVQKAIEKAIEK---------------RLPKVVIKTDSNL-LVQSMNIW-IHGWKRKGWKTSTGS-EVLNQDV-LMKIDNLR----------QKLKVKFLHVRGHAGI------DGNEKADELARKGAQ-----
>Candida orthopsilosis RNase H
--RIYVDG-ASRGNGQSKSA---PSGYGVYYGPGD--------------SRNAAVGLHEVDNINKY--TPTNQRAEL---HGMKHALTNIKDDSST-----------SSSPRYDIYSDSKY-AIQSINEW-SDKWQSNGWKTSTGQ-PVANSDL-IKDAVQLKNEINQLYRERDWKPLEFHHVKGHSGD------VGNEAADRLANQGAD-----
>Homo sapiens RNase H
--VVYTDG-CCSSNGRRR-------PRAGIGVYWGPG-----------HPLNVGIRLPG---------RQTNQRAEI---HAACKAIEQAKTQ---------------NINKLVLYTDSMF-TINGITNW-VQGWKKNGWKTSAGK-EVINKED-FVALERLT----------QGMDIQWMHVPGHSGF------IGNEEADRLAREGAK-----
>EIAV
--TIYTDG-GKQNGE----------GIAAYVTSNG--------------RTKQKRLG-----------PVTHQVAER---MAIQMALEDTR------------------DKQVNIVTDSYY-CWKNITEG-LGLEGPQ-------------SPW-WPIIQNIR----------EKEIVYFAWVPGHKGI------YGNQLADEAAKDAGF-----
>Trypanosoma brucei RNase H
--VVYVDG-ACRNNGSRSRERRPRAGFGGFYGDGDS------------RNFKFPLPAHE---------PQTNQRAEL---SALIHVLRVALDSH--------------PCYNLCVYSDSKY-TVMGVNSY-LHRWERNGFKTAGGG-DVANIDL-WSQFTKLRNRHL--SRCAERVALQLKHVPGHAGV------YGNEMADRLAVEACE-----
>FIV
--TWYIDG-GRKLGKA---------AKAAYWTDTG--------------KWQVMEL------------EGSNQKAEI---QALLLALKAG-------------------SEEMNIITDSQY-VINIILQQ-----------------PDMMEGI-WQEVLEELE---------KKTAIFIDWVPGHKGI------PGNEEEGDGILDKRSEDAGY
>HIV-1
--TFYVDGAANRETKL---------GKAGYVTNRG--------------RQKVV---------TLT--DTTNQKTEL---QAIYLALQDS-------------------GLEVNIVTDSQY-ALGIIQAQ-----------------PDQSESELVNQIIEQLI---------KKEKVYLAWVPAHKGI------GGNEQ-----VDKLVSAGIR
>CgT1
---VYSDG-SKAPNGAT--------GFGFVIYRGSR-------------RIAQGCGRLG---------IAEVFDGEA---EGARAGLRRALLTS--------------QGQPIHICIDNTS-VIQGIRSN-IPDSSQA-----------------AFLEIQAVA---------RIYNIQTHWSPGHQGI------KGNEEADILAKEGTT-----
>I
---IFTDG-SKINY-----------TISFAITTETD--------------VLKYGILPP---------YSSVLTSET---IAILEAIELTKN----------------RRGKFIICSDSLS-AVDSIQNT-NNNSFYP-----------------SRIRSLITQ---------HAPKIKIMWIPGHSGI------KGNELADQAAKSASS-----
>You
---IYTDG-SKVTG-----------ATTFAVVDSNR-------------KIIAGGRLPS---------YNSIFTAEA---FAILKACQFASK----------------NAGKSVICTDSLS-SLSAIRNW-NHNDPTT-----------------QEVRHILSS---------HPKKITLLWVPSHQGI------HGNELADKAAQEMRL-----
>Lian-Aa1
--VCYTDG-SLLEG-----------RAGAGVYSREL-------------RLNQFYSLGR---------NCTVFQAEI---FALMCGVQSALQQRV-------------MGKVIYFCSDSQA-AIKALASA-NSRSK--------------LVIA-CRTQIEELN---------SVNSVNLVWVPGHSSI------AGNELADELARDGAS-----
>HERV-L
--AWFTDG-SADMQATTTKW---QKWTAAALQPLSR-------------TSLKDSGEDS---------GESSQWAEL---AVHLVVLHFAWKE----------------KWPVYLLTDSWA-VANGLAGW-SGTWKKHDWKIGDDK-EIWGRGM-VGMWMDLS----------KTVKIFVSHVSAHQSVT-SAEEDFNNQVDRMTHSVDT-----
>MuERV-L
--AWFTDG-SARYAGTTQK------WTAAALQPLSG-------------TTLKDTGE-----------RKSSQWAEL---RAVHMVLQFVCKK----------------KWPVRLFTDSWA-VANGLAGW-SGTWKDHNWKIGEK--DIWGR----SMWIDISKW-------AKDVKIFVSHVNAHQKVT-SAEEEFNNQVDKMTRSVDS-----
>CoEFV
--VYYSDG-SAKRNQQKN-------YAGIGIVKGK-FTTP-----THFEPEETKAVPLG---------PASAQYAEV---MALLDAVKQATD-----------------TGPVLICTDSVY-AQRGYTED-LHYWAIRNFHDSRNA-KLKYADK-WKQLDQLKR---------DKPLVRVIHVPGHTPGT--VHSCGNGLADSLAQGGTY-----
>BFV
--IFYTDG-SAIRSPKPNKTH--SAGMGIIQAKFEPD----------FRIVHLWSFPLG---------DHTAQYAEI---AAFEFAIRRATGI----------------RGPVLIVTDSNY-VAKSYNEE-LPYWESNGFVNNKKK-TLKHISK-WKAIAECKN---------LKADIHVIHEPGHQPAEASPHAQGNALADKQAVSGSY-----
>FFV
--IFYTDG-SAITSPTKEGHL--NAGMGIVYFINKDGN---------LQKQQEWSISLG---------NHTAQFAEI---AAFEFALKKCLPL----------------GGNILVVTDSNY-VAKAYNEE-LDVWASNGFVNNRKK-PLKHISK-WKSVADLKR---------LRPDVVVTHEPGHQKLDSSPHAYGNNLADQLATQASF-----
>SFV
--VFYTDG-SAIKSPKTEQTH--SAGMGIVMVVYTPE----------PNITQQWSIPLG---------DHTAQYAEI---SAVEFACKKASLL----------------QGPVLIVTDSDY-VARSANKE-LPFWRSNGFLNNKKK-PLKHISK-WKNISDSLL---------LKRNITIVHEPGHQPSKTSIHTLGNSLADKLAVQGSY-----
>Odin-Aeq1
MKCVYADG-CSFTDENQKI------RAGAGVYWP--E-----------LSQFSQGYHLG---------NQTSQYAEL---SAVLIALIQAIEF---------------NLEEIVVCTDSEY-VAKTFLEY-LPRWRQCGMLNSKGK-QVKNAAI-ISTIESLVT--------QSQIDVYWKKVKGHSQEV-GQDKEGNDHADSLAKEGAK-----
>Odin-Aeq4
MKCVYADG-CSFTDENQKI------RAGAGVYWP--E-----------LSQFSQGYHLG---------NQTSQYAEL---SAVLIALIQAIEF---------------NLEEIVVCTDSEY-VAKTFLEY-LPRWRQCGMLNSKGK-QVKNAAI-ISTIESLVT--------QSQIDVYWKKVKGHSQEV-GQDKEGNDHADSLAKEGAK-----
>Odin-Aeq3
MKCVYADG-CSFTDENQKI------RAGAGVYWP--E-----------LSQFSQGYHLG---------NQTSQYAEL---SAVLIALIQAIEF---------------NLEEIVVCTDSEY-VAKTFLEY-LPRWRQCGMLNSKGK-QVKNAAI-ISTIESLVT--------QSQIDVYWKKMKGHSQEV-GQDKEGNDHADSLAKEGAK-----
>Odin-Aeq2
MKCVYADG-CSFTDENQKI------RAGAGVYWP--E-----------LSQFSQGYHLG---------NQTSQYAEL---SAVLIALIQAIEF---------------NLEEIVVCTDSEY-VAKTFLEY-LPRWRQCGMLNIKGQ-QVKNAAI-ISTIESLVT--------QSQIDVYWKKVKGHSQEV-GQDKEGNDHADSLAKEGAK-----
>Odin-Pcr1
MERVYADS-CSVTVEKQQN------TAGAGVHWPQVD-----------LSEYSQGYHLG---------NQTSQYAEL---AASFIALTQAVEFH--------------LISEVILCTRSKY-VAKTFLEY-LPRWRRSEMMNSKGK-QVKNADI-ISAIESLVTSS-----SRPQIHVYWKKVKGHSQNN--GDKEGNYKADSLAKEGAK-----
>Odin-Epa
MKCVYADG-CSFTDENQET------RAGAGVYWPHPE-----------LHPLSQGYQLG---------KQTSQYAEL---AAVLIALMQAIEL---------------HLKEIVICTDSEY-VSKTFLEY-LQRWRQLGMVNSKGK-PVKNAAI-ISTIESLVT--------QSQIDVYWKKVKGHSQEV-GQDKEGN-----------------
>Odin-Sme3
IECVYADG-CSFSDEDKET------VAGAGVYWPRD------------VMTKYSGYQLG---------NQTSQYAEL---AAASIALRQAIDL---------------NITEIVLCNDSEY-VVKTFLEY-LPRWKRTAMTNSKGK-QVKNAHI-ISVIDILVT--------SSKLEVYWKKVKGHSTEN-GQDKEGNDQADILAKEGAE-----
>Loki-Lch
--KAYVDG-CSFHREGQL-------QAGIGIFWEGN------------FPCTPLQYKLG---------PKSSQFSEI---AAVFVAIETAVKN---------------KLSDIVICTDSDY-ARHSFCKF-LPTWKANGMKNSRGK-TVKHAEL-ILAVDQLVL--------ENEITVYWKKVKGHAKDS-SQDKYGNDLADKLAKEGAI-----
>Loki-Bsp
--EVYVDG-CSFRCDSQL-------RAGVGIVWANR------------QFEEPNHYLLG---------PKTSQYAEI---AAALIAIQQAARQ---------------AQSQLVICSDSNY-ARHSFISH-FPTWKASGMKNARNK-PVKHAEL-FLACDQLVT--------DKGMTVYWRKVKGHSQTS-GPDKEGNDEADRLARLGAE-----
>Loki-Str
--MAFVDG-CSYRHLDHL-------QAGVGLVWHND------------IPCKPLQFQLG---------NKTSQFAEV---AGVLITLQTAVKH---------------ELAELAICTDSNY-ARLTFLCH-LPFWKQKHMTTSSGK-EVKNKEL-ILACDDLIT--------KHDIQVYWKKVKGHSKSP-GRDKLGNDHADSMAKSGAI-----
>Loki-Lca
--RVYIDG-CAKMKENKL-------HAGAGIMWESGP-----------LTGIQEGFQLG---------PKSNQYAEL---AGVHIALQMAADN---------------KIQTMVVCTDSDY-VQYSFLNH-LPIWRKNGMKNHRNR-PIHHREL-FEAIDTMIQ--------QNDMKIFWRKVKGHSKIP-GQEKAGNDRADALAKLGSL-----
>Loki-Npa
--CVYIDG-CAYHTERKL-------VAGIGITWTSE------------FPDVSVGYSIG---------AKSSQVAEL---AAVYKTVQIALEH---------------NITEFVIVTDSNY-VRNSFVEY-LPTWKRNNMLRSNNK-PVKHAKL-FGAIDELVK--------SNDLTIYWKKTKGHSKTQ-NMDKEGNDLADKLAKQGAI-----
>Mdg3
--ELHCDA-SSS-------------GFGAVLMQKKE-----------DQKWHPVSFFSKRTTDIES--KYHSFELET---LAIVYSLRRFRVYL--------------HWRTFKIVTDCNS-LILTLSKK-------------------ELNPR-IARWALEF----------QGYDFEIVHRAG----------SRMQHVDALSR---------
>Shewanella denitrificans RNase H
--NIYTDG-SCLGNPGPG-------GYGIVMQYKQ--------------HSKEIADGFA---------LTTNNRMEL---LAPIIALEALM-----------------EPCIVTLTSDSQY-MRQGITQW-IHGWKKKGWMTSNKQ-AVKNVDL-WKRLDSVS----------QRHNIDWRWVKGHTGH------KQNERCDKLARDAAE-----
>Buchnera aphidicola RNase H
--KIFSDG-SCLGNPGPG-------GYSFIIQHLE--------------YENISSSGFY---------LTTNNRMEL---MGIIVATESLK-----------------QPCCITISTDSQY-VQKGILYW-IKNWKTKGWKTSRKT-YVKNVDL-WLRLEKSL----------NLHQVTWKWIKSHSGN------KKNEQCDHLARESAK-----
>Helicobacter pylori RNase H
--EIFCDG-SSLGNPGPG-------GYAAILRYKD--------------KEKTISGGEN---------FTTNNRMEL---RALNEALKVLK-----------------RPCHITLYSDSQY-VCQAINVW-LTNWQKKNFS------KVKNVDL-WKEFLEVS----------KGHSIMAVWIKGHNGH------AENERCDSLAKLEAQ-----
>Vulcanisaeta moutnovskia RNase H
---VYFDG-ACEPKNPGGV------GTYGFAVYND--------------NDTISEGYGI-ACEPAL--NCTNNVAEY---TGLIKALECLLLHDY-------------GESSIVVHGDSQL-VIKQLTGI-YNVRT------------EHLKPL-FEKAHELL----------SHFRVRLEWIPRE----------LNSKADELSKRAY------
>Ferroglobus placidus RNase H
--VLYFDG-ACLPVNPGGI------ATYGFVIITP--------------SGEIVKEKGI-AAE-----KGTNNIAEY---TALIRGLEKALELGI---------------DELIVRGDSQL-AIYQMNGV-YAVKS------------PNIIPL-WQRAMELA---------GKFRKIRFEWVPRE----------QNSAADELSTQAY------
>Ignicoccus hospitalis RNase H
--ELYFDG-LCEPVNPGGV------ATYGFVVKEG--------------GKVLCSGKGL-VGVGARGDDVTNNVAEY---TALIKALECLLEKGL-------------EGAEVVVKGDSQL-AIRQLRGE-YKVRS------------PRIAPL-YKRAKELL----------SKFKAELQWVPRE----------LNEEADALSREAFR-----
>Mycolicibacterium gilvum RNase H
--IVECDG-GSRGNPGPA-------GYGAVVWSAD--------------RESVLAEARS----AIG--TATNNVAEY---RGLIAGLESAAQT---------------GATEVEVRMDSKL-IVEQMAGR-WRVKH------------PDLAAL-HRQAADLAR---------RFEHITYSWIPRE----------QNSYADRLANEAMD-----
>Micromonospora aurantiaca RNase H
--VIEADG-GSRGNPGPA-------GYGAVVRDPE--------------TGEVLAERSE----SIG--TATNNVAEY---RGLIAGLEAAAEL---------------GAAEVEARMDSKL-VVEQMCGR-WQIKH------------PGLRPL-AAQAAGLVS---------RFAAVRFTWVPRE----------RNRHADALANAAMD-----
>Mycobacteriaceae RNase H
--LVEADG-GSRGNPGPA-------GYGSVVWSED--------------RSSVLAEAKQ----SIG--RATNNVAEY---RGLIAGLEEAANV---------------GATEVAVSMDSKL-IVEQMAGR-WRVKH------------PDLIPL-YQRARELAE---------GFDRVTYSWIPRA----------ANARADRLANEAMD-----
>Haloarcula marismortui RNase H
----YFDG-ASRGNPGPA-------SVGYVLVNDS----------------GIVTEGGE----TIG--TATNNQAEY---KALIRAVEVARDY---------------GFDDVHIRGDSEL-IVKQVRGE-WDTND------------PELREH-RVRVRELLT---------DFDDWQIEHVPRE----------INDRADELANDALD-----
>Halorubrum lacusprofundi RNase H
---VYFDG-ASRGNPGPG-------AVGWCLVTAD----------------GIVAEGGE----RIG--RVTNNQAEY---AALIRALEAADEY---------------DFDEIDVRGDSQL-IVKQVRGE-WNAND------------PELRER-RVRVRELLE---------RFDRWSIGHVPRE----------INERADDLANEALD-----
>Natrinema pellirubrum RNase H
---VYFDG-GSRGNPGPA-------AIGWVIVTGD----------------GIVAEDGE----TIG--TATNNQAEY---EALIAGLEAARDY---------------GYDEVHVRGDSEL-IVKQVRGE-YDTND------------PDLREN-RVTVHELLR---------AFDEWTLEYVPRE----------VNDRADGLVNEALD-----
>Halorhabdus utahensis RNase H
---VYVDG-ASRGNPGPA-------AIGWVILTGDG---------------GIVTEGGK----RIG--STTNNRAEY---EALIHALEIAADY---------------GFDSVEVRSDSEL-AVRQVRGE-WDTND------------PDLRER-RVRVRELFR---------EFDDWSIEHVPRE----------INERADALANEA-------
>Ostreococcus tauri RNase H
--VLEFDG-ASRGNPGEA-------GAGALLRRKR--------------DDRVVEELLE---YLGS--ERTVNEAEY---AALCLGLRKAIEL---------------GITKIEVRGDSKL-IVNQVDGS-FKLKS------------ENLRSM-HAEAVSLKK---------KFAEFKISHVKRE----------FNKHADHLANMAVD-----
>Arabidopsis thaliana RNase H
--TIEFDG-ASKGNPGKA-------GAGAVLRASD--------------NSVLFYLRE-----GVG--NATNNVAEY---RALLLGLRSALDK---------------GFKNVHVLGDSML-VCMQVQGA-WKTNH------------PKMAEL-CKQAKELMN---------SFKTFDIKHIARE----------KNSEADKQANSAI------
>Oryza sativa RNase H
---LHFDG-ASKGNPGKA-------GAGAVLMTED--------------GRVISRLRE-----GLG--IVTNNVAEY---RGLILGLRYAIRH---------------GFKKIIVYGDSQL-VCYQVKGT-WQTKN------------QNMMEL-CKEVRKLKE---------NFVSFEINHIRRE----------WNAEADRQANIAI------
>MGR583
--VVYTDG-SEKHENNCVQ-----IGYGWAAFRAG--------------LEFAARAAS-----ITP--ESHVFDAEA---IGALKGLQAAAKAQ--------------PGARIWICVDSTS-VIWGLRGD-APRSS-----------QWAFLEF-HNLVDLLRK---------QSTEVRVRWCPGHQGI------PGNDRADELAKAGSA-----
>CoDi6.3
--VCYSDS-DYAGDPDTRR-----SVSGYILYVKG----------------VPICWRSKAQRSI----TLSSSEAEW---IALSEATKEIMFVLQLLESL---Y--IKVQLPITVRVDNIG-AIWMSQNV-NTSSRT-----------KHVDIR-TKYVNEYC----------EDGVLKIIFVKSA----------DN-DSDIMTK---------
>CoDi6.7
--EVYADA-DFSGDPDTAR-----SRTGFAIFYAG----------------CPVTWQSKLQTEI----SLSTTESEF---VSLSTALRTALPLIGLAKEMSSLGFDISVTVPTVAFDDNMG-AIEIALVP-KMRPRT-----------KHINVK-YHHFRQHV----------DNGDITIQHVDSE-----------DQIADFLTK---------
>1731
--TGFVDA-DWGGDRLDRK-----SYTGYVFFLSG----------------GPVSWRSEKQQSV----ALSSTEAEY---MALTTACKEAIALRRLIVEI----VCGDLKTPTVMHGDNLKCAAQLAKNP-VHHSRT-----------KHIDIR---YHREVM----------KEGHVVLEYTSTN-----------EMIADINTK---------
>SIRE1-4
--VGYCDA-DWAGSADDRK-----STSGGCFYLGN----------------NLISWFSKKQNCV----SLSTAEAEY---IAAGSSCSQLVWMKQMLKE------YNVEQDVMTLYCDNMS-AINISKNP-VQHSRT-----------KHIDIR-HHYIRDLV----------DDKVITLKHVDTE-----------EQIADIFTK---------
>Copia
--IGYVDS-DWAGSEIDRK-----STTGYLFKMFDF---------------NLICWNTKRQNSV----AASSTEAEY---MALFEAVREALWLKFLLTS-----INIKLENPIKIYEDNQG-CISIANNP-SCHKRA-----------KHIDIK-YHFAREQV----------QNNVICLEYIPTE-----------NQLADIFTK---------
>Tnt-1
--KGYTDA-DMAGDIDNRK-----SSTGYLFTFSG----------------GAISWQSKLQKCV----ALSTTEAEY---IAATETGKEMIWLKRFLQE------LGLHQKEYVVYCDSQS-AIDLSKNS-MYHART-----------KHIDVR-YHWIREMV----------DDESLKVLKISTN----------EN-PADMLTK---------
>pCretro6
--VGYSDA-DWGANPDDQK-----SISGYVFLLGG----------------APVCWASRKQKSV----ALSSMEAEY---MAGSTAASQALWCRMLLEE-----LGFAQPNPTLLYMDNQS-ALALARNT-GTQGRA-----------KHIDIR-YHFLRDKI----------SSKEISVAHCPGE----------DN-PADIFTK---------
>Vitico1-1
--VGYTDS-DWAGCLEDRK-----NTSSYMFSLG-------------------------------------------------------SVWLRRILAD-----ISQEHEESTIIYCDNKA-AIAMTKNP-AYHGRT-----------KHVDIR-VHFIRDLV----------VEGKVVLQYCNTN-----------EQVADVLTK---------
>Hydra1-2
--VAYCDA-DFASDLNDRR-----STTGYCFSLSA--------------NGPLISWKSKKQSTV----ALSTCEAEY---MALTVTTQESMYLVQLLDSM----ENDCMYMPVQIFEDNQG-AIALSKNP-VCRQRC-----------KHVDVR-YHFIRSAL----------SDGKVTVEYCPTE-----------DMVADVMTK---------
>Koala
--SGYSDA-DWAGNGDDRR-----STGGFAVFLGN----------------SLVSWSARKQPTV----SRSSTESEY---KAMANATAEIMWIQTLLKE-----IHVSNSPTARLWCDNLS-AKYLSSNP-IFHART-----------KHIEVD-YHFVRERV----------QQKLLEVGFVPTG-----------DQIADGFTK---------

5. Original alignment of IN proteins of represent retroviruses, Odin retrotransposons, other LTR retrotransposons, and Drepresentativeosons generated by MAFFT

>Odin-Hma2
-------P-TSG-HRRVDNTYK---IAA----QS---GYW--PY-MYKDAKDYVQHCMICC-R-----HLP-KSSIYKAPL-H------PRLADSPWSHIMIDFAGPL-VKSP-------RG------NQYCLV--------LTDLFS--KYVEVL--PRRNM-EAETV-ARMLVHH-VFS--RWG----LP-TK--PSSDQGTH-L-T----GKV------------------VQELC-KML--E-IKQSFHIPWHPESGGAVER-ANKTIM-EVLKK------Y-V------KGSGR------DWDL---TFPLILM-AL---------RSTPH-D---C--TG--------V--SPHEVMTGRRMILPHHL-
>Odin-Aeq2
----HDHP-TSG-HRGIDNTYT---IAA----QS---AYW--IN-MYKDIKDYVQRCMTCC-K-----HLP-KKCMYKSPL-R------PRLAKSPWSHVMIDFVGPL-VKSP-------RG------NEYCLV--------LFDLFS--KYVEAL--PTRNM-EAETV-ARMLVHH-VFS--RWG----LP-TK--LSSDQGTH-F-T----GKIK----------------FVEELC-KML--E-IKQNFHISWHPESGGAVER-ANKTIM-EVLKK------Y-V------EGVGR------DWDL---TLPLILM-AL---------RSTPH-G---S--TG--------V--SPHEVMTGRRMILPHHL-
>Odin-Aeq3
----HDHP-TSG-HRGIDNTYT---IAA----QS---AYW--IN-MYKDIKDYVQRCMTCC-K-----HLP-KKCMYKSPL-R------PRLAKSPWSHVMIDFVGPL-VKSP-------RG------NEYCLV--------LVDLFS--KYVEAL--PTRNM-EAETV-ARMLVHH-VFS--RWG----LP-TK--LSSDQGTH-F-T----GKI------------------VQELC-KML--E-IKQNFHISWHPESGGAVER-ANKTIM-EVLKK------Y-V------EGVGR------DWDL---TLPLILM-AL---------RSTPH-G---S--TG--------V--SPHEVMTGRRMILPHHL-
>Odin-Aeq4
----HDHP-TSG-HRGIDNTYT---IAA----QS---AYW--IN-MYKDIKDYVQRCMTCC-K-----HLP-KKCMYKSPL-R------PRLAKSPWSHVMIDFVGPL-VKSP-------RG------NEYCLV--------LVDLFS--KYVEAL--PTRNM-EAETV-ARMLVHH-VFS--RWG----LP-TQ--LSSDQGTH-F-T----GKI------------------VQELC-KML--E-IKQNFHISWHPESGGAVER-ANKTMM-EVLKK------Y-V------EGVGR------DWDL---TLPLILM-AL---------RSTPH-G---S--TG--------V--SPHEVMTGRRMILPHHL-
>Odin-Aeq1
----HDHP-TSG-HRGTDNTYT---IAA----QS---AYW--IN-MYKDIKDYVQRCMTCC-K-----HLP-KKCMYKSPL-R------PRLAKSPWSHVMIDFVGPL-VTSP-------RG------NEYCLV--------LVDLFS--KYVEAL--PTRNM-EAETV-ARMLVHH-VFS--RWG----LP-TK--LSSDQGTH-F-T----GKI------------------VQELC-KML--E-IKQNFHISWHPESGGAVER-ANKTMM-EVLKK------Y-V------EGVGR------DWDL---TLPLILM-AL---------RSTPH-G---S--TG--------V--SPHEVMTGRRMILPHHL-
>Odin-Epa
-------------------------------------------------------------------------------------------------------------------------------------------------------------------------------------------------------SDQGTH-F-T----GKI------------------VQELC-KIL--E-IKQNFHISWHPESGGAVER-ANKTIM-EVLKK------Y-V------QGVGR------DWDL---TLPLILM-AL---------RSTPH-G---S--TG--------V--SPHEVMTGRRMILPHHL-
>Odin-Sme3
----HDHP-TSG-HRGIDNTYQ---IAA----QS---AYW--VN-MYKDIKNYVQRCMICC-K-----HLP-KKCMYKSPL-H------LRVA--PWSHVMIDFVGPL-VKSS-------RG------NQYCLV--------LVDLFS--KYVEVL--PTRN---------------------------------------------------------------------------------------------------------------------------------------------------------------------------------------------------------------------
>Loki-Npa
----HDAP-TAG-HRGEKITYE---LLR----DY---AYW--PH-MLKDVQTYCQGCLVCA-Q-----FQP-QGPTHRAPL-Q------KKGFSLPWSDIQVDFIGPV-TRSS-------RG------NKYMLT--------VTCVFT--KWVECL--PAHNN-TAETC-ATLLINH-VFS--RYG----LP-LR--IDTDRGSH-F-I----SEV------------------MSKMW-KIL--G-VKRKLHIAYRPASSGSVER-YNQSIV-NILKK------F-V------KESGK------DWDM---KLPLVLM-AI---------RATPS-A---A--TK--------M--SPFELMTGRKMVLPQHL-
>Loki-Lca
----HNEP-CSG-HRCEMNTGQ---MLR----QV---AYW--PK-MGEDVHKHVSNCLVCC-K-----YQP-TNSQHRAPL-Q------KRGTDFPWSNLQIDWIGPV-NRST-------KG------NKYMLT--------VTCAFS--KWVECL--PAPNN-TAETT-ATLLVNQ-IFS--RWG----LP-ST--IDSDKGSH-F-T----ADV------------------IAEVW-KTL--G-VKRQLHVAYHPQSSGQVER-ANRTIV-SLLKK------Y-V------STTGC------DWDT---KLPLVLM-AI---------RATPN-R---A--TG--------R--TPFEIMTGRQMTLPVHL-
>Loki-Lch
----HDEE-CGG-HRADRATYE---TLK----QV---AYW--PN-MYQDVQDYTKGCLVCC-R-----FQS-SSPKHRAPL-Q------TKGITMPWSDLQIDWIGPV-TRSS-------RG------NKYLLT--------VTCLFT--KWIECL--PAPND-TAETT-AMLLINH-VFS--CWD----LP-MR--IESDRGSH-F-T----GKV------------------IENVW-NTL--G-VQRKLHVSHHPQSSGQVER-ANKTIV-NILKK------Y-I------STSGK------NWDV---KLPLVLM-AI---------KATPN-K---S--TG--------V--TPFEMMTGREMTLPLHL-
>Loki-Bsp
----HDSP-VGG-HRGYKATLQ---TLQ----QV---AYW--PS-MSKDVKIHVQSCLVCC-Q-----FNP-SRPLNRAPL-Q------KRGMTFPWSHIQVDWIGPV-PKSS-------RG------NKYLLT--------VTCAFT--KWVECL--PAPND-TAVTT-AVLLLNH-VFS--RWG----LP-LS--VDTDRGTH-F-T----SHV------------------MTELY-HIL--G-VNVRFHISHHPQSSGQVER-ANRTIV-QMLKK------Y-V------SSHGK------DWDM---KLPLVLM-AI---------RATPH-R---A--TG--------V--TPFEMMTGRQMTLPLHL-
>Loki-Str
----HDEP-CGG-HRGVKATCE---TLR----QV---AHW--PH-MEQDVARYVRGCLVCC-Q-----FQP-TKPLHRAPL-Q------RKGVSYPWSSIQIDWVGPV-ARSA-------RG------NKYLLT--------VTCAFT--KWVECL--PATND-TAETT-AVLLLNH-VFS--RFG----LPGET--VDSDRGTH-F-S----AAV------------------MTELW-KLL--G-VKAKLHIAYHPRSSGGVER-SNQSIV-RILRK------Y-V------AANHK------DWDL---KLPLVLM-AI---------RATRN-R---S--TG--------M--TPFEMMTGRQMTLPLHL-
>Gmr1
----RDAL-LGA-HLGMDKTRE---RVV----AR---FYW--PG-VRRDVARYCQECPDCQ-R-----VRP-RAVERSPLI-P------MPIIETPFERIALDIVGPL-PRTS-------RG------HRYLLV--------ILDYAT--RYPEAL--PLRAA-TSKAY-AR--ISA-TLS--RVG----LP-KE--ILTDQGSC-F-M----SRV------------------VKELL-KLL--Q-VSQLRTSVYHPQTDGLVER-FNQTIK-RMLKK------S-I------EADGK------NWDQ---LLPHVLF-AI---------REVPQ-A---S--TG--------F--SPFELLYG----------
>WDSV
--------------HGVSHTHKGGIMSY----FS---KFWTHPK-ASQTIDLILGHCQICL-K-----HNP-K---YKSRL-QG----HRPLPSRPFAHLQIDFVQMC-VKKP----------------MYALV--------IIDVFS--KWPEII--PCNKE-DAKTV-CDILMKD-IIP--RWG----LP-DQ--IDSDQGTH-F-T----AKI------------------SQELT-HSI--G-VAWKLHCPGHPRSSGIVER-TNRTLKSKIIKA------Q-E------QLQLS------KWTE---VLPYVLL-EM---------RATPK-K---H---G--------L--SPHEIVMGRPMK-TTYLS
>KoRV
-------H-QLT-HLGPDKLLQ---LVG----R--TSFHI--PN-LQSVVREITSKCQVCA-V-----TNA-VTTYREPG--R------RQRGDRPGVYWEVDFT-EV-KPGR-------YG------NRYLLV--------FIDTFS--GWVEAF--PTKTE-TALTV-CKKILEE-ILP--RFG----IP-KV--LGSDNGPA-F-V----AQV------------------SQGLA-TQL--G-IDWKLHCAYRPQSSGQVER-MNRTIK-ETLTK------L-A------LETGGK-----DWVT---LLPLALL-RA---------RNTP--G---Q--FG--------L--TPYEILHGGPPPVLASG-
>MuLV
-------H-QLT-HLSFSKTKA---LLE----RNYCPYYM--LN-RDRTLKDITETCQACA-Q-----VNA-SKSAVKQG--T------RVRGHRPGTHWEIDFT-EV-KPGL-------YG------YKYLLV--------FIDTFS--GWVEAF--PTKKE-TAKVV-TKKLLEE-IFP--RFG----MP-QV--LGTDNGPA-F-V----SKV------------------SQTVA-DLL--G-VDWKLHCAYRPQSSGQVER-MNRTIK-ETLTK------L-T------LATGSR-----DWVL---LLPLALY-RA---------RNTP--G---P--HG--------L--TPYEILYGAPPPLVNFP-
>FLV
-------H-KLT-HLSARKMKT---LLE----REETGFYL--PN-RDLHLRQVTESCRACA-Q-----INA-GKIKFGPD--V------RARGRRPGTHWEVDFT-EI-KPGM-------YG------YKYLLV--------FIDTFS--GWAEAY--PAKHE-TAKVV-AKKLLEE-IFP--RYG----IP-QV--LGSDNGPA-F-I----SQV------------------SQSVA-TLL--G-INWKLHCAYRPQSSGQVER-MNRSIK-ETLTK------L-T------LETGSK-----DWVL---LLPLVLY-RV---------RNTP--G---P--HG--------L--TPFEILYGAPPPMAHFF-
>REV
-------H-RAT-HLGESKLTE---LVR----KH---YLI--CG-IYRAARDITTRCVACA-Q-----VNP-GAAPVEKGLNS------RIRGAAPGEHWEADFT-EM-ITAK-------GG------YKYLLV--------LVDTFS--GWVEAY--PAKRE-TSQVV-IKHLIHD-IIP--RFG----LP-VQ--IGSDNGPA-F-V----AKV------------------TQQLC-EAL--N-VSWKLHCAYRPQSSGQVER-MNRTLK-ETIAK------L-R------KETGG------DWVS---LLPQALL-RA---------RCTP--G---R--EG--------L--SPFEILYGLKPPVVP---
>Xen-1
-------H-GPT-HVSKNLMNN---LIS----KL---YFA--PG-ITTLTRNYTAACTICA-Q-----CNP-GRMEKPPVL-N------LAKPLYPFQRIQIDHI-QM--PRC-------GR------FEYVLV--------VVDMFS--GWPEAF--PVANM-TAKTT-AKKLLSE-IVC--RYG----VP-EV--IESDQGPV-F-T----ASV------------------TKDIW-TAL--G-VTLHFHTPYHPQSSGKVER-MNGTLK-TKMLK------M-S------QDSGM------LWPD---SLPIALF-SV---------RYTPR-G---V--NN--------L--SPFEILFGCAPRL-----
>Tor2
HYCKSAHD-LKG-HLGVDRTAQ---FLS----W----CWW--PH-KMDDIRTYVASCANCL-KQKGYDMQP-SRPDRK----H------LYRATRPHEIIYCDFITLP-TSSR-------SG------KRHALT--------VMCGFS--RWLQVY--AVHRC-RSIDA-ARGLMNY--FL--QFD----FP-RT--LSSDRGRH-F-E----NEL------------------LADLC-KLL--Q-IRQNLHCAYRPESSGVIER-CHKTLK-SSLWA------M-V------RDNPRL-----DWEL---ALPSVVS-AM---------NRSTN-A---A--TK--------V--SPYKCIFG----------
>HmGINA1
----YDSN-HAA-HVGLNNTRA---KLK----GS---FYW--LG-MVNDITKCVKECDKCQ-R-----MEK--IRTIAPEL-KS-----IKV-NGLWDFLGIDLIRPL-PITK-------LG------NKYILT--------ITDLWS--KYIEAF--PIPDK-PAFYV-SKCLTT--LFY--RFG----PP-KK--ILSDQGRE-F-V----NSL------------------NEQLF-FLF--Q-IKHLITSAYYPQTIGQDER-TNQTIK-KSLSK------L-S------NDTQD------NWDE---LLEAVLF-GL---------RTCVQ-K---S--TK--------F--TP----------------
>HmGINO1
----HNDA-GGA-HQGIVRTQN---KIK----NL---YYW--MS-ITSVVEAWIKTCKQCQ-S-----FEK--IKTIAPQL-HP-----IQV-TERWAVLGVDLIGPL-PETV-------NG------NKYVLT--------ITDLFT--KWVVAR--VLPDK-SAAAV-ATALVN--NFH--TYG----PP-KK--VITDQGRE-F-V----NEV------------------KTKIF-QLM--G-IKHSVTSAYHPQSNGQDER-TNQTFK-CALSK------Y-T------NNEMN------DWDR---FSSXIAY-GL---------NISCQ-K---S--TK--------V--TP----------------
>HmGINNY1
----HSAILGGG-HFGRDKTLA---KIS----ER---YYW--KG-MVNDVRSFCKYCDKCQ-R-----ANR-AFEKHSAEL-HP-----IKVKDEVWSTVGIDLIGPL-PLTE-------KG------NKYIIT--------ATCLFS--KWPEAA--SLSDK-TATSA-AEFLYT--CFT--RHG----CC-EV--QISDQGRE-F-V----NEV------------------NHELN-KMM--G-TKCNVTSAYHPQSNGEDER-FNQTLQ-RQLLK------Y-V------DEKQN------TWDL---YIESILF-SY---------RVSVQ-D---S--TK--------Q--TP----------------
>HmGINGER1
----EKAVALAS-HLGINAVRK---QIS----SR---FFW--HS-IVEDITKHVAQCERCQ-K-----TSN-RNLKVSPAL-KP-----VKVEQQVMKQVGVDLI-KL-PES--------NG------FNYAIV--------LIDYFS--KWTEAE--PLIDK-TAVSV-AAFLYR--VIC--RHG----CF-QI--QINDQGRE-F-V----NSV------------------SIALH-DMS--G-VQQRVTSAYHPQANGLVER-QNQTIK-KAIVK------V-L------NENVK------SRAS---VLDGILF-AL---------RVKVQ-D---S--MG--------Y--SP----------------
>Athila4-1
----HGSA-YGG-HFATFKTVSK--ILQ----AG---FWW--PT-MFKDAQEFVSKCDSCQ-R-----KGN-INRRNEMPQ-N------PILEVEIFDVWGIDFMGPF-PSSY--------G------NKYILV--------AVDYVS--KWVEAI--ASPTN-DAKVV-LKLFKTI-IFP--RFG----VP-RV--VISDGGKH-F-I----NKV------------------FENLL-KKH--G-V-------------KQVEI-SNREIK-TILEK------T-V------GITRK------DWSA---KLDDALW-AY---------RTAFK-T---P--IG--------T--TPFNLLYG----------
>Diaspora
----HSSA-PGG-HLGVQRTARK--VLD----CG---FYW--PT-IFKDAWKICSTCEQCQ-R-----AGNTLTWRQQMPQ-Q------PMLFCEVFDVWGIDFMGPF-PVSF--------G------YVYILL--------AVDYVS--KWVEAK--PTRTN-DAKVV-ADFVRSN-LFC--RFG----VP-KA--IVSDQGTH-F-C----NKT------------------MHALL-KNY--G-VVHRVSTPYHPQTNGQAEI-SNREIK-RILEK------I-V------QPSRK------DWST---RLDDALW-AH---------RTAYK-A---P--IG--------M--SPYRVVFG----------
>RetroSor1
----HSGM-CGS-HIGPRALSAK--ALR----QG---FYW--PT-HIRDAEEIVKTCKACQ-T-----FSP-IQSGPSALT-Q------LIPASWPLQRWGMDLVGPM-PTAQ-------GG------NKFAVV--------AIEYFT--RWIEAK--PLTTI-TSETI-RKFFWQN-IVC--RFG----VP-RL--LTVDNGKQ-F-D----SDN------------------FKEFC-HLI--G-TKIAFASVYHPESNGAVER-ANRTIF-SAISK------TLL------NLRKG------KWVE---ELPRVVW-SH---------NTTVS-R---A--TG--------F--TPFKLLYG----------
>Tat4-1
----HEGA-GGN-HSGGRSLAAK--IKK----HD---QYW--PT-MITDCIRFVAKCEPCQ-R-----HAS-IIHSPTEAL-T------TSTAPYPFMRWAMDIVGPL-PSSN--------G------KRFMLI--------MTDYFT--KWVEAE--AYNKI-QAGEV-QRFVWKN-IIC--RHG----LP-YE--IITDNGSQ-F-I----SRQ------------------FEDFC-AKW--R-IRLNKSTPRYPQGNGQAEA-TNKIIL-DGLKK------R-L------EAKKG------AWAD---ELDGVL--SH---------RTTPR-R---S--TG--------A--TPFSLTYG----------
>Cer3
----HESLG-GG-HFGYRKTLH---KIK----RN---YYW--PN-MRSDVLKWTLQCKICQ-Q-----KRN-PHPSTRELQ-K------IVITTKVFEKVGVDLTGPL-RMTA-------SG------NKY-----------MVCWFT--KFVISV--PLPNA-STETV-ADAMMKE-LLL--KFG----TP-SQ--LVSDRAST-F-T----SEA------------------FRAFC-RKL--E-IQQHLAIPYHSKGNGATER-TFRTFH-NMVSK------H-V------NKTHT------DWDQ---ILPYMTF-VY---------NTTVH-D---T--TG--------E--TPFFLIFG----------
>Mdg1
----HDDPSEGG-HSGISRTLR---KMK----NC---CCW--PR-MTKAISEYVETCLKCQ-Q-----AKT-TKHTKTPLT-I------TETPATAFDKVLIDTIGPL-PRSE-------NG------NEYAVT--------IICDLT--KYLVTV--PIPNK-SAKSV-AKAIFEN-FIL--KYG----PM-KT--ITTDMGTE-Y-K----NQI------------------IDDLC-KYM--K-IKNITSTAHHHQTLGTVER-SHRTFN-EYVRS------Y-I------SVDKT------DWDI---WIQYFTY-CF---------NTTPS-V---V--HE--------Y--CPYELVFG----------
>Kabuki
----H----NLS-HPGIRTTRK---MIT----NT---FFW--PN-MNKDIGMWAKPCIRCQ-E-----SKI-YRHTISDLG--------NFVDAGRFEHIHVDIVGPL-PTSP-------QG------FRYCIT--------IIDRCT--RWPEAF--PVHDI-TADKV-AKTIYDG-WIT--RFG----CP-VR--ITSDQGRQ-F-E----SNL------------------FLKLT-KLL--G-INKICTTPYHPQSNGAVER-WHRSLK-VALMT------R-L------NDT--------SWVD---ELSTAMF-GL---------RASVR-T---D--SG--------V--SAAQLTYG----------
>Reina
----HDSP-IGG-HSGFPVTYH---RIK----KL---FYW--AG-MKGQIKEFVQSCEICT-K-----AKA-DRNRYPGLL-LP-----LPIPDQAWQVISLDFISGL-PTS--------RR------FNCILV--------VVDKFS--KYAHFL--AMSHPFTALSV-AKLFLSQ-VYK--LHG----LP-LS--IISDRDPI-F-T----SNL------------------WQELF-KLV--G-TKLCLSSAYHPQSDGQTEW-VNQCVE-AYLRC------F-V------HGCPK------QWSN---WLSLAEF-WY---------NTCFH-T---A--LG--------Q--SPFEVLYG----------
>Galadriel
----YDSA-WAG-HPGVERMLA---LLS----RV---YFW--PK-MEDDIEAYVKTCHVCQ-V-----DKT-ERKKEAGLL-QP-----LPIPERPWLSVSMDFISGF-PKV--------DG------KASIMV--------VVDRFS--KYSVFI--AAPELCSSEVA-AELFYKH-VIK--YFG----VP-AD--IVSDRDTR-F-T----GRF------------------WTALF-NMM--G-TELKFSTANHPQTDGQTER-INHLLE-EYLRH------Y-V------TASQR------NWVE---LLDTAQF-CY---------NLHKS-S---A--TE--------M--SPFEIVLG----------
>Sushi-ichi
----HSSC-FAC-HPGVRRTAE---FVQ----RR---FWW--PN-LQEDVREFVGACTVCA-R-----SKA-SHRSPAGLL-HP-----LPVPSRPWSHVALDFVTGL-PVS--------QG------NDTILT--------IVDRFS--KGVHFV--ALPKLPSAAET-AELLVSH-VVR--LHG----IP-LD--VVSDRGPQ-F-T----SRV------------------WQAFC-KGI--G-ATVSLSSGYHPQSNGQAER-ANQAME-AALRC------V-T------TSNPA------SWSK---FLPWVEY-SL---------NAMES-S---A--TG--------M--SPFQCFLG----------
>Amn-san
----HSSK-QAG-HPGSEKTLE---LLR----RL---VWW--PT-IRKDVRDFVAACTVCA-T-----TKA-SHSRPCGLL-HP-----LPIPSRPWTHLGMDFIVEL-PPS--------CG------NTVIWV--------VIDRFS--KMAHFI--PLRKLPSAVEL-AHLFIQH-IFR--LHG----FP-VE--IVSDRGSQ-F-V----SRF------------------WRSLC-KSL--G-VSLQFSSAYHPQTNGAAER-VNQALE-QFLRN------H-V------SLCQD------DWSD---LLPWAEF-AH---------NNASH-S---S--TG--------R--SPFLSVYG----------
>Maggy
----HDSP-VAG-HPGKAKTYD---LLS----RE---YYW--PG-MLHYVSLWVKKCQTCR-R-----INP-SREGHQGLL-RP-----LPTPERSWQHLSMDFITHL-PQS--------NG------HDAILV--------VVDRLT--KMRHFV--PCKGTCNAEDT-ANLYLHH-VWK--LHG----LP-LT--IVSDRGTQ-F-V----SKF------------------WKHLT-TRL--K-IDSLLSTAHHPETDGQTER-FNASLE-QYLRA------Y-V------AYLQD------DWES---WLPLAEF-TA---------NSHKS-E---T--TG--------T--SPFYATYG----------
>Del
----HRSK-FTI-HPGSTKMYR---NLK----IN---FWW--SG-IKREVVEYVSRCLICQ-Q-----VKA-DHHHHSGLL-QP-----LPV-SEKWEHILMDFIIGF-PLSK-------RC------HDSIWV--------IVDRFT--KSAHFI--PIHTTISGKDL-A-LYIKE-IIR--LHG----IP-TT--IVTDRDTK-F-T----SRF------------------WGSL--KSL--G-TELFFSTAFHPQTDGSERT-I-QILE-DMLRS------C-S------LDFKG------NWEE---HLPLVEF-AY---------NNSYQ-S---S--IG--------M--APFEALYG----------
>CRM
----HGGG-LMG-HFGAKKTED---ILA----GH---FFW--PK-MRRDVVRLVARCTTCQ-K-----AKS-RLNPH-GLY-LP-----LPVPSAPWEDISMDFVLGL-PRTR-------KG------RDSVFV--------VVDRFS--KMAHFI--PCHKTDDATHI-ADLFFRE-IVR--LHG----VP-NT--IVSDRDAK-F-L----SHF------------------WRTLW-AKL--G-TKLLFSTTCHPQTDGQTEV-VNRTLS-TMLRA------V-L------KKNIK------MWED---CLPHIEF-AY---------NRSLH-S---T--TK--------M--CPFQIVYG----------
>TF1
----HEEG-KLI-HPGIELLTN---TIL----RR---FTW--KG-LRKQIQEYVQNCHTCQ-I-----NKS-RNHKPYGPL-HP-----IPPPERPWESLSMDFITAL-PES--------SG------YNALLV--------VVDRFS--KMAILL--PCTKSITAEQT-ARMFDQR-VIA--YFG----NP-KE--IIADNDHI-F-T----SQT------------------WKDFA-HKY--N-FVMKFSLPYRPQTDGQTER-TNQTVE-KLLRC------V-C------STHPN------TWVD---HISLVQQ-SY---------NNAIH-S---A--TQ--------M--TPFEIVHR----------
>Skippy
----HAHP-LHG-HQGVTKTMK---RLQ----EL---GYR--HF-KKGQVEKVIKQCDLCA-K-----TKA-QRHKPYGQL-QP-----LPVAQRPWDSITMDFITKL-PLS--------EEPSTGIFYDSIMV--------IVDRLT--KFSYYL--PYREATDAEEL-SYVFYRH-IVS--IHG----LP-TE--ILSDRGPT-F-A----ATF------------------WQSLM-ARL--G-LNHRLTTAFRPQVDGQTER-MNQVLE-QYLRC------Y-I------NYEQN------DWVE---KLPIAQL-AY---------NTAYN-E---S--TK--------L--TPAYANFG----------
>Mdg3
----HNE---LG-HVGRDKMIE---AIM----KN---YWF--PN-LKQKCSTHISNCLKCI-S-----FSPKTGKTEGFLH-N------IPKGNKPFEIIHIDHYGPV-DLA--------RP------KKHILV--------IVDAFT--KFVRLY--ATKTT-NTKEV-IQSLN-D-YFR--AYS----RP-KC--IISDRGAC-F-T----SGD------------------FDSFL-KEC--N-VKHIKIATGSPQANGQVER-INRSLG-PMISK------L-I-----EPDQGL------HWDL---VLEKVEY-TL---------NNTLH-R---S--IK--------Q--YPSIMLFG----------
>FFV
----HN----IS-HAGREAVLL---KIQ----EN---YWW--PK-MKKDISSFLSTCNVCK-M-----VNP-LNLKPISPQ-A------IVHPTKPFDKFYMDYIGPL-PPS--------EG------YVHVLV--------VVDAAT--GFTWLY--PTKAQ-TSKAT-IKVLN---HLT--GLA----IP-KV--LHSDQGSA-F-T----SEE------------------FAQWA-KER--N-IQLEFSTPYHPQSSGKVER-KNSEIK-KLLTK------L-L------VGRPL------KWYN---LISSVQL-AL---------NNTHV-V---S--TK--------Y--TPHQLMFGIDCNLPFAN-
>SFV
----HE----LA-HTGREATLL---KLQ----TT---HWW--PN-MRKDIITVLRQCKPCL-Q-----TDS-TNLTPIPPV-S------QPRPVKPFDKFFIDYIGPL-PPS--------HG------FSYVLV--------IVDART--GFTWLY--PTKAP-STNAT-INSLN---LLL--GTA----IP-KV--LHSDQGSA-F-T----SAT------------------FAEWA-KDR--S-IQLEFSTPYHPQSSGMVER-KNKEIK-RLITK------L-L------VGRPT------KWYP---LLPTVQL-AL---------NNTYS-P---R--TK--------L--TPHKLLFGVDGNVPFAN-
>BFV
----HDGP-GSA-HLGRSALLL---KLQ----QK---YWW--PR-MHIDASRIVLNCTVCA-Q-----TNS-TNQKPRPPL-V------IPHDTKPFQVWYMDYIGPL-PPS--------NG------YQHALV--------IVDAGT--GFTWIY--PTKAQ-TANAT-VKALT---HLT--GTA----VP-KV--LHSDQGPA-F-T----SSI------------------LADWA-KDR--G-IQLEHSAPYHPQSSGKVER-KNSEIK-RLLTK------L-L------AGRPT------KWYP---LIPIVQL-AL---------NNTPN-T---R--QK--------Y--TPHQLMYGADCNLPFEN-
>CoEFV
----HCGI-GHI-HLGGNNTGK---TLR----RL---YWW--PG-LYTECKRYVANCPECL-A-----VNV-T-PTTRPPN-L------RPPRGALFDKIFLDFVGPL-PRS--------NG------YTAILI--------LVESLS--SFTWLL--PCRDQ-SASTT-VTALSAR-FFP--ASI----EP-KC--FHSDQGGGDF-T----SQL------------------FKKMC-SER--N-IRVEYSTPHHPQSAGVVER-KNRGLK-AALTK------L-V------RNRPR------KWFQ---VLDIVQT-GL---------NNTPI-A---R--NE--------HGATPFFLMYGQHMNTPLTN-
>Woot
----HQ---LLG-HFGATKVYN---SMK----RE---YYW--PN-MYRTIKKRLRSCDLCQ-K-----TKS-SNRPHQGPL-T------PILYDHIGDLVCVDFYGPL-PTGR-------LG------ASYVFV--------VIDVFS--KFLKLY--PLRKA-TAKIA-AKRLIED--FS--GYI----KP-KC--VLSDHGTQ-F-I----SNT------------------WQNSL-RAA--D-IQPTLSSIRHPESNPS-ER-VMRELG-RIFRA------Y-C------RENHA------SWVN---HLSNIED-CL---------NYVPH-I---S--TG--------F--SPYEILYG----------
>SnRV
----H----LYG-HPSEESLRK---VLT----KR---FVW--ED-MGQHCKEITNTCLTCA-K-----YKV-LRAGPPMGV--------GRSAEGPCQKLQVDHVGPL-GPGT-------HG------YRYLTT--------MVDVYT--GWFWAK--PCRGP-TTGAT-IAALEEH--IS--IWG----VP-YS--IQSDNGTA-F-T----SKA------------------MQEWA-NTY--G-IEWKVGAIYHPQSQGKVER-KHRLLK-DRLKR------A--------THEGK------NWVQ---ALPSILL-FI---------NSM-H-P---R--DQ--------F--SAYELMTGRVPHL-----
>Mag
---------HDP-HMGIVKTKS---LAR----SY---VWW--PG-ID-EAETECRACTVCA-A-----VAD-APSTHAP---RS-----WPWPSRPWSRLHLDFLGPI-------------------GGVTYLV--------VVDSCS--KWIEAI--KMQRT-TAQAV-ISVL-RD-LWS--KFG----LP-KQ--TVSDNGPP-F-S----SSD------------------FQKFL-IHN--G-IKHIYSAPYHPASNGAAEN-AVKICK-RAIKK------A-L-------KQNL------NVDT---ALCRFLL-AY---------RNTEH-A---T--TG--------D--SPANILQG----------
>SPM
---------HQE-HTGIVRMKA---VAR----SY---FWY--PK-LDADIEKLSQSCEACL-R-----MRN-DPPKVPF---VP-----WSNARKPWERVHVDFF-EL-------------------EGKDYLV--------LVDTYS--KWVNVE--LMTST-TSAKT-IETL-RS-WFA--IFG----LP-ET--LVSDNGPQ-F-T----SEE------------------MEVFL-SKN--G-VKHVLVPPYHPASNGAAER-TVQIVK-RTLQK------Y-FLSDKLGRNPHV------SIRH---RLDNFLF-SY---------RTTPQ-T---V--TG--------V--SPYELVFK----------
>Cer4
---------HEG-HPGVVRMKQ---KAC----SF---VFW--TG-IDKDVEKLVRGCENCQ-E-----SAK-MPRVAPL---RP-----WPEPQKAWSRVHIDFAGPV-------------------NGHWFLV--------IVDAKS--KYAEVK--MTKTI-SASAT-VSLL-EE-VFA--THG----YP-EL--LVSDNGTQ-F-T----SNQ------------------FKLMC-QEY--G-MEHKTSAVYYPRSNGAAER-FVDSLK-RGLAK------I-T-------RSGV------VTQQ---ALNKFLI-CY---------RNTPHSA---L--AG--------A--TPAECHFG----------
>SURL
-----------G-HLGIEKCKK---RAR----EV---IYW--PR-INADIAEMVQSCTSCL-M-----YKP-KQQAESL---HP-----HAVPSRPWEKVAVDLF-TL-------------------NKREYMV--------IVDYYS--QFIEVC--TMTST-SSKAV-INHM-KA-IFA--RHG----TP-CE--LMSDNGPQ-F-A----SQE------------------FKSFA-KEW--D-FHHTTSSPHYPQSNGLAEN-AVKIVK-NLLLK------S-Q---HCG--------------Q---DIHRALQ-VY---------RSSPL-----A--CG--------K--SPAELLYN----------
>Tor1
----H----LPG-HARTTNMLG---SMR----DT--GVIF--PK-MAKKIKQKIMTCPTCL-A-----TGS-TERPRFTPI-T------PPKESHPYMTVTVDLLGPL-PSTP-------TR------KKYILA--------AIDNLT--RWIELR--CIPDK-TAAHV-AKALMD--IFF--LRG----PP-RA--VSCDNGRE-F-S----NTL------------------LRELL-ASF--G-TCINYGTPYRPQGQGLIER-ANREIV-KHLKG------L--------NIEEH------KWDT---FIPSIQL-SM---------NLTYH-S---A--LG--------S--SPFQAMHG----------
>JSRV
-------------HDLHHQNSH---SLR----LQ---FKI--SR---EAARQIVKSCSTCP--------QF-FVLPQYGV---------NPRGLRPNHLWQTDVT-HI-PQF--------GR------LKYVHV--------SIDTFS--NFLMAS--LHTGE-STRHC-IQHLLFC--FS--TSG----IP-QT--LKTDNGPG-Y-T----SRS------------------FQRFC-LSF--Q-IHHKTGIPYNPQGQGIVER-AHQRIK-HQLLK------Q-K------KGNELYSP---SPHN---ALNHALY-VL---------NFLTLD----T--EG--------N--SAAQRFWGERSSC-----
>SRV-1
-------------HTLHHLNAQ---TLK----LM---FNI--PR---EQARQIVRQCPICA--------TY-LPVPHLGV---------NPRGLLPNMIWQMDVT-HY-SEF--------GN------LKYIHV--------SIDTFS--GFLLAT--LQTGE-TTKHV-ITHLLHC--FS--IIG----LP-KQ--IKTDNGPG-Y-T----SKN------------------FQEFC-STL--Q-IKHVTGIPYNPQGQGIVER-AHLSLK-TTIEK------I-K------KG-EWYPT-KGTPRN---ILNHALF-IL---------NFLNLD----D--QN--------H--SAADRFWHSNPRK-----
>MMTV
-------------HALHHQNAA---ALR----FQ---FHI--TR---EQAREIVKLCPNCP--------DW-GHAPQLGV---------NPRGLKPRVLWQMDVT-HV-SEF--------GK------LKYVHV--------TVDTYS--HFTFAT--ARTGE-ATKDV-LQHLAQS--FA--YMG----IP-QK--IKTDNAPA-Y-V----SRS------------------IQEFL-ARW--K-ISHVTGIPYNPQGQAIVER-THQNIK-AQLNK------L-Q------KAGKYY-----TPHH---LLAHALF-VL---------NHVNMD----N--QG--------H--TAAERHWGPISAD-----
>RSV
-------------HTALHIGPR---ALS----KA---CNI--SM---QQAREVVQTCPHC---------NS-APALEAGV---------NPRGLGPLQIWQTDFT-LE-PRM--------AP------RSWLAV--------TVDTAS--SAIVVT--QHGRV-TSVAV-QHHWATA--IA--VLG----RP-KA--IKTDNGSC-F-T----SKS------------------TREWL-ARW--G-IAHTTGIPGNSQGQAMVER-ANRLLK-DRIRV------L-A------EG-DGFMK-RIPTSKQGELLAKAMY-AL---------NHFERG----E--NT--------K--TPIQKHWRPTVLT-----
>LDV
-------------HAFLHLGAK---ALA----QE---CNI--PL---TEVERLVKSCSHC---------QK-TPLWMAGV---------NPRGLEPNQIWQTDFT-MY-PPF--------RP------NHWLAV--------TVDTYS--GVIVAT--AHRGT-KSRHA-IHHWTAA--IA--YLG----RP-SV--IKTDNGSA-F-T----SKA------------------ATAWA-QRW--H-ITLKHGIAYNSQGQAIVER-ANRTLK-ARLEA------L-G------EG-EGWGA-RVPPEHQPELLYRALY-SM---------NFFAR-----S--TE--------Q--TSVARHWSHQRLP-----
>BLV
-------------HKLTHCNSR---AL-----SR---WPN--PRISAWDPRSPATLCETCQ-R-----LNP-TGGGKMRT---------IQRGWAPNHIWQADIT-HY-KYK--------QF------TYALHV--------FVDTYS--GATHAS--AKRGL-TTQMT-IEGLLEA--IV--HLG----RP-KK--LNTDQGAN-Y-T----SKT------------------FVRFC-QQF--G-ISLSHHVPYNPTSSGLVER-TNGLLK-LLLSK------Y-H------LDEPHL-----PMTQ---ALSRALW-TH---------NQINLL----P--IL--------K--TRWELHHSP---------
>HTLV-2
-------------HGLTHCNQR---ALV----SF---GAT--PR----EAKSLVQTCHTCQ-T-----INS-QHHMPRGY---------IRRGLLPNHIWQGDVT-HY-KYK--------KY------KYCLHV--------WVDTFS--GAVSVS--CKKKE-TSCET-ISAVLQA--IS--LLG----KP-LH--INTDNGPA-F-L----SQE------------------FQEFC-TSY--R-IKHSTHIPYNPTSSGLVER-TNGVIK-NLLNK------Y-L------LDCPNL-----PLDN---AIHKALW-TL---------NQLNVMN---P--SG--------K--TRWQIHHSP---------
>HIV-1
-------------HEKYHSNWR---AMA----SD---FNL--PP---VVAKEIVASCDKC---------QL-KGEAMHGQ---------VDCS--PG-IWQLDCT-HL-EG------------------KVILV--------AVHVAS--GYIEAE--VIPAE-TGQET-AYFLLK---LA--GRW----PV-KT--IHTDNGSN-F-T----GAT------------------VRAAC-WWA--G-IKQEFGIPYNPQSQGVVES-MNKELK-KIIGQ------V-R------DQAEHL-------KT---AVQMAVF-IH---------NFKRKGG---I--GG--------Y--SAGERIVDIIATD-----
>FIV
-------------HEKFHSDPQ---YLR----TE---FNL--PK---MVAEEIRRKCPVC---------RI-RGEQVGGQ---------LKIG--PG-IWQMDCT-HF-DG------------------KIILV--------GIHVES--GYIWAQ--IISQE-TADCT-VKAVLQ---LL--SAH----NV-TE--LQTDNGPN-F-K----NQK------------------MEGVL-NYM--G-VKHKFGIPGNPQSQALVEN-VNHTLK-VWIRK------F-L------PETTSL-------DN---ALSLAVH-SL---------NFKRRGR---I--GG--------M--APYELLAQQESLR-----
>EIAV
-------------HENWHTSPK---ILA----RN---YKI--PL---TVAKQITQECPHC---------TK-QGSGPAGC---------VMRS--PN-HWQADCT-HL-DN------------------KIILT--------FVESNS--GYIHAT--LLSKE-NALCT-SLAILE---WA--RLF----SP-KS--LHTDNGTN-F-V----AEP------------------VVNLL-KFL--K-IAHTTGIPYHPESQGIVER-ANRTLK-EKIQS------H-R------DNTQTL-------EA---ALQLALI-TC---------N-KGRES---M--GG--------Q--TPWEVFITNQAQV-----
>HERV-L
----HE---QSG-HGGRDAGGY---HWAQ--NQQ---HGL--PL-TKADLATATAECPICQ-Q-----QRP-TLSPRYGT---------IPQGDQPATWWQVDYIGPL-PSW--------KG------QRFVLT--------GIDTYSGYGYGFAY--PACNA-SAKTT-IHGLTECLLIH--HHG----IP-HS--IASDQGTH-F-T----AKEVWQWA------------SVQQWA-HAHGMG-IHWSYHVPHHPEAAGLIERWWNGLLK-SQLQC------Q-L------GDNTLQ-----GWGK---VLQKAVY-AL---------NQHPI-----Y--GT--------V--SPIARIHGSQTMP-----
>MuERV-L
----HE---QSG-HGGRD-GGY---PWA----QQ---HGL--PL-TKADLATAAADCQICQ-Q-----QKP-TLSPRYGT---------IPRGDQPATWWQVDYVGPL-PSW--------KG------QRFVLT--------GVDTYS--GYGFAF--PARNA-SAKTT-IHGLTEC-LIY--RHG----IP-HS--IASDQGTH-F-T----ARE------------------VRQWA-HDH--G-IHWSYHVPHHPEAAGLIER-WNGLLK-MQLQH------Q-L------GGNSLE-----GWGR---VLQKAVY-AL---------NQRSI-----Y--GT--------V--SPIARIHGS---------
>Gypsy
-----H---NRA-HRAAQENIK---QVL----RD---YYF--PK-MGSLAKEVVANCRVCT-Q-----AKY-DRHPKKQEL-GE-----TPIPSYTGEMVHIDIFST--------------D------RKLFLT--------CIDKFS--KYAIVQ--PVVSR-TIVDI-TAPLLQ--IIN--LFP----NI-KT--VYCDNEPA-F-N----SET------------------VTSMLKNSF--G-IDIVNAPPLHSSSNGQVER-FHSTLA-EIARC------L-----KLDKKTND------TVEL---ILRATIE-Y----------NKTVH-S---V--TR--------E--RPIEVVHP----------
>Zam
----HT---NSN-HRGIDETFL---HLK----RE---TYF--PN-MKNKISELIRNCETCL-K-----LKY-DRQPQNIVF-ET-----PETPSKPLDIIHIDIYTI--------------N------NNFNLT--------IIDKFS--KFAAVY--PIPNR-NGINC-IKAIKN--FFS--QFG----LP-KK--LIHDQGVE-F-C----NDI------------------FRKFC-SQY--N-ILLHVTSFQQSSSNSPVER-LHSSLT-EIYRI------L-LDTRKKHKLPTD------HEEI---MSETVIT-Y----------NNAIH-S---T--TK--------H--TPFELFNG----------
>Tom
----HE---KLL-HPGIQKMTK---LFK----EN---HYF--PN-SQLLIQNIINECRVCN-L-----AKT-EHRNTKMPF-KV-----TPSPGHCRDKFVIDIYSS--------------E------GKHYLS--------CIDIYS--KFATLE--QIKTK-DWIEC-KNALMR--IFN--QLG----KP-TL--LKADRDGA-F-S----SLA------------------LKQWL-ESE--G-VELQLNTAKTGVAD--VER-LHKTIN-EKIRI------I-----NSSK--ND------EIKL---GKMENIL-YIY-------NHKTRH-D---T--TG--------Q--TPAHIFLY----------
>Tor4a
----------YC-HTGIDQTFS---KIA----KK---YVW--PR-MNMAIREFIRTCDFCQ-K-----DKP-NFHPNRAPV-LS-----FRTPNGPYEIYGFDLITLP-PTD--------FG------NKYVMV--------MIDFFS--KFAYCE--PLKSR-NSSYL-LSKFRNV-IFK--NPF----FP-KM--VVLDNARE-H-S----E--------------------LAKFM-TNN--N-IEPHFTPPRHPSSNGQVEN-FNRTLK-SRLRA---------------KCKYE------NWDL---VLQEILH-DI---------NASEH-S---V--TK--------K--SPFFIQSG----------
>AciFLERV
----HE---ALG-HAGADPTRR---ELK----KQ---QLWI-PV---REIRRVLKDCVECG-R-----YNAGRRGQRMGGL--------TIKSTVPWGSICMDVAGPLGITGM-------KG------EKYLLV--------LVDSMS--GYVAVK--PVRQA-NGSSV-VSMLDQ--ACC--YMG----IP-KE--LRTDNGTH-F-R----NAK------------------VDQWC-QEN--G-VMRVYSPPYTPQANGVVER-TIGLVK-SWIGK---------------NANGK------EWST---KVLELVK-TL---------NDSPA-E---E--LN--------Q--RPFTSIQGVEQLKPVPD-
>AliFLERV
----HE---ALG-HAGLLPTRR---GLV----KQ---NLWI-PM---KQIQQVLKRCTVCG-K-----YNAGRRGKRTEGL--------TIKSTIPWGSICMDVAGPMGVTGT-------KG------EKYLIV--------LVDSMS--GFVVVR--PVRKA-NGNSV-VSMLDY--TCA--CLG----IP-RE--LRTDNGTH-F-K----NVQ------------------VNRWC-EQH--G-VMRVYSPPYTPQANGVAEC-TIGLVK-NWLAK---------------NANSK------EWSL---KSVDIGR-AL---------NDSPS-D---E--LN--------Q--RPFVTIQGVEQLKPALG-
>DrFV-2
HQTSHT---SQN-RVRAV-TKE---SLN----IQ---NL----K---SEYYKIKVNCPNC--R-----KAIDSRFNDYG----------SIKTDHENDEISMDFAGPIRPQTK-------KK------NCYFLL--------ITDNAS--EYTQIF--PCKQA-TEEVV-IESLQQ--WFK--FRG----VP-NR--VRADGAFN-L-S----GRK------------------VEQFI-KDS--G-AKLIKSVKYQPSSNGIAER-RIKEVK-NYFCK---------------NSD-L------PWDE---QLIDCLK-FV---------NYIPS-N---T--I---------------WSLRDIIK-KPE---
>DpCIN1
-----------------HKPAR----------RNF-------IR--------------------------------------RK-----FVQKGI-NDTWQIDLVEMI-PFYK------EKG------YRYLLT--------VIDTFS--KFAYAV--PVKSK-TALDV-LSALKK--ILK--ISK---HKP-KN--IQSDQGKE-F-F----NVA------------------FGELM-KKI--N-INHYHT--YTHLKASICER-FNRTLK-NRMWK------I-F------SMQGNH-----TWIY---ILHDLLK-DY---------NNSYHRT---I--K---------M--RP----------------
>GfCIN1
---------------ELHKPAR----------RNY-------KR--------------------------------------RH-----VDIRGL-DETWQADLVEMI-PYATV-----NKG------YKYLLT--------IIDIFS--KYAWAI--PIKSK-SGADV-TSAMKS--VLQ--QGR----IP-KN--LHVDQGKE-F-Y----NKE------------------FKDLM-KQH--N-INIYST--FSNLKASICER-FNRTLK-TKMWR------E-F------TARGSY-----KWTD---ILDDLVN-TY---------NNTKHRT---I--K---------M--NP----------------
>CbCIN1
---------------TLHKPAR----------KNF-------KS--------------------------------------ER-----VYVHNI-DEQWQSDLVEMI-PYAEE-----NND------FKYLLT--------VIDCFS--KYAWVI--PLKTK-TGKET-ASALQT--IFK--H-R----KP-QK--MQTDNGKE-Y-Y----NKE------------------MKLLF-KES--D-IRHFST--YSDKKASIIER-FNRTLK-EKMWK------M-F------TYQGDH-----KWTK---ILDKLVS-GY---------NNHFHRG---I--K---------M--TP----------------
>DrCIN1
-----------------HKTAP----------IKY-------KR--------------------------------------NR-----VVVYGM-DTQFQADLVDMT-AYSTE-----NDG------NKFMLT---------IDVFS--KYAWSR--VLKNK-SGVEV-TKAFES--ILE--EGR----VP-RK--LQTDQGKE-F-F----NKH------------------FQDLM-KKH--D-INHFAT--ATDLKASVVER-FNRTLK-SRMWR------F-L------TATNSR-----RYIN---VLQDIMT-GY---------NNSYHKT---I--K---------M--RP----------------
>ApCIN1e
---------------ELHRTAR----------KNY-------TR--------------------------------------RR-----VNVYGK-NDLWQADLVEMI-PLSKE-----NNG------YNYILC--------VLDCFT--KFAWTI--PLKIQ-IAEEV-TKAMST--ILI--D-R----SP-KL--LQVDNGKE-F-Y----NLK------------------FDTLM-TKY--K-IKKYST--YSTTKACFVER-FNRTLK-TNMYR------E-F------TARGSH-----KRID---ILPMLID-NY---------NSTRHRT---I--G---------M--TP----------------
>SmCIN1
------------------KPML----------KKF-------KT--------------------------------------RS-----YKTMGV-DDLWQMDLMEMI-PFSKI-----NKG------YKYILT--------CVDIFS--RFARAI--PTKTK-SANEM-AEAIKE--LFI--DGK-----P-RN--LQTDLGKE-F-Y----NSK------------------VREII-K----G-INHYSV--FSQFKAAHVER-FNRTLR-DRLKK------Y-F------VYKGNK-----TWIN---VLQKAIY-SY---------NYSPHRG---L--NG--------M--RP----------------
>GiCIN1
---------------QIHSPIP----------KYV-------PQ--------------------------------------VS-----FNKITRPNMYHQADILYMP-YDTVD-----RKL------YKYCLN--------IVDVAS--RYKASV--PLEDR-SSARV-AKAFKK--IYS--KADCPLIWP-RV--LQVDGGSE-F-K----DEV------------------IRLMD-EK---G-VRIVGT---THKSQAIVER-YNRTLA-ERLFKIQDAKEL-L------TEGVNT-----AWVK---NLSDIVN-EL---------NNSNTR----L--LG--------M--SP----------------
>NveCIN1-2
------------------LPAP----------KYV-------PR--------------------------------------PH-----WT-VNKPNQIHQADLLFMP-HDNVG-----RKT------YRYALV--------VIDIAS--RYKDAE--ALTTK-DSSGI-AKGFEK--IYS--RK---LKWP-HT--VIVDPGTE-F-R----GEV------------------TKIMK-KK---G-VTIQRSEAGNHRAQAFVER-ANRTLA-ERLFSHQYAQEM-I------SDDRSR-----VWVK---RLPGVLK-TL---------NSQPIR----I--TG--------K--EP----------------
>MbCIN1
-------------------TTS----------TYA-------PA--------------------------------------V-------TGIGR-NGVHQLDLLELP-KDPA-------TG------SRYALT--------LIDLGS--RAVAAA--PLKDK-TASAV-LEAVKH--IYA--HNEDGIKQP-KR--VEIDGGGE-F-S----ALK------------------NYLEG-KKV--T-VRVARS--GRHSQQRAVEN-LNKVLA-RKIITRQLDEEL-L------TGADAL-----HWES---DLPRFIK-EI---------NDKWKRSDEEL--KA-----------------------------
>ApGINGER2a
----YDTHSAIG-HGGRNRMVS---ELK----NNY-------CNITNETIMVFLKLCAECH-K---------KTVCSKVGL-AP----KPFLQPTFNSRAQVDLIDMQ-SQRH-------ND------YRFIMN--------YQEHLT--KYIVLK--PLKSK-CAEEI-AYNLID--IYT--LFG----AP-TI--LQSCSGKK-F-V----TSI------------------INKLN-VIWD-E-IKIDYGWPKHSESQESVER-TNRDVQ-EMLSA------W-M------TKKDSL-----DWPS---ALKFIQF-KK---------NRTFH-S---G--IG--------T--SPYEAMFGCTARIGYES-
>BmGINGER2a
----HDAHLATG-HGGRNRLVK---GIN----NKY-------KNITTEAVMLYLSLCEACQ-K---------KG--KKKGI-AI----KP-TTAEMNSRCQMDLIDLQ-TSPD-------NE------FKFISN--------YQDNLN---FVVLR--PLKTK-TASEV-VKQLMD--IFT--LLG----AP-SS---NVINDRE-F-A----NKI------------------IQELA-NMRD-G-VKIIHGKPRHSQSQGSIER-ANQDVQ-NMITT------W-L------ITNQTT-----KWS-------------------------------------------------------------------
>HmGINGER2-1
-------HCQNGLHLGALKTYK---KII----EGY-------ANIARKAVEIFISFCPTCNLN---------KRQLKKAPL-------QPIISTGFLQRLQIDLIAME-SKPD-------KE------FRYIGH--------VVDHFS--KFHILF--PMRNK-TALET-ANNLKRF-VLS--YFG----LP-AI--LHSDNGSE-F-V----NDV------------------IKSLL-LTWP-GKTQIVNGSPRHSQSQGLVEQ-GNFTIE-RLISS------R-E------YDSGQS-----NWSE---WLVEIQC-KF---------NV------------------------------------------
>Zeco1
----HK---QFG-HASADRLQR---LMHSSGNKD--------KE-CFAILQQIVDDCEICK-K-----YKR-TKPKPAVG---------LPMASEYNETMAVDLHELE-P------------------SIWYLH--------IIDHFT--RFSAGS--IVKTK-KSSEI-VNSFIHT-WIS--VHG----AP-QK--LYSDNGGE-F-N----NQE------------------IRDMA-ENF--N-IEIRTTAGYSPWSNGLLER-HNQTLT-EIILK------V--------KENGC------DWHT---ALDWALM-AK---------NSMLN-----V--HG--------Y--SPYQLVFG----------
>Koala
----HS---RLG-HPAFPIVKR---IVQ----SHKLSC----LD---VESNNISV-CDACQ-K-----AKS-HQLPFGLSTS---------EVHSPFELVYSDVWGPAPT-SV-------GG------KKYYVS--------FIDAYS--RFTWIY--LLKFKSEVFEK-FHEFQNH-VER--FFD---RKI-KT--IQTDWGGE-Y-------QK------------------LNSFF-NKI--G-ILHHVSCPHTHQQNGSAER-KHRHIV-EVGLS------L-L------AHAFIP---LKFWDE---AFSSAVY-LI---------NRIPTKV---L--QY--------R--SPLEQLYN----------
>Vitico1-1
----HL---RYG-HLNVKGLKL---LSK----KEMVFG----LP--KI--DSVNV-CEGCI-Y-----GKQ-SKKPFPKGRSR--------RASSCLEIIHADLCGPMQIASF-------GG------SRYFLL--------FTDDHS--RMSWVY--FLQS-------------------------------KV--LRTDRGGE-F-L----SND------------------FKVFC-EEE--G-LHRELTTPYSPEQNGVVER-KNRTVV-EMARS------M-M------KAKNLS---NHFWAE---GVATAVY-LL---------NISPTKA---V--LN--------R--TPYEAWYG----------
>Tnt-1
----HK---RMG-HMSEKGLQI---LAK----KSLISY----AK--GTTVKP----CDYCL-F-----GKQ-HRVSF-QTSSE--------RKLNILDLVYSDVCGPMEIESM-------GG------NKYFVT--------FIDDAS--RKLWVY--ILKTKDQVFQV-FQKFHAL-VER--ETG---RKL-KR--LRSDNGGE-Y-T----SRE------------------FEEYC-SSH--G-IRHEKTVPGTPQHNGVAER-MNRTIV-EKVRS------M-L------RMAKLP---KSFWGE---AVQTACY-LI---------NRSPSVP---L--AF--------E--IPERVWTN----------
>1731
----HK---RNG-HLNTSSLQE---MVR----KKMVYG----VE--KVVFKPDAV-CKTCM-L-----AKI-HVQPFPKTTRS--------RAEELLDMIHSDLCGPFSTPSL-------AG------SKYFLT--------FIDDKS--RRIFVY--FLRKKDEVFTK-FVEFKKL-VER--QTG---RKI-KC--IRSDNGGE-F-V----NNV------------------FDDYL-KAH--G-IARQLTIPHTPQQNGVAER-ANRTLV-EMARC------M-L------LQSELG---EALWAE---AINTAVY-LR---------NRSTSRA---L--QS--------K--TPMEEWTG----------
>SIRE1-4
----HQ---RFG-HLHLRGMKK---IID----KGAVRG----IP--NLKIEEGRI-CGECQ-I-----GKQ-VKMSHQKLQHQ--------TTSRVLELLHMDLMGPMQVESL-------GG------KRYAYV--------VVDDFS--RFTWVK--FIREKSETFEV-FKELSLR-LQR--EKD---CVI-KR--IRSDHGRE-F-E----NSR------------------LTEFC-TSE--G-ITHEFSAAITPQQNGIVER-KNRTLQ-EAARV------M-L------HAKELP---YNLWAE---AMNTACY-IH---------NRVTLRR---G--TP--------T--TLYEIWKG----------
>Copia
----HE---RFG-HISDGKLLE---IKR----KNMFSDQSL-LN--NLEL-SCEI-CEPCL-N-----GKQ-ARLPFKQLKDKT-------HIKRPLFVVHSDVCGPITPVTL-------DD------KNYFVI--------FVDQFT--HYCVTY--LIKYKSDVFSM-FQDFVAK-SEA--HFN---LKV-VY--LYIDNGRE-Y-L----SNE------------------MRQFC-VKK--G-ISYHLTVPHTPQLNGVSER-MIRTIT-EKART------M-V------SGAKLD---KSFWGE---AVLTATY-LI---------NRIPSRA---LVDSS--------K--TPYEMWHN----------
>pCretro6
----HR---ILG-HAHLASIKR---LCL-----GLAEG----VD-VDMTSDDQFQ-CESCV-R-----AKQ-HVQPFPDQATRT------PDKLKVGEIVASDTWGPAQVRSV-------HS------FYYYMS--------MTDLKS--RFSGVY--FSAQKSGLAKMALTEFRGL-IRRMSRTG---SSI-MC--LRIDNGTE-F-I----NNE------------------FLQYC-KSQ--G-IVVETTAPYSPAQNGVAER-LNRTLR-ESARA------M-L------LAAELP---RKFWPE---AVSYACL-IK---------NRLPHAA---L--KG--------M--TPYQALTG----------
>Hydra1-2
----HE---ILG-HCNYEDISK---L------QNVVKG----MK-ITGKIDKSNLNCKICT-Q-----GK------FVQSRNRE----PDTRAKAALELVHTDLAGPIDPEAK-------DG------FKYALA--------FTDDYS--GAVFVY--FLKAKSDTARA-TEKFIAD-TAPY-------GRI-KC--VRSDNGTE-F-T----AKE------------------FQSLL-SKN--G-IRHETSAPYSPHQNGTAER-NWRTLF-EMARC------M-I------LESGLP---KMLWTY---AVMTAAV-IR---------NRCYNSR---I---H--------Q--TPYYALTG----------
>Ty1B
----HR---MLA-HANAQTIRY---SLK----NNTITYFNE-SD--VDWSSAIDYQCPDCL-I-----GKS-TKHRHIKGSRLK-----YQNSYEPFQYLHTDIFGPVHNLPK-------SA------PSYFIS--------FTDETT--KFRWVYPLHDRREDSILDV-FTTILAF-IKN--QFQ---ASV-LV--IQMDRGSE-Y-T----NRT------------------LHKFL-EKN--G-ITPCYTTTADSRAHGVAER-LNRTLL-DDCRT------Q-L------QCSGLP---NHLWFS---AIEFSTI-VR---------NSLASPK---S---K--------K--SARQHAGL----------
>Ty4
----HK---RMG-HTGIQQIEN---SIK----HN---HYEE-SL--DLIKEPNEFWCQTCK-I-----SKA-TKRNHYTGSMNN-----HSTDHEPGSSWCMDIFGPVSSSNA-------DT------KRYMLI--------MVDNNT--RYCMTSTHFNKNAETILAQ-VRKNIQY-VET--QFD---RKV-RE--INSDRGTE-F-T----NDQ------------------IEEYF-ISK--G-IHHILTSTQDHAANGRAER-YIRTII-TDATT------L-L------RQSNLR---VKFWEY---AVTSATN-IR---------NCLEHKS---T---G--------K--LPLKAIS-----------
>CoDi6.3
----HC---ALG-HPCEATTRA---TAK----AFGVRL--------IGQMKP----CKDCA-L-----SKA-KAKKISKVPVK--------RASKPGGRLCIDISSP-STKSV-------GG------KCHWLL--------VVDDCT--DYAWSF--FLNKKSETNDI-MIALIKE-LKQ--AYD---IDV-KT--IRCDNSGE--------NNA------------------LQRSC-KQEGLG-ITFEYTAPNTPQQNGRVER-RFPTLY-GRVRA------M-L------RDVSVSINNKRLWAE---AANTATD-LD---------NMLLKQG---E---T--------T--NSFHKFFGK---------
>CoDi6.7
----HH---RLG-HASMTKIRM---LAKV--------GLL--PA-SLKECQ--IPLCTSCL-Y-----GKA-TRRPWRTKGSSTASTRSIHKVNGPGQCISVDQLVSTTPGYIAQ----LRGRPTLKRYHAATV--------FVDNFS--RLSYVH--VQKGT-SAEET-IQAKHAFERYAR-SHG---VVT-KH--YHADNGI--F-A----DNK------------------FREAV-KED--R-QTLSFCGVNAHFQNGIAER-RIRELQ-DHART------M-L------IHATK------RWPD---AIDSHLW-PYALRMANELHNHLPS-----L--RG--------S-VPPIEIFAQ----------
>ISAf
-----------------GKEIL----------PM--------PE-------------------------RK------------------RFAYDQINELWQGDLSHGP-TIRVN-----GKA-----QKTFLIA--------YIDDCS--RFVPYAQ-FFPSE-KFDGL-RIVTKE--AVL--RCG----KP-KR--IYSDNGKI-Y-R----SEV------------------LQYAC-AEM--G-ITLIHTQPYDPQSKGKIER-FFRTVQ-TRFYPLL----E-L------DPPKSLE----ELNE---RFWRWLE-EE--------YHRKPHAS---L--DG--------K--TP----------------
>ISSc
--------------RAEGE-----------------------PK------------------T------RL------------------RWQVERPGALWHGDVCHVT-GCTVG-----GKA-----MPLRIHG--------LLDDAS--RYVVALE-AHTTE-KEIDM-LAMTVD--ALR--RHG----KP-DA--LYLDNGST-Y-R----GDV------------------LKTAC-ARL--G-ITLLHAKPYDPEARGKMER-FWRTL---REGCLT----Y-L------GAVASLV----DINT---TLRAFLD-RR--------YHPAPHAG---L--LG--------Q--TP----------------
>ISLa
------------------KKPR----------KN--------PQ------------------K------PR------------------FFERSRPNQMWQTDIF----SFRLG-----GQA-------AYLLA--------FIDDYS--RYMVGLG-LYRRQ-TAENL-LEVYRR--ATG--EYN----CP-AE--MLTDNGRQ-Y-TNWRGTTR------------------FEKEL-KKD--R-IKHIRSQPHHPMTLGKIER-FWKTIW-TEFLDRC----Q-F------D---CME----TAQQ---RITLWIK-YY--------NHQRPHQG---I--GG--------L--CP----------------
>ISTv1
-------------------LEH----------AG--------PE------------------T------AV------------------RYWALSPNLIWHADVH-----YFRG-----VRG-------QYIYG--------IIDDFS--RKVLACI-QIPDM-LAATT-ANVAAS--AFI--EFG----AP-YC--FWTDNGSE-N-R-----GA------------------FQDLL-DLW--G-VQWRHTDSHSPYQNGKIER-FWPTLE-------------------------RCQ----SI-Q---AIPAFIW-EY--------NNNTPHED---L--PI-----------NPLTGTNYTP--------
>ISTv2
-------------------AKN----------SV--------PK------------------G------KT------------------KYEAVYINLIWHVDIH-----FFKH-----RQG-------EYLYA--------VIDDKS--RKILAWA-HLETK-EAAQT-SRVIDQ--CFQ--KYG----KP-FA--IWSDNGTE-N-F-----GF------------------FRNLL-QNA--N-VQSITILPHCPYMNGKIER-FWQNVE-I-----------------------EDA----TW-N---DIQSLIE-NY--------NSN-PHTS---L--PK-----------NPTLHTWYTP--------
>ISTv3
--------------------DK----------SN--------PK------------------A-----YYV------------------DYEAFLPNTIWHVDIH-----FLKE-----PET-------LPVYG--------IIDDKS--RCLLALK-LLRNK-SSTET-SKVAIA--TVQ--KYG----AP-FC--FWSDNGKE-N-E-----GE------------------FTKFL-STY--D-IQIRKSAPYMPRQNGKTER-LWPSLD-KNAPK-----------------SSEFE----SINQ---ELEEFRQ-KY--------NDM-PHGA---H--PKI------GV--RP----------------
>ISEc
---------------------H----------GL--------PV------------------SENL--LEQ------------------DFYASGPNQKWAGDIT-----YLRT-----DEG------WLYLAV--------VIDLWS--RAVIGWS-MSPRM-TAQLA-CDALQM--ALW--RRK----RP-RNVIVHTDRGGQ-Y-C----SAD------------------YQAQL-KRH--N-LRGSMSAKGCCYDNACVES-FFHSLK-VECIHGE----H-F------I---SRE----IMRA---TVFNYIECDY--------NRWRRHSW---C--GG--------L--SP----------------
>Cer10-1
----HE---ING-HLPEQYTLS---ALK----TM---YWI--PL-CKALVRSVISNCIKCK-K-----VFG-LPYPYPNTKQLP--GCRTEP-SKPFAKVGLDYLGPV-EYLRDDQE--SIG------KAYVLL--------YTCLVT--RAAVLR--VVPDA-TTESY-LMALRT--IFH--QVG----VP-SE--VHSDNAAI-FKL---GAKMTNDDIREGSEIDEI----FTCFL-ASQ--E-IKFIYITPWSPWQGGVYER-IIGLLK-HQIHK------I-C------GDQK--LD-FFSLQY---VVSSAQA-MI---------NNRPLVA------HARSPNDMITL--RPMDFMIP----------
>Tamy
----HR---RFC-HANHATVVN---ELR----QT---YWI--LS-LRDAVKKVLHQCQWCR-T-----RKM-KP-QMPPTGDLP--VERLRYGSHPFTCTAVDYFGPM-FVTIGR----RKE------KRWGAL--------FTCLTT--RAVHLE--LVPSL-STSSM-IMALRR--MSA--RRG----TP-RV--IYSDNGTN-F-I---GANHEL-----REEIGKLKKNELIDAA-NQE--G-IRWKFIPPGAPNMGGAWER-MVRTVK-TALSA------I-L------NERS--PP-EEVLHT---LLTEVEH-TV---------NSRPLTH------LSVNPEDEESL--TPNHFLIG----------
>Zebel
----DQ---RLL-HPGSERVLA---ELR----RQ---YWV--LR-GREAIRKHQHTCRDCQ-F-----WRA-KP-QTPQMADLP--SSRLQLYKPPFYSTGVDCFGPF-TVKVGR----RQE------KRWGVL--------YKCMTT--RCVHLD--LLEQL-DTDAF-LLSLRR--FIA--RRG----KP-ME--LLCDNGTN-F-V---GGDREL-----RETFNAMAP-KLQEQL-AEQ--R-IRFRFNPPSAPHFGGTWER-EVKSVK-SALRV------I-L------REQS--VP-EAVLQT---LLVEVEG-IL---------NSKPLGY------ISSDVADLDPV--TPNLLLMG----------
>Kobel
----HS---TVG-HLGRNSILA---KVR----EK---YWI--YG-ASQLAKRVARSCVTCQ-R-----YHA-AP-CEQVMAELP--ADRVVAEVSPFTFCGMDYFAPL-TVRRGR----SEV------KRYGVI--------FTCFSS--RAVHLE--IAHSL-ETDAC-INAIRR--FMA--RRG----PV-RS--IRSDNGTN-L-V---GSEKEL-----RHALEGLDQSRMNDVL-CAE--G-IEWHFNPPAASHFGGVWER-MIRSIR-KILYS------L-L------REQPRIVD-DETLST---LFCEAEN-IV---------NNRPLTT------TSSDPNDLLPL--TPNMLINP----------
>Purbel
-----H---ELG-HHGVAVTTA---KTR----RK---YWI--LQ-GYRLAKTVKHRCVTCR-A-----AEC-RR-ETQIMANLP--SCRLAPFTPPFHYTSCDYFGPY-LVKVGRN---KKA------KHYGII--------FTCLNT--RAVHLE--MATDC-STMEF-LQALRR--FIA--VRG----QP-AQ--FLSDNGTQ-F-V---GAEREL-----REMVRGWSERELKDFC-AEK--R-VVWKFVTPGAPHQNGCAEA-MVKSCK-FALKR------A-I------GEQV--LT-PLELYT---CFLEVAN-LV---------NERPIGR------VGNDPDDGGYL--CPNDLLLG----------
>Bel
----HV---SYL-HTGVDATFT---NLR----QQ---YWI--LG-ARNLVRKAVFQCKSCF-L-----QRK-GT-SNQIMGELP--IPRVQA-SRCFQHTGLDYAGPI-AIKESKGRTPRIG------KAWFSI--------FVCLTT--KALHIE--VVSEL-TTQAF-IAAFQR--FIA--RRA----KP-TD--LYSDNGTT-F-H---GGKKTLDDM-RRLAIQQAKDEELAGFF-ANE--G-ISWHFIPPSAPHFGGMWEA-GVRSIK-LHMKR------I-L------GSKA--LT-FEELST---VLTQIEA-IL---------NSRPLCP------TGDNSLD--PL--TPAHFLTG----------
>Tas
----HE---ELL-HAGISSILA---KMR----EA---YWI--PR-GRQAIKRALNNCFHCR-R-----WKS-KPFQMPPMPPYP--PERVSK-HPPFENTGVDYIGPF-TIRSMK----RIT------QNDGSVYSLVSQLELYISKS--PLTYPD-----QV-SFSVY-V----R--FVS--RRG----LP-KR--MLSDNGTQ-F-V---WARSVLTSVSKVHQTDNA----ILDYC-AAH--N-IQWSFITPLVPWQGGIYER-MVGPVK-GSMKK------T-I------GWKR--LT-QEELQT---LTTDIEA-VV---------NCRPIIP------LTSENTT--VL--RPVDFLLP----------
>Cer7
----HG---K-Y-HTNEQQTME---ATR----EK---AWI--PC-LRRQVKKIIGKCVKCQ-R-----YNR-APMKYPNMADMP--SFRVRR-SRPFENTGLDYFGPM-TFR----------------KEDGSTESCWGCV-LSCATT--RLTHIE--LVQQC-STKAF-INAIRR--FVS--ERG----IP-DR--IVSDNAPQ-F-L----GQQILNEVSARASKENALDKDILEYL-GNT--S-IEWSFITPYAPWQGGMYER-MMRSIK-QAIYK------S-I------GKNI--LT-LDDLET---VMKEVSG-II---------NSRPLTY------VTEGAGT--TI--CPKDFINP----------
>Pyggy
----HESL-SSG-HTRGERLPIKD-NLP----RR---FFW--AE-HDRSIRRYVRNCDVCE-K-----TNY-REKVLRTIT--------NTRPEDIEKEISIDFIKGL-PTS--------EG------ITYLIV--------VTNRLS--KGSIFI--LLPNI-KTETV-VRAFLR--VVAY-------YLL-EA--ITSDRGS--F------VSV------------------LERLC-EIL--K-IRRRLLISFY-LTNGSTER-IN-SVE-AYTRA------F-I------SAQIDA------------SLCSIAQIAI---------NSRDA-T---L--TG--------V--ALFFLQHR----------

6. Original alignment of IN proteins of represent retroviruses, Odin retrotransposons, other LTR retrotransposons, and DNA transposons generrepresentativeROMALS3D

>Cer7
------HG----KYHTNEQQ--TMEATREK---AWIPC---LRRQVK-KIIGKCVKCQRYNR-APMKYPNMADMPSFRVRR-SRPFENTGLDYFGPMTFRKE------DGSTESCWGCVLSCATTRLTHIELVQQCSTKA----FINAIRRF----VSER-GIP--DRIVSDNAPQFLGQQILNEVSARASKENALDKDILEYLG--------NTSIEWSFITPYAPWQGGMYERM-MRSIKQAIYKSIGKNILT------LDDLET-VMKEVS-----GIINSRPL--TYVTEGAGT--TICPKDFINP---------
>Tas
------HE---ELLHAGISS--ILAKMREA---YWIPR---GRQAIK-RALNNCFHCRRWKS-KPFQMPPMPPYPPERVSK-HPPFENTGVDYIGPFTIRS-------MKRITQNDGSVYSLVSQLELYISKSPLTYPDQ---VSFSVYVRF----VSRR-GLP--KRMLSDNGTQFVWARSVLT---SVSKVHQTDNAILDYCA--------AHNIQWSFITPLVPWQGGIYERM-VGPVKGSMKKTIGWKRLT------QEELQT-LTTDIE-----AVVNCRPI--IPLTSENTT--VLRPVDFLLP---------
>Cer10-1
------HE---INGHLPEQY--TLSALKTM---YWIPL---CKALVR-SVISNCIKCKKVFG-LPYPYPNTKQLPGCRTEP-SKPFAKVGLDYLGPVEYLRDD-----QESIGKAYVLLYTCLVTRAAVLRVVPDATTES----YLMALRTI----FHQV-GVP--SEVHSDNAAIFKLGAKMTND--DIREGSEIDEIFTCFLA--------SQEIKFIYITPWSPWQGGVYERI-IGLLKHQIHKICGDQKLD------FFSLQY-VVSSAQ-----AMINNRPL--VAHARS--------PNDMITLRPMDFMIP-
>Bel
------HV---SYLHTGVDA--TFTNLRQQ---YWILG---ARNLVR-KAVFQCKSCFLQRK-GTSNQIM-GELPIPRVQA-SRCFQHTGLDYAGPIAIKESKG---RTPRIGKAWFSIFVCLTTKALHIEVVSELTTQA----FIAAFQRF----IARR-AKP--TDLYSDNGTTFHGGKKTLDDMRRLAIQQAKDEELAGFFA--------NEGISWHFIPPSAPHFGGMWEAG-VRSIKLHMKRILGSKALT------FEELST-VLTQIE-----AILNSRPL--CPTGDNSLD--PLTPAHFLTG---------
>Purbel
------H----ELGHHGVAV--TTAKTRRK---YWILQ---GYRLAK-TVKHRCVTCRAAEC-RRETQIMANLPSCRLAPF-TPPFHYTSCDYFGPYLVKVG------RNKKAKHYGIIFTCLNTRAVHLEMATDCSTME----FLQALRRF----IAVR-GQP--AQFLSDNGTQFVGAERELR----EMVRGWSERELKDFCA--------EKRVVWKFVTPGAPHQNGCAEAM-VKSCKFALKRAIGEQVLT------PLELYT-CFLEVA-----NLVNERPI--GRVGNDPDDGGYLCPNDLLLG---------
>Kobel
------HS---TVGHLGRNS--ILAKVREK---YWIYG---ASQLAK-RVARSCVTCQRYHA-APCEQVMAELPADRVVAE-VSPFTFCGMDYFAPLTVRR-------GRSEVKRYGVIFTCFSSRAVHLEIAHSLETDA----CINAIRRF----MARR-GPV--RSIRSDNGTNLVGSEKELR----HALEGLDQSRMNDVLC--------AEGIEWHFNPPAASHFGGVWERM-IRSIRKILYSLLREQPRIV----DDETLST-LFCEAE-----NIVNNRPL--TTTSSDPNDLLPLTPNMLINP---------
>Zebel
------DQ---RLLHPGSER--VLAELRRQ---YWVLR---GREAIR-KHQHTCRDCQFWRA-KPQTPQMADLPSSRLQLY-KPPFYSTGVDCFGPFTVKV-------GRRQEKRWGVLYKCMTTRCVHLDLLEQLDTDA----FLLSLRRF----IARR-GKP--MELLCDNGTNFVGGDREL-----RETFNAMAPKLQEQLA--------EQRIRFRFNPPSAPHFGGTWERE-VKSVKSALRVILREQSVP------EAVLQT-LLVEVE-----GILNSKPL--GYISSDVADLDPVTPNLLLMG---------
>Tamy
------HR---RFCHANHAT--VVNELRQT---YWILS---LRDAVK-KVLHQCQWCRTRKM-KPQMPPTGDLPVERLRYG-SHPFTCTAVDYFGPMFVTI-------GRRKEKRWGALFTCLTTRAVHLELVPSLSTSS----MIMALRRM----SARR-GTP--RVIYSDNGTNFIGANHELR----EEIGKLKKNELIDAAN--------QEGIRWKFIPPGAPNMGGAWERM-VRTVKTALSAILNERSPP------EEVLHT-LLTEVE-----HTVNSRPL--THLSVNPEDEESLTPNHFLIG---------
>MbCIN1
-----------------------------------------------------------TTS----------TYA-PAVTG-IGRNGVHQLDLLELPKDP----------ATGSRYALTLIDLGSRAVAAAPLKDKTASA---VLEAVKHIYA-HNEDGI-KQP--KRVEIDGGGEFS--------------------ALKNYLE--------GKKVTVRVARSGRHSQQRAVENL-NKVLARKIITRQLDEELLTG--ADALHWES-DLPRFI-----KEINDKWK--RSDEEL--------KA--------------
>CoDi6.7
------HH---RLGHASMTK--IRMLAKVG---LLPAS---LKECQI-PLCTSCLYGKATRR-PWRTKGSSTASTRSIHKV-NGPGQCISVDQLVSTTPGYIAQLRGRPTLKRYHAATVFVDNFSRLSYVHVQKGTSAEE---TIQAKHAFE---RYARSHGVV--TKHYHADNGIFA------------------DNKFREAVK--------EDRQTLSFCGVNAHFQNGIAERR-IRELQDHARTMLIHATKRWPDAIDSHLWPY-ALRMAN-----ELHNHLPS--LRGSVP--------PIEIFAQ---------
>Tat4-1
------HEG-AGGNHSGGRS--LAAKIKKH--DQYWPT---MITDCI-RFVAKCEPCQRHAS-IIHSPT---EAL-TTSTA-PYPFMRWAMDIVGPLPS-----------SNGKRFMLIMTDYFTKWVEAEAYNKIQAGE---VQRFVWKNI----ICRH-GLP--YEIITDNGSQFI------------------SRQFEDFCA--------KWRIRLNKSTPRYPQGNGQAEAT-NKIILDGLKKRLEAKK---------GAWAD-ELDGV------LSHRTTPR--RSTGAT--------PFSLTYG---------
>Gmr1
------RDA-LLGAHLGMDK--TRERVVAR---FYWPG---VRRDVA-RYCQECPDCQRVRP-RAVERS---PLI-PMPII-ETPFERIALDIVGPLPRT----------SRGHRYLLVILDYATRYPEALPLRAA-TSK----AYARISAT----LSRV-GLP--KEILTDQGSCFM------------------SRVVKELLK--------LLQVSQLRTSVYHPQTDGLVERF-NQTIKRMLKKSIEADG---------KNWDQ-LLPHVL-----FAIREVPQ--ASTGFS--------PFELLYG---------
>SURL
-------------GHLGIEK--CKKRAREV---IYWPR---INADIA-EMVQSCTSCLMYKP-KQQAE----SLH-PHAVP-SRPWEKVAVDLFTL----------------NKREYMVIVDYYSQFIEVCTMTSTSSKA----VINHMKAI----FARH-GTP--CELMSDNGPQFA------------------SQEFKSFAK--------EWDFHHTTSSPHYPQSNGLAENA-VKIVKNLLLKS--------------QHCGQ-DIHRAL-----QVYRSSPL---ACGKS--------PAELLYN---------
>Cer4
------HE-----GHPGVVR--MKQKACSF---VFWTG---IDKDVE-KLVRGCENCQESAK-MPRVA----PLR-PWPEP-QKAWSRVHIDFAGPV---------------NGHWFLVIVDAKSKYAEVKMTKTISASA----TVSLLEEV----FATH-GYP--ELLVSDNGTQFT------------------SNQFKLMCQ--------EYGMEHKTSAVYYPRSNGAAERF-VDSLKRGLAKITRSG----------VVTQQ-ALNKFL-----ICYRNTPH--SALAGA-------TPAECHFG---------
>SPM
------HQ-----EHTGIVR--MKAVARSY---FWYPK---LDADIE-KLSQSCEACLRMRN-DPPKV----PFV-PWSNA-RKPWERVHVDFFELE----------------GKDYLVLVDTYSKWVNVELMTSTTSAK----TIETLRSW----FAIF-GLP--ETLVSDNGPQFT------------------SEEMEVFLS--------KNGVKHVLVPPYHPASNGAAERT-VQIVKRTLQKYFLSDKLGR---NPHVSIRH-RLDNFL-----FSYRTTPQ--TVTGVS--------PYELVFK---------
>Mag
------HD-----PHMGIVK--TKSLARSY---VWWPG----IDEAE-TECRACTVCAAVAD-APSTH----APR-SWPWP-SRPWSRLHLDFLGPI---------------GGVTYLVVVDSCSKWIEAIKMQRTTAQA----VISVLRDL----WSKF-GLP--KQTVSDNGPPFS------------------SSDFQKFLI--------HNGIKHIYSAPYHPASNGAAENA-VKICKRAIKKALKQN----------LNVDT-ALCRFL-----LAYRNTEH--ATTGDS--------PANILQG---------
>DrFV-2
------HQ----TSHTSQNR--VRAVTKES---LNIQN---LKSEYY-KIKVNCPNCRKAID-SRF------NDY-GSIKT-DHENDEISMDFAGPIRPQT---------KKKNCYFLLITDNASEYTQIFPCKQATEEV----VIESLQQW----FKFR-GVP--NRVRADGAFNLS------------------GRKVEQFIK--------DSGAKLIKSVKYQPSSNGIAERR-IKEVKNYFCKNSD------------LPWDE-QLIDCL-----KFVNYIPS--NTIWSLRDI--IKKPE--------------
>ApGINGER2a
---YDTHS---AIGHGGRNR--MVSELKNN----YCNI---TNETIM-VFLKLCAECHKKTV-CSKVG----LAP-KPFLQ-PTFNSRAQVDLIDMQSQR----------HNDYRFIMNYQEHLTKYIVLKPLKSKCAEE----IAYNLIDI----YTLF-GAP--TILQSCSGKKFV------------------TSIINKLNV-------IWDEIKIDYGWPKHSESQESVERT-NRDVQEMLSAWMTKKD--------SLDWPS-ALKFIQ-----FKKNRTFH--SGIGTS--------PYEAMFGCTARIGYES
>BmGINGER2a
------HDAHLATGHGGRNR--LVKGINNK----YKNI---TTEAVM-LYLSLCEACQKKG---KKKG----IAI--KPTT-AEMNSRCQMDLIDLQTSP----------DNEFKFISNYQDNL-NFVVLRPLKTKTASE----VVKQLMDI----FTLL-GAP---SSNVINDREFA------------------NKIIQELAN-------MRDGVKIIHGKPRHSQSQGSIERA-NQDVQNMITTWLITNQ--------TTKWS-----------------------------------------------------
>HmGINGER2-1
------HCQ--NGLHLGALK--TYKKIIEG----YANI---ARKAVE-IFISFCPTCNLNKR-QLKKAP------LQPIIS-TGFLQRLQIDLIAMESKP----------DKEFRYIGHVVDHFSKFHILFPMRNKTALE---TANNLKRFV----LSYF-GLP--AILHSDNGSEFV------------------NDVIKSLLLT------WPGKTQIVNGSPRHSQSQGLVEQG-NFTIERLISSREYDSGQ--------SNWSE-WLVEIQ-----CKFNV-----------------------------------
>1731
------HK---RNGHLNTSS--LQEMVRKK----MVYG---VEKVVF-KPDAVCKTCMLAKI-HVQPF----PKT-TRSRA-EELLDMIHSDLCGPFSTPS---------LAGSKYFLTFIDDKSRRIFVYFLRKKDEVFT--KFVEFKKLV----ERQT-GRK-IKCIRSDNGGEFV------------------NNVFDDYLK--------AHGIARQLTIPHTPQQNGVAERA-NRTLVEMARCMLLQSELG------EALWAE-AINTAV-----YLRNRSTS--RALQSK-------TPMEEWTG---------
>Tnt-1
------HK---RMGHMSEKG--LQILAKKS----LISY------AKG-TTVKPCDYCLFGKQ-HRVSFQ------TSSERK-LNILDLVYSDVCGPMEIES---------MGGNKYFVTFIDDASRKLWVYILKTKDQVFQ--VFQKFHALV----ERET-GRK-LKRLRSDNGGEYT------------------SREFEEYCS--------SHGIRHEKTVPGTPQHNGVAERM-NRTIVEKVRSMLRMAKLP------KSFWGE-AVQTAC-----YLINRSPS--VPLAFE-------IPERVWTN---------
>Hydra1-2
------HE---ILGHCNYED--ISKLQNVV----KGMK---ITGKID-KSNLNCKICTQGKF-VQSRNR------EPDTRA-KAALELVHTDLAGPIDPEA---------KDGFKYALAFTDDYSGAVFVYFLKAKSDTAR---ATEKFIAD----TAPY-GRI--KCVRSDNGTEFT------------------AKEFQSLLS--------KNGIRHETSAPYSPHQNGTAERN-WRTLFEMARCMILESGLP------KMLWTY-AVMTAA-----VIRNRCYN--SRIHQT--------PYYALTG---------
>EIAV
------HE----NWHTSPKI------LARN---YKIP-----LTVAK-QITQECPHCTKQGS-GPA------------GCV-MRSPNHWQADCTH----------------LDNKIILTFVESNSGYIHATLLSKENALC----TSLAILEW----ARL--FSP--KSLHTDNGTNFV------------------AEPVVNLLK--------FLKIAHTTGIPYHPESQGIVERA-NRTLKEKIQSHRDNT----------QTLEA-ALQLAL-----ITCNKGRE--SMGGQT--------PWEVFITNQAQV----
>RSV
------HT----ALHIGPRA------LSKA---CNIS-----MQQAR-EVVQTCPHCNSAPA-LEAG---------VNPRG-LGPLQIWQTDFTLEPR------------MAPRSWLAVTVDTASSAIVVTQHGRVTSVA----VQHHWATA----IAVL-GRP--KAIKTDNGSCFT------------------SKSTREWLA--------RWGIAHTTGIPGNSQGQAMVERA-NRLLKDRIRVLAEGDGFMKR--IPTSKQGE-LLAKAM-----YALNHFER--GENTKT--------PIQKHWRPTVLT----
>LDV
------HA----FLHLGAKA------LAQE---CNIP-----LTEVE-RLVKSCSHCQKTPL-WMAG---------VNPRG-LEPNQIWQTDFTMYPP------------FRPNHWLAVTVDTYSGVIVATAHRGTKSRH----AIHHWTAA----IAYL-GRP--SVIKTDNGSAFT------------------SKAATAWAQ--------RWHITLKHGIAYNSQGQAIVERA-NRTLKARLEALGEGEGWGAR--VPPEHQPE-LLYRAL-----YSMNFFAR---STEQT--------SVARHWSHQRLP----
>JSRV
------HD----LHHQNSHS------LRLQ---FKIS-----REAAR-QIVKSCSTCPQFFV-LPQYG--------VNPRG-LRPNHLWQTDVTHIPQ------------FGRLKYVHVSIDTFSNFLMASLHTGESTRH----CIQHLLFC----FSTS-GIP--QTLKTDNGPGYT------------------SRSFQRFCL--------SFQIHHKTGIPYNPQGQGIVERA-HQRIKHQLLKQKKGNELY------SPSPHN-ALNHAL-----YVLNFLTL--DTEGNS--------AAQRFWGERSSC----
>MMTV
------HA----LHHQNAAA------LRFQ---FHIT-----REQAR-EIVKLCPNCPDWGH-APQLG--------VNPRG-LKPRVLWQMDVTHVSE------------FGKLKYVHVTVDTYSHFTFATARTGEATKD----VLQHLAQS----FAYM-GIP--QKIKTDNAPAYV------------------SRSIQEFLA--------RWKISHVTGIPYNPQGQAIVERT-HQNIKAQLNKLQKAGKYY--------TPHH-LLAHAL-----FVLNHVNM--DNQGHT--------AAERHWGPISAD----
>SRV-1
------HT----LHHLNAQT------LKLM---FNIP-----REQAR-QIVRQCPICATYLP-VPHLG--------VNPRG-LLPNMIWQMDVTHYSE------------FGNLKYIHVSIDTFSGFLLATLQTGETTKH----VITHLLHC----FSII-GLP--KQIKTDNGPGYT------------------SKNFQEFCS--------TLQIKHVTGIPYNPQGQGIVERA-HLSLKTTIEKIKKGEWYP-----TKGTPRN-ILNHAL-----FILNFLNL--DDQNHS--------AADRFWHSNPRK----
>AliFLERV
------HE---ALGHAGLLP--TRRGLVKQ---NLWIP----MKQIQ-QVLKRCTVCGKYNA-GRRGK----RTEGLTIKS-TIPWGSICMDVAGPMGVTG---------TKGEKYLIVLVDSMSGFVVVRPVRKANGNS----VVSMLDYT----CACL-GIP--RELRTDNGTHFK------------------NVQVNRWCE--------QHGVMRVYSPPYTPQANGVAECT-IGLVKNWLAKNANS-----------KEWSL-KSVDIG-----RALNDSPS--DELNQR--------PFVTIQGVEQLKPALG
>AciFLERV
------HE---ALGHAGADP--TRRELKKQ---QLWIP----VREIR-RVLKDCVECGRYNA-GRRGQ----RMGGLTIKS-TVPWGSICMDVAGPLGITG---------MKGEKYLLVLVDSMSGYVAVKPVRQANGSS----VVSMLDQA----CCYM-GIP--KELRTDNGTHFR------------------NAKVDQWCQ--------ENGVMRVYSPPYTPQANGVVERT-IGLVKSWIGKNANG-----------KEWST-KVLELV-----KTLNDSPA--EELNQR--------PFTSIQGVEQLKPVPD
>FIV
--------------HEKFHS--DPQYLRTE---FNLP-----KMVAE-EIRRKCPVCRIRGE-QVG------------GQL-KIGPGIWQMDCTH----------------FDGKIILVGIHVESGYIWAQIISQETADC----TVKAVLQL----LSAH---N-VTELQTDNGPNFK------------------NQKMEGVLN--------YMGVKHKFGIPGNPQSQALVENV-NHTLKVWIRKFLPET----------TSLDN-ALSLAV-----HSLNFKRR--GRIGGM-------APYELLAQQESLR----
>HIV-1
--------------HEKYHS--NWRAMASD---FNLP-----PVVAK-EIVASCDKCQLKGE-AMH------------GQV-DCSPGIWQLDCTH----------------LEGKVILVAVHVASGYIEAEVIPAETGQE----TAYFLLKL----AGRW---P-VKTIHTDNGSNFT------------------GATVRAACW--------WAGIKQEFGIPYNPQSQGVVESM-NKELKKIIGQVRDQA----------EHLKT-AVQMAV-----FIHNFKRK--GGIGGY-------SAGERIVDIIATD----
>HERV-L
------HEQ---SGHGGRDAGGYHWAQNQQ---HGLPL---TKADLA-TATAECPICQQQRP-TLSPRY------GTIPQG-DQPATWWQVDYIGPLPS-----------WKGQRFVLTGIDTYSGYGYGFAYPACNASAKTTIHGLTECLL----IHHH-GIP--HSIASDQGTHFT------------------AKEVWQWASVQQWAHAHGMGIHWSYHVPHHPEAAGLIERWWNGLLKSQLQCQLGDNTL--------QGWGK-VLQKAV-----YALNQHPI---YGTVS--------PIARIHGSQTMP----
>MuERV-L
------HEQ---SGHGGRDG-GYPWAQQ-----HGLPL---TKADLA-TAAADCQICQQQKP-TLSPRY------GTIPRG-DQPATWWQVDYVGPLPS-----------WKGQRFVLTGVDTYS--GYGFAFPARNASAKTTIHGLTECL-----IYRH-GIP--HSIASDQGTHFT------------------AREVRQWAH--------DHGIHWSYHVPHHPEAAGLIERW-NGLLKMQLQHQLGGNSL--------EGWGR-VLQKAV-----YALNQRSI---YGTVS--------PIARIHGS--------
>CoEFV
------HCG-IGHIHLGGNN--TGKTLRRL---YWWPG---LYTECK-RYVANCPECLAVNV-TPTTRP-----PNLRPPR-GALFDKIFLDFVGPLPR-----------SNGYTAILILVESLSSFTWLLPCRDQSAST---TVTALSARF----FPAS-IEP-KCFHSDQGGGDFT------------------SQLFKKMCS--------ERNIRVEYSTPHHPQSAGVVERK-NRGLKAALTKLVRNRP---------RKWFQ-VLDIVQ-----TGLNNTPIARNEHGAT--------PFFLMYGQHMNTPLTN
>FFV
------HN----ISHAGREA--VLLKIQEN---YWWPK---MKKDIS-SFLSTCNVCKMVNP-LNLKPI---SPQ-AIVHP-TKPFDKFYMDYIGPLPP-----------SEGYVHVLVVVDAATGFTWLYPTKAQTSK-----ATIKVLNH----LTGL-AIP--KVLHSDQGSAFT------------------SEEFAQWAK--------ERNIQLEFSTPYHPQSSGKVERK-NSEIKKLLTKLLVGRP---------LKWYN-LISSVQ-----LALNNTHV--VSTKYT--------PHQLMFGIDCNLPFAN
>BFV
------HDG-PGSAHLGRSA--LLLKLQQK---YWWPR---MHIDAS-RIVLNCTVCAQTNS-TNQKPR---PPL-VIPHD-TKPFQVWYMDYIGPLPP-----------SNGYQHALVIVDAGTGFTWIYPTKAQTAN-----ATVKALTH----LTGT-AVP--KVLHSDQGPAFT------------------SSILADWAK--------DRGIQLEHSAPYHPQSSGKVERK-NSEIKRLLTKLLAGRP---------TKWYP-LIPIVQ-----LALNNTPN--TRQKYT--------PHQLMYGADCNLPFEN
>SFV
------HE----LAHTGREA--TLLKLQTT---HWWPN---MRKDII-TVLRQCKPCLQTDS-TNLTPI---PPV-SQPRP-VKPFDKFFIDYIGPLPP-----------SHGFSYVLVIVDARTGFTWLYPTKAPSTN-----ATINSLNL----LLGT-AIP--KVLHSDQGSAFT------------------SATFAEWAK--------DRSIQLEFSTPYHPQSSGMVERK-NKEIKRLITKLLVGRP---------TKWYP-LLPTVQ-----LALNNTYS--PRTKLT--------PHKLLFGVDGNVPFAN
>WDSV
------HG----VSHTHKGG--IMSYFSKF---WTHPK---ASQTID-LILGHCQICLKHNP-KYKSR----LQG-HRPLP-SRPFAHLQIDFVQMCV-------------KKPMYALVIIDVFSKWPEIIPCNKEDAKT---VCDILMKDI----IPRW-GLP--DQIDSDQGTHFT------------------AKISQELTH--------SIGVAWKLHCPGHPRSSGIVERT-NRTLKSKIIKAQEQLQL--------SKWTE-VLPYVL-----LEMRATPK---KHGLS--------PHEIVMGRPMKTTYLS
>Loki-Bsp
------HDS-PVGGHRGYKA--TLQTLQQV---AYWPS---MSKDVK-IHVQSCLVCCQFNP-SRPLNR---APL-QKRGM-TFPWSHIQVDWIGPVPKS----------SRGNKYLLTVTCAFTKWVECLPAPNDTAVT---TAVLLLNHV----FSRW-GLP--LSVDTDRGTHFT------------------SHVMTELYH--------ILGVNVRFHISHHPQSSGQVERA-NRTIVQMLKKYVSSHG---------KDWDM-KLPLVL-----MAIRATPH--RATGVT--------PFEMMTGRQMTLPLHL
>Loki-Str
------HDE-PCGGHRGVKA--TCETLRQV---AHWPH---MEQDVA-RYVRGCLVCCQFQP-TKPLHR---APL-QRKGV-SYPWSSIQIDWVGPVARS----------ARGNKYLLTVTCAFTKWVECLPATNDTAET---TAVLLLNHV----FSRF-GLP-GETVDSDRGTHFS------------------AAVMTELWK--------LLGVKAKLHIAYHPRSSGGVERS-NQSIVRILRKYVAANH---------KDWDL-KLPLVL-----MAIRATRN--RSTGMT--------PFEMMTGRQMTLPLHL
>Loki-Lch
------HDE-ECGGHRADRA--TYETLKQV---AYWPN---MYQDVQ-DYTKGCLVCCRFQS-SSPKHR---APL-QTKGI-TMPWSDLQIDWIGPVTRS----------SRGNKYLLTVTCLFTKWIECLPAPNDTAET---TAMLLINHV----FSCW-DLP--MRIESDRGSHFT------------------GKVIENVWN--------TLGVQRKLHVSHHPQSSGQVERA-NKTIVNILKKYISTSG---------KNWDV-KLPLVL-----MAIKATPN--KSTGVT--------PFEMMTGREMTLPLHL
>Loki-Lca
------HNE-PCSGHRCEMN--TGQMLRQV---AYWPK---MGEDVH-KHVSNCLVCCKYQP-TNSQHR---APL-QKRGT-DFPWSNLQIDWIGPVNRS----------TKGNKYMLTVTCAFSKWVECLPAPNNTAET---TATLLVNQI----FSRW-GLP--STIDSDKGSHFT------------------ADVIAEVWK--------TLGVKRQLHVAYHPQSSGQVERA-NRTIVSLLKKYVSTTG---------CDWDT-KLPLVL-----MAIRATPN--RATGRT--------PFEIMTGRQMTLPVHL
>Loki-Npa
------HDA-PTAGHRGEKI--TYELLRDY---AYWPH---MLKDVQ-TYCQGCLVCAQFQP-QGPTHR---APL-QKKGF-SLPWSDIQVDFIGPVTRS----------SRGNKYMLTVTCVFTKWVECLPAHNNTAET---CATLLINHV----FSRY-GLP--LRIDTDRGSHFI------------------SEVMSKMWK--------ILGVKRKLHIAYRPASSGSVERY-NQSIVNILKKFVKESG---------KDWDM-KLPLVL-----MAIRATPS--AATKMS--------PFELMTGRKMVLPQHL
>Odin-Epa
--------------------------------------------------------------------------------------------------------------------------------------------------------------------------SDQGTHFT------------------GKIVQELCK--------ILEIKQNFHISWHPESGGAVERA-NKTIMEVLKKYVQGVG---------RDWDL-TLPLIL-----MALRSTPH--GSTGVS--------PHEVMTGRRMILPHHL
>Odin-Aeq2
------HDH-PTSGHRGIDN--TYTIAAQS---AYWIN---MYKDIK-DYVQRCMTCCKHLP-KKCMYK---SPL-RPRLA-KSPWSHVMIDFVGPLVKS----------PRGNEYCLVLFDLFSKYVEALPTRNMEAET---VARMLVHHV----FSRW-GLP--TKLSSDQGTHFTG----------------KIKFVEELCK--------MLEIKQNFHISWHPESGGAVERA-NKTIMEVLKKYVEGVG---------RDWDL-TLPLIL-----MALRSTPH--GSTGVS--------PHEVMTGRRMILPHHL
>Odin-Aeq3
------HDH-PTSGHRGIDN--TYTIAAQS---AYWIN---MYKDIK-DYVQRCMTCCKHLP-KKCMYK---SPL-RPRLA-KSPWSHVMIDFVGPLVKS----------PRGNEYCLVLVDLFSKYVEALPTRNMEAET---VARMLVHHV----FSRW-GLP--TKLSSDQGTHFTG----------------KI--VQELCK--------MLEIKQNFHISWHPESGGAVERA-NKTIMEVLKKYVEGVG---------RDWDL-TLPLIL-----MALRSTPH--GSTGVS--------PHEVMTGRRMILPHHL
>Odin-Aeq4
------HDH-PTSGHRGIDN--TYTIAAQS---AYWIN---MYKDIK-DYVQRCMTCCKHLP-KKCMYK---SPL-RPRLA-KSPWSHVMIDFVGPLVKS----------PRGNEYCLVLVDLFSKYVEALPTRNMEAET---VARMLVHHV----FSRW-GLP--TQLSSDQGTHFTG----------------KI--VQELCK--------MLEIKQNFHISWHPESGGAVERA-NKTMMEVLKKYVEGVG---------RDWDL-TLPLIL-----MALRSTPH--GSTGVS--------PHEVMTGRRMILPHHL
>Odin-Aeq1
------HDH-PTSGHRGTDN--TYTIAAQS---AYWIN---MYKDIK-DYVQRCMTCCKHLP-KKCMYK---SPL-RPRLA-KSPWSHVMIDFVGPLVTS----------PRGNEYCLVLVDLFSKYVEALPTRNMEAET---VARMLVHHV----FSRW-GLP--TKLSSDQGTHFTG----------------KI--VQELCK--------MLEIKQNFHISWHPESGGAVERA-NKTMMEVLKKYVEGVG---------RDWDL-TLPLIL-----MALRSTPH--GSTGVS--------PHEVMTGRRMILPHHL
>Odin-Hma2
----------PTSGHRRVDN--TYKIAAQS---GYWPY---MYKDAK-DYVQHCMICCRHLP-KSSIYK---APL-HPRLA-DSPWSHIMIDFAGPLVKS----------PRGNQYCLVLTDLFSKYVEVLPRRNMEAET---VARMLVHHV----FSRW-GLP--TKPSSDQGTHLT------------------GKVVQELCK--------MLEIKQSFHIPWHPESGGAVERA-NKTIMEVLKKYVKGSG---------RDWDL-TFPLIL-----MALRSTPH--DCTGVS--------PHEVMTGRRMILPHHL
>Odin-Sme3
------HDH-PTSGHRGIDN--TYQIAAQS---AYWVN---MYKDIK-NYVQRCMICCKHLP-KKCMYK---SPL-HLRVA---PWSHVMIDFVGPLVKS----------SRGNQYCLVLVDLFSKYVEVLPTRN----------------------------------------------------------------------------------------------------------------------------------------------------------------------------------------
>Tor2
HYCKSAHDL---KGHLGVDR--TAQFLSW----CWWPH---KMDDIR-TYVASCANCLKQKG-YDMQPS--RPDRKHLYRA-TRPHEIIYCDFITLPTSS----------RSGKRHALTVMCGFSRWLQVYAVHRCRSID----AARGLMNY----FLQF-DFP--RTLSSDRGRHFE------------------NELLADLCK--------LLQIRQNLHCAYRPESSGVIERC-HKTLKSSLWAMVRDNPR--------LDWEL-ALPSVV-----SAMNRSTN--AATKVS--------PYKCIFG---------
>BLV
------HK----LTHCNS---------RAL---SRWPNPRISAWDPR-SPATLCETCQRLNP-TGGGKM------RTIQRG-WAPNHIWQADITHYKY------------KQFTYALHVFVDTYSGATHASAKRGLTTQM----TIEGLLEA----IVHL-GRP--KKLNTDQGANYT------------------SKTFVRFCQ--------QFGISLSHHVPYNPTSSGLVERT-NGLLKLLLSKYHLDEPH--------LPMTQ-ALSRAL-----WTHNQINL--LPILKT--------RWELHHSP--------
>HTLV-2
------HG----LTHCNQ--------RALV---SFGAT----PREAK-SLVQTCHTCQTINS-QHHMPR------GYIRRG-LLPNHIWQGDVTHYKY------------KKYKYCLHVWVDTFSGAVSVSCKKKETSCE----TISAVLQA----ISLL-GKP--LHINTDNGPAFL------------------SQEFQEFCT--------SYRIKHSTHIPYNPTSSGLVERT-NGVIKNLLNKYLLDCPN--------LPLDN-AIHKAL-----WTLNQLNV--MNPSGK-------TRWQIHHSP--------
>MuLV
------HQ----LTHLSFSK--TKALLERNYCPYYMLN---RDRTLK-DITETCQACAQVNA-SKSAV----KQG-TRVRG-HRPGTHWEIDFTEVKPG-----------LYGYKYLLVFIDTFSGWVEAFPTKKETAKV---VTKKLLEEI----FPRF-GMP--QVLGTDNGPAFV------------------SKVSQTVAD--------LLGVDWKLHCAYRPQSSGQVERM-NRTIKETLTKLTLATGS--------RDWVL-LLPLAL-----YRARNTPG---PHGLT--------PYEILYGAPPPLVNFP
>REV
------HR----ATHLGESK--LTELVRKH---YLICG---IYRAAR-DITTRCVACAQVNP-GAAPVE---KGLNSRIRG-AAPGEHWEADFTEMITA-----------KGGYKYLLVLVDTFSGWVEAYPAKRETSQV---VIKHLIHDI----IPRF-GLP--VQIGSDNGPAFV------------------AKVTQQLCE--------ALNVSWKLHCAYRPQSSGQVERM-NRTLKETIAKLRKETGG---------DWVS-LLPQAL-----LRARCTPG---REGLS--------PFEILYGLKPPVVP--
>FLV
------HK----LTHLSARK--MKTLLEREETGFYLPN---RDLHLR-QVTESCRACAQINA-GKIKF----GPD-VRARG-RRPGTHWEVDFTEIKPG-----------MYGYKYLLVFIDTFSGWAEAYPAKHETAKV---VAKKLLEEI----FPRY-GIP--QVLGSDNGPAFI------------------SQVSQSVAT--------LLGINWKLHCAYRPQSSGQVERM-NRSIKETLTKLTLETGS--------KDWVL-LLPLVL-----YRVRNTPG---PHGLT--------PFEILYGAPPPMAHFF
>KoRV
------HQ----LTHLGPDK--LLQLVGRT--SFHIPN---LQSVVR-EITSKCQVCAVTNA-VTTYR----EPG-RRQRG-DRPGVYWEVDFTEVKPG-----------RYGNRYLLVFIDTFSGWVEAFPTKTETALT---VCKKILEEI----LPRF-GIP--KVLGSDNGPAFV------------------AQVSQGLAT--------QLGIDWKLHCAYRPQSSGQVERM-NRTIKETLTKLALETGG--------KDWVT-LLPLAL-----LRARNTPG---QFGLT--------PYEILHGGPPPVLASG
>pCretro6
------HRI---LGHAHLAS--IKRLCLGL----AEGV---DVDMTS-DDQFQCESCVRAKQ-HVQPFP---DQATRTPDK-LKVGEIVASDTWGPAQVRS---------VHSFYYYMSMTDLKSRFSGVYFSAQKSGLA---KMALTEFRGLIRRMSRT-GSS-IMCLRIDNGTEFI------------------NNEFLQYCK--------SQGIVVETTAPYSPAQNGVAERL-NRTLRESARAMLLAAELP------RKFWPE-AVSYAC-----LIKNRLPH--AALKGM-------TPYQALTG---------
>SnRV
------HL----YGHPSEES--LRKVLTKR---FVWED---MGQHCK-EITNTCLTCAKYKV-LRAGP----PMG-VGRSA-EGPCQKLQVDHVGPLGPG----------THGYRYLTTMVDVYTGWFWAKPCRGPTTGA---TIA-ALEEH----ISIW-GVP--YSIQSDNGTAFT------------------SKAMQEWAN--------TYGIEWKVGAIYHPQSQGKVERK-HRLLKDRLKRATHEG----------KNWVQ-ALPSIL-----LFINSMH---PRDQFS--------AYELMTGRVPHL----
>Xen-1
------HG----PTHVSKNL--MNNLISKL---YFAPG---ITTLTR-NYTAACTICAQCNP-GRMEKP---PVL-NLAKP-LYPFQRIQIDHIQMPR------------CGRFEYVLVVVDMFSGWPEAFPVANMTAKT---TAKKLLSEI----VCRY-GVP--EVIESDQGPVFT------------------ASVTKDIWT--------ALGVTLHFHTPYHPQSSGKVERM-NGTLKTKMLKMSQDSG---------MLWPD-SLPIAL-----FSVRYTPR--GVNNLS--------PFEILFGCAPRL----
>HmGINGER1
------EKAVALASHLGINA--VRKQISSR---FFWHS---IVEDIT-KHVAQCERCQKTSN-RNLKVS---PALKPVKVE-QQVMKQVGVDLIKLPE------------SNGFNYAIVLIDYFSKWTEAEPLIDKTAVS---VAA-FLYRV----ICRH-GCF--QIQINDQGREFV------------------NSVSIALHD--------MSGVQQRVTSAYHPQANGLVERQ-NQTIKKAIVKVLNENV---------KSRAS-VLDGIL-----FALRVKVQ--DSMGYSP-----------------------
>HmGINO1
------HND-AGGAHQGIVR--TQNKIKNL---YYWMS---ITSVVE-AWIKTCKQCQSFEK-IKTIA----PQL-HPIQV-TERWAVLGVDLIGPLPET----------VNGNKYVLTITDLFTKWVVARVLPDKSAAA---VAT-ALVNN----FHTY-GPP--KKVITDQGREFV------------------NEVKTKIFQ--------LMGIKHSVTSAYHPQSNGQDERT-NQTFKCALSKYTNNEM---------NDWDR-FSSXIA-----YGLNISCQ--KSTKVTP-----------------------
>HmGINNY1
------HSAILGGGHFGRDK--TLAKISER---YYWKG---MVNDVR-SFCKYCDKCQRANRAFEKHS----AEL-HPIKVKDEVWSTVGIDLIGPLPLT----------EKGNKYIITATCLFSKWPEAASLSDKTATS---AAE-FLYTC----FTRH-GCC--EVQISDQGREFV------------------NEVNHELNK--------MMGTKCNVTSAYHPQSNGEDERF-NQTLQRQLLKYVDEKQ---------NTWDL-YIESIL-----FSYRVSVQ--DSTKQTP-----------------------
>HmGINA1
------YDS-NHAAHVGLNN--TRAKLKGS---FYWLG---MVNDIT-KCVKECDKCQRMEK-IRTIA----PEL-KSIKV-NGLWDFLGIDLIRPLPIT----------KLGNKYILTITDLWSKYIEAFPIPDKPAFY---VSK-CLTTL----FYRF-GPP--KKILSDQGREFV------------------NSLNEQLFF--------LFQIKHLITSAYYPQTIGQDERT-NQTIKKSLSKLSNDTQ---------DNWDE-LLEAVL-----FGLRTCVQ--KSTKFTP-----------------------
>RetroSor1
------HSG-MCGSHIGPRA--LSAKALRQ--GFYWPT---HIRDAE-EIVKTCKACQTFSP-IQSGPS---ALT-QLIPA-SWPLQRWGMDLVGPMPTA----------QGGNKFAVVAIEYFTRWIEAKPLTTITSET---IRKFFWQNI----VCRF-GVP--RLLTVDNGKQFD------------------SDNFKEFCH--------LIGTKIAFASVYHPESNGAVERA-NRTIFSAISKTLLNLRK--------GKWVE-ELPRVV-----WSHNTTVS--RATGFT--------PFKLLYG---------
>Kabuki
------HN----LSHPGIRT--TRKMITNT---FFWPN---MNKDIG-MWAKPCIRCQESKI-YRHTIS-----DLGNFVD-AGRFEHIHVDIVGPLPTS----------PQGFRYCITIIDRCTRWPEAFPVHDITADK---VAKTIYDGW----ITRF-GCP--VRITSDQGRQFE------------------SNLFLKLTK--------LLGINKICTTPYHPQSNGAVERW-HRSLKVALMTRLND-----------TSWVD-ELSTAM-----FGLRASVR--TDSGVS--------AAQLTYG---------
>Tor1
------HL----PGHARTTN--MLGSMRDT--GVIFPK---MAKKIK-QKIMTCPTCLATGS-TERPRF---TPI-TPPKE-SHPYMTVTVDLLGPLPST----------PTRKKYILAAIDNLTRWIELRCIPDKTAAH---VAK-ALMDI----FFLR-GPP--RAVSCDNGREFS------------------NTLLRELLA--------SFGTCINYGTPYRPQGQGLIERA-NREIVKHLKGLNIEE----------HKWDT-FIPSIQ-----LSMNLTYH--SALGSS--------PFQAMHG---------
>TF1
------HEE-GKLIHPGIEL--LTNTILRR---FTWKG---LRKQIQ-EYVQNCHTCQINKS-RNHKPY---GPLHPIPPP-ERPWESLSMDFITALPE-----------SSGYNALLVVVDRFSKMAILLPCTKSITAEQ--TARMFDQRV----IAYF-GNP--KEIIADNDHIFT------------------SQTWKDFAH--------KYNFVMKFSLPYRPQTDGQTERT-NQTVEKLLRCVCSTHP---------NTWVD-HISLVQ-----QSYNNAIH--SATQMT--------PFEIVHR---------
>Skippy
------HAH-PLHGHQGVTK--TMKRLQEL---GYRHF---KKGQVE-KVIKQCDLCAKTKA-QRHKPY---GQLQPLPVA-QRPWDSITMDFITKLPLSEEP-----STGIFYDSIMVIVDRLTKFSYYLPYREATDAEE--LSYVFYRHI----VSIH-GLP--TEILSDRGPTFA------------------ATFWQSLMA--------RLGLNHRLTTAFRPQVDGQTERM-NQVLEQYLRCYINYEQ---------NDWVE-KLPIAQ-----LAYNTAYN--ESTKLT--------PAYANFG---------
>Maggy
------HDS-PVAGHPGKAK--TYDLLSRE---YYWPG---MLHYVS-LWVKKCQTCRRINP-SREGHQ---GLLRPLPTP-ERSWQHLSMDFITHLPQ-----------SNGHDAILVVVDRLTKMRHFVPCKGTCNAED--TANLYLHHV----WKLH-GLP--LTIVSDRGTQFV------------------SKFWKHLTT--------RLKIDSLLSTAHHPETDGQTERF-NASLEQYLRAYVAYLQ---------DDWES-WLPLAE-----FTANSHKS--ETTGTS--------PFYATYG---------
>Reina
------HDS-PIGGHSGFPV--TYHRIKKL---FYWAG---MKGQIK-EFVQSCEICTKAKA-DRNRYP---GLLLPLPIP-DQAWQVISLDFISGLPT-----------SRRFNCILVVVDKFSKYAHFLAMSHPFTALS--VAKLFLSQV----YKLH-GLP--LSIISDRDPIFT------------------SNLWQELFK--------LVGTKLCLSSAYHPQSDGQTEWV-NQCVEAYLRCFVHGCP---------KQWSN-WLSLAE-----FWYNTCFH--TALGQS--------PFEVLYG---------
>Amn-san
------HSS-KQAGHPGSEK--TLELLRRL---VWWPT---IRKDVR-DFVAACTVCATTKA-SHSRPC---GLLHPLPIP-SRPWTHLGMDFIVELPP-----------SCGNTVIWVVIDRFSKMAHFIPLRKLPSAVE--LAHLFIQHI----FRLH-GFP--VEIVSDRGSQFV------------------SRFWRSLCK--------SLGVSLQFSSAYHPQTNGAAERV-NQALEQFLRNHVSLCQ---------DDWSD-LLPWAE-----FAHNNASH--SSTGRS--------PFLSVYG---------
>Sushi-ichi
------HSS-CFACHPGVRR--TAEFVQRR---FWWPN---LQEDVR-EFVGACTVCARSKA-SHRSPA---GLLHPLPVP-SRPWSHVALDFVTGLPV-----------SQGNDTILTIVDRFSKGVHFVALPKLPSAAE--TAELLVSHV----VRLH-GIP--LDVVSDRGPQFT------------------SRVWQAFCK--------GIGATVSLSSGYHPQSNGQAERA-NQAMEAALRCVTTSNP---------ASWSK-FLPWVE-----YSLNAMES--SATGMS--------PFQCFLG---------
>CRM
------HGG-GLMGHFGAKK--TEDILAGH---FFWPK---MRRDVV-RLVARCTTCQKAKS-RLNPHG----LYLPLPVP-SAPWEDISMDFVLGLPRT----------RKGRDSVFVVVDRFSKMAHFIPCHKTDDATH--IADLFFREI----VRLH-GVP--NTIVSDRDAKFL------------------SHFWRTLWA--------KLGTKLLFSTTCHPQTDGQTEVV-NRTLSTMLRAVLKKNI---------KMWED-CLPHIE-----FAYNRSLH--STTKMC--------PFQIVYG---------
>Del
------HRS-KFTIHPGSTK--MYRNLKIN---FWWSG---IKREVV-EYVSRCLICQQVKA-DHHHHS---GLLQPLPV--SEKWEHILMDFIIGFPLS----------KRCHDSIWVIVDRFTKSAHFIPIHTTISGK---DLALYIKEI----IRLH-GIP--TTIVTDRDTKFT------------------SRFWGSLKS--------LGTELFF--STAFHPQTDGSERT-IQILEDMLRSCSLDFK---------GNWEE-HLPLVE-----FAYNNSYQ--SSIGMA--------PFEALYG---------
>Galadriel
------YDS-AWAGHPGVER--MLALLSRV---YFWPK---MEDDIE-AYVKTCHVCQVDKT-ERKKEA---GLLQPLPIP-ERPWLSVSMDFISGFPK-----------VDGKASIMVVVDRFSKYSVFIAAPELCSSEV--AAELFYKHV----IKYF-GVP--ADIVSDRDTRFT------------------GRFWTALFN--------MMGTELKFSTANHPQTDGQTERI-NHLLEEYLRHYVTASQ---------RNWVE-LLDTAQ-----FCYNLHKS--SATEMS--------PFEIVLG---------
>Diaspora
------HSS-APGGHLGVQR--TARKVLDC--GFYWPT---IFKDAW-KICSTCEQCQRAGN-TLTWRQ---QMPQQPMLF-CEVFDVWGIDFMGPFPV-----------SFGYVYILLAVDYVSKWVEAKPTRTNDAKV---VADFVRSNL----FCRF-GVP--KAIVSDQGTHFC------------------NKTMHALLK--------NYGVVHRVSTPYHPQTNGQAEIS-NREIKRILEKIVQPSR---------KDWST-RLDDAL-----WAHRTAYK--APIGMS--------PYRVVFG---------
>Athila4-1
------HGS-AYGGHFATFK--TVSKILQA--GFWWPT---MFKDAQ-EFVSKCDSCQRKGN--INRRN---EMPQNPILE-VEIFDVWGIDFMGPFPS-----------SYGNKYILVAVDYVSKWVEAIASPTNDAKV---VLKLFKTII----FPRF-GVP--RVVISDGGKHFI------------------NKVFENLLK--------KHGV-------------KQVEIS-NREIKTILEKTVGITR---------KDWSA-KLDDAL-----WAYRTAFK--TPIGTT--------PFNLLYG---------
>Mdg3
------HN---ELGHVGRDK--MIEAIMKN---YWFPN---LKQKCS-THISNCLKCISFSP-KTGKTE---GFLHNIPKG-NKPFEIIHIDHYGPVDL-----------ARPKKHILVIVDAFTKFVRLYATKTTNTKE----VIQSLNDY----FRAY-SRP--KCIISDRGACFT------------------SGDFDSFLK--------ECNVKHIKIATGSPQANGQVERI-NRSLGPMISKLIEPDQ--------GLHWDL-VLEKVE-----YTLNNTLH--RSIKQY--------PSIMLFG---------
>Woot
------HQ---LLGHFGATK--VYNSMKRE---YYWPN---MYRTIK-KRLRSCDLCQKTKS-SNRPHQ---GPL-TPILY-DHIGDLVCVDFYGPLPTG----------RLGASYVFVVIDVFSKFLKLYPLRKATAKI----AAKRLIED----FSGY-IKP--KCVLSDHGTQFI------------------SNTWQNSLR--------AADIQPTLSSIRHPESNP-SERV-MRELGRIFRAYCRENH---------ASWVN-HLSNIE-----DCLNYVPH--ISTGFS--------PYEILYG---------
>Mdg1
------HDDPSEGGHSGISR--TLRKMKNC---CCWPR---MTKAIS-EYVETCLKCQQAKT-TKHTKT---PLT-ITETP-ATAFDKVLIDTIGPLPRS----------ENGNEYAVTIICDLTKYLVTVPIPNKSAKS---VAKAIFENF----ILKY-GPM--KTITTDMGTEYK------------------NQIIDDLCK--------YMKIKNITSTAHHHQTLGTVERS-HRTFNEYVRSYISVDK---------TDWDI-WIQYFT-----YCFNTTPS--VVHEYC--------PYELVFG---------
>Cer3
------HES-LGGGHFGYRK--TLHKIKRN---YYWPN---MRSDVL-KWTLQCKICQQKRN-PHPSTR---ELQ-KIVIT-TKVFEKVGVDLTGPLRM-----------TAS--GNKYMVCWFTKFVISVPLPNASTET---VADAMMKEL----LLKF-GTP--SQLVSDRASTFT------------------SEAFRAFCR--------KLEIQQHLAIPYHSKGNGATERT-FRTFHNMVSKHVNKTH---------TDWDQ-ILPYMT-----FVYNTTVH--DTTGET--------PFFLIFG---------
>Pyggy
------HES-LSSGHTRGERLPIKDNLPRR---FFWAE---HDRSIR-RYVRNCDVCEKTNY-REKVLR-----TITNTRP-EDIEKEISIDFIKGLPT-----------SEGITYLIVVTNRLSKGSIFILLPNIKTET---VVRAFLR------VVAY-YLL--EAITSDRGSFVS--------------------VLERLCE--------ILKIRRRLLI-SFYLTNGSTERI-NS-VEAYTRAFISAQI---------DAS---LCSIAQ-----IAINSRDA--TLTGVA--------LFFLQHR---------
>Zeco1
------HK---QFGHASADR--LQRLMHSS--GNKDKE---CFAILQ-QIVDDCEICKKYKR-TKPKP------AVGLPMA-SEYNETMAVDLHELE---------------PSIWYLHIIDHFTRFSAGSIVKTKKSSE---IVNSFIHTW----ISVH-GAP--QKLYSDNGGEFN------------------NQEIRDMAE--------NFNIEIRTTAGYSPWSNGLLERH-NQTLTEIILKVKENG----------CDWHT-ALDWAL-----MAKNSMLN---VHGYS--------PYQLVFG---------
>Tom
------HE---KLLHPGIQK--MTKLFKEN---HYFPN---SQLLIQ-NIINECRVCNLAKT-EHRNTK---MPFKVTPSP-GHCRDKFVIDIYSS----------------EGKHYLSCIDIYSKFATLEQIKTKDWIE----CKNALMRI----FNQL-GKP--TLLKADRDGAFS------------------SLALKQWLE--------SEGVELQLNTAKTGVA--DVERL-HKTINEKIRIINSSKN--------DEIKLG-KMENIL-----YIYNHKTR-HDTTGQT--------PAHIFLY---------
>Zam
------HT---NSNHRGIDE--TFLHLKRE---TYFPN---MKNKIS-ELIRNCETCLKLKY-DRQPQN---IVFETPETP-SKPLDIIHIDIYTI----------------NNNFNLTIIDKFSKFAAVYPIPNRNGIN----CIKAIKNF----FSQF-GLP--KKLIHDQGVEFC------------------NDIFRKFCS--------QYNILLHVTSFQQSSSNSPVERL-HSSLTEIYRILLDTRKKHK----LPTDHEE-IMSETV-----ITYNNAIH--STTKHT--------PFELFNG---------
>Gypsy
------HN----RAHRAAQE--NIKQVLRD---YYFPK---MGSLAK-EVVANCRVCTQAKY-DRHPKK---QELGETPIP-SYTGEMVHIDIFST----------------DRKLFLTCIDKFSKYAIVQPVVSRTIVD----ITAPLLQI----INLF-PNI--KTVYCDNEPAFN------------------SETVTSMLK-------NSFGIDIVNAPPLHSSSNGQVERF-HSTLAEIARCLKLDKK--------TNDTVE-LILRAT-----IEYNKTVH--SVTRER--------PIEVVHP---------
>NveCIN1-2
-------------------------------------------------------------L-PAPKY----VPR-PHWTV-NKPNQIHQADLLFMPHDNV--------GRKTYRYALVVIDIASRYKDAEALTTKDSSG---IAKGFEKIY----SRKL-KWP--HTVIVDPGTEFR-------------------GEVTKIMK--------KKGVTIQRSEAGNHRAQAFVERA-NRTLAERLFSHQYAQEMISD--DRSRVWVK-RLPGVL-----KTLNSQPI--RITGKEP-----------------------
>GiCIN1
---------------------------------------------------------QIHSP-IPKYV----PQV-SFNKI-TRPNMYHQADILYMPYDTV--------DRKLYKYCLNIVDVASRYKASVPLEDRSSAR---VAKAFKKIYS-KADCPL-IWP--RVLQVDGGSEFK-------------------DEVIRLMD-----------EKGVRIVGTTHKSQAIVERY-NRTLAERLFKIQDAKELLTE--GVNTAWVK-NLSDIV-----NELNNSNT--RLLGMSP-----------------------
>Ty4
------HK---RMGHTGIQQ--IENSIKHN---HYEES---LDLIKE-PNEFWCQTCKISKA-TKRNHY--TGSMNNHSTD-HEPGSSWCMDIFGPVSSSN---------ADTKRYMLIMVDNNTRYCMTSTHFNKNAET---ILAQVRKNIQ-YVETQF-DRK-VREINSDRGTEFT------------------NDQIEEYFI--------SKGIHHILTSTQDHAANGRAERY-IRTIITDATTLLRQSNLR------VKFWEY-AVTSAT-----NIRNCLEH--KSTGKL--------PLKAIS----------
>Ty1B
------HR---MLAHANAQT--IRYSLKNN---TITYFN-ESDVDWSSAIDYQCPDCLIGKS-TKHRHI--KGSRLKYQNS-YEPFQYLHTDIFGPVHNLP---------KSAPSYFISFTDETTKFRWVYPLHDRREDS---ILDVFTTILA-FIKNQF-QAS-VLVIQMDRGSEYT------------------NRTLHKFLE--------KNGITPCYTTTADSRAHGVAERL-NRTLLDDCRTQLQCSGLP------NHLWFS-AIEFST-----IVRNSLAS--PKSKKS--------ARQHAGL---------
>ISEc
------HG---LPV--------SENLLEQD------------------------------------------------FYA-SGPNQKWAGDITYLRT------------DEGWLYLAVVIDLWSRAVIGWSMSPRMTAQL---ACDALQMA----LWRR-KRPRNVIVHTDRGGQYC------------------SADYQAQLK--------RHNLRGSMSAKGCCYDNACVESF-FHSLKVECIHGEHFIS--------REIMRATVFNYIE-----CDYNRWRR-HSWCGGL--------SP--------------
>Copia
------HE---RFGHISDGK--LLEIKRKN---MFSDQ--SLLNNLE-LSCEICEPCLNGKQ-ARLPF----KQLKDKTHI-KRPLFVVHSDVCGPITPVT---------LDDKNYFVIFVDQFTHYCVTYLIKYKSDVFS---MFQDFVAK----SEAHFNLK-VVYLYIDNGREYL------------------SNEMRQFCV--------KKGISYHLTVPHTPQLNGVSERM-IRTITEKARTMVSGAKLD------KSFWGE-AVLTAT-----YLINRIPS--RALVDSS-----KTPYEMWHN---------
>SIRE1-4
------HQ---RFGHLHLRG--MKKIIDKG----AVRG---IPNLKI-EEGRICGECQIGKQ-VKMSH----QKL-QHQTT-SRVLELLHMDLMGPMQVES---------LGGKRYAYVVVDDFSRFTWVKFIREKSETFE---VFKELSLR----LQREKDCV-IKRIRSDHGREFE------------------NSRLTEFCT--------SEGITHEFSAAITPQQNGIVERK-NRTLQEAARVMLHAKELP------YNLWAE-AMNTAC-----YIHNRVTL--RRGTPT-------TLYEIWKG---------
>Vitico1-1
------HL---RYGHLNVKG--LKLLSKKE---MVFGL---PKIDS----VNVCEGCIYGKQ-SKKPF----PKG-RSRRA-SSCLEIIHADLCGPMQIAS---------FGGSRYFLLFTDDHSRMSWVYFLQS-------------------------------KVLRTDRGGEFL------------------SNDFKVFCE--------EEGLHRELTTPYSPEQNGVVERK-NRTVVEMARSMMKAKNLS------NHFWAE-GVATAV-----YLLNISPT--KAVLNR-------TPYEAWYG---------
>Koala
------HS---RLGHPAFPI--VKRIVQSH-----KLS---CLDVES-NNISVCDACQKAKS-HQLPFG------LSTSEV-HSPFELVYSDVWGPAPTS----------VGGKKYYVSFIDAYSRFTWIYLLKFKSEVFE---KFHEFQNH----VERFFDRK-IKTIQTDWGGE--------------------YQKLNSFFN--------KIGILHHVSCPHTHQQNGSAERK-HRHIVEVGLSLLAHAFIP------LKFWDE-AFSSAV-----YLINRIPT--KVLQYR-------SPLEQLYN---------
>ISTv3
-------------------------------------------------------------D-KSNPK----AYY-VDYEA-FLPNTIWHVDIHFLKE-------------PETLPVYGIIDDKSRCLLALKLLRNKSSTE---TSKVAIAT----VQKY-GAP--FCFWSDNGKENE-------------------GEFTKFLS--------TYDIQIRKSAPYMPRQNGKTERL-WPSLDKNAPKSSEF-----------ESINQ-ELEEFR-----QKYNDMPH--GAHPKI--------GVRP------------
>ISTv2
-------------------------------------------------------------A-KNSVP----KGK-TKYEA-VYINLIWHVDIHFFKH-------------RQGEYLYAVIDDKSRKILAWAHLETKEAAQ---TSRVIDQC----FQKY-GKP--FAIWSDNGTENF-------------------GFFRNLLQ--------NANVQSITILPHCPYMNGKIERF-WQNVEIEDA------------------TWN-DIQSLI-----ENYNSNPH--TSLPKN-------PTLHTWYTP--------
>ISTv1
-------------------------------------------------------------L-EHAGP----ETA-VRYWA-LSPNLIWHADVHYFRG-------------VRGQYIYGIIDDFSRKVLACIQIPDMLAAT---TANVAASA----FIEF-GAP--YCFWTDNGSENR-------------------GAFQDLLD--------LWGVQWRHTDSHSPYQNGKIERF-WPTLERCQ-------------------SIQ-AIPAFI-----WEYNNNTP-HEDLPINP------LTGTNYTP---------
>CoDi6.3
------HC---ALGHPCEAT--TRATAKAF---GVRLI----------GQMKPCKDCALSKA-KAKKI----SKV-PVKRA-SKPGGRLCIDISSPSTKS----------VGGKCHWLLVVDDCTDYAWSFFLNKKSETND--IMIALIKEL----KQAY-DID-VKTIRCDNSGENN------------------ALQRSCKQE--------GLGITFEYTAPNTPQQNGRVERR-FPTLYGRVRAMLRDVSVSI---NNKRLWAE-AANTAT-----DLDNMLLK--QGETTN--------SFHKFFGK--------
>ISAf
-------------------------------------------------------------GKEILPM----PER-KRFAY-DQINELWQGDLSHGPTIRV-------NGKAQKTFLIAYIDDCSRFVPYAQFFPSEKFDG---LRIVTKEA----VLRC-GKP--KRIYSDNGKIYR------------------SEVLQYACA--------EMGITLIHTQPYDPQSKGKIERF-FRTVQTRFYPLLELD---------PPKSLE-ELNERFWRWLEEEYHRKPH--ASLDGK--------TP--------------
>ISSc
-------------------------------------------------------------RAEGEP-----KTR-LRWQV-ERPGALWHGDVCHVTGCTV-------GGKAMPLRIHGLLDDASRYVVALEAHTTEKEID---MLAMTVDA----LRRH-GKP--DALYLDNGSTYR------------------GDVLKTACA--------RLGITLLHAKPYDPEARGKMERF-WRTL--REGCLTYLG---------AVASLV-DINTTLRAFLDRRYHPAPH--AGLLGQ--------TP--------------
>ISLa
-------------------------------------------------------------KKPRKNP----QKP-RFFER-SRPNQMWQTDIFSFRL------------GGQAAYLLAFIDDYSRYMVGLGLYRRQTAEN---LLEVYRRA----TGEY-NCP--AEMLTDNGRQYTNW--------------RGTTRFEKELK--------KDRIKHIRSQPHHPMTLGKIERF-WKTIWTEFLDRCQFDC--------METAQQ-RITLWI-----KYYNHQRP-HQGIGGL--------CP--------------
>DrCIN1
---------------------------------------------------------HKTAP--IKYKR---NRV-VVYGM-DTQFQADLVDMTAYSTE-----------NDGNKFMLT-IDVFSKYAWSRVLKNKSGVE----VTKAFESI----LEEG-RVP--RKLQTDQGKEFF------------------NKHFQDLMK--------KHDINH--FATATDLKASVVERF-NRTLKSRMWRFLTATN--------SRRYIN-VLQDIM-----TGYNNSYH--KTIKMRP-----------------------
>GfCIN1
------EL-------------------------------------------------HKPAR--RNYKR---RHV-DIRGL-DETWQADLVEMIPYATV-----------NKGYKYLLTIIDIFSKYAWAIPIKSKSGAD----VTSAMKSV----LQQG-RIP--KNLHVDQGKEFY------------------NKEFKDLMK--------QHNINI--YSTFSNLKASICERF-NRTLKTKMWREFTARG--------SYKWTD-ILDDLV-----NTYNNTKH--RTIKMNP-----------------------
>DpCIN1
---------------------------------------------------------HKPAR--RNFIR---RKF-VQKGI-NDTWQIDLVEMIPFYK------------EKGYRYLLTVIDTFSKFAYAVPVKSKTALD----VLSALKKI----LKISKHKP--KNIQSDQGKEFF------------------NVAFGELMK--------KININH--YHTYTHLKASICERF-NRTLKNRMWKIFSMQG--------NHTWIY-ILHDLL-----KDYNNSYH--RTIKMRP-----------------------
>CbCIN1
------TL-------------------------------------------------HKPAR--KNFKS---ERV-YVHNI-DEQWQSDLVEMIPYAEE-----------NNDFKYLLTVIDCFSKYAWVIPLKTKTGKE----TASALQTI----FKH--RKP--QKMQTDNGKEYY------------------NKEMKLLFK--------ESDIRH--FSTYSDKKASIIERF-NRTLKEKMWKMFTYQG--------DHKWTK-ILDKLV-----SGYNNHFH--RGIKMTP-----------------------
>ApCIN1e
---------------------------------------------------------ELHRT---ARKN---YTR-RRVNV-YGKNDLWQADLVEMIPLSK--------ENNGYNYILCVLDCFTKFAWTIPLKIQIAEE----VTKAMSTI-----LID-RSP--KLLQVDNGKEFY------------------NLKFDTLMT--------KYKIKK--YSTYSTTKACFVERF-NRTLKTNMYREFTARG--------SHKRID-ILPMLI-----DNYNSTRH--RTIGMTP-----------------------
>SmCIN1
---------------------------------------------------------------KPMLKK---FKT-RSYKT-MGVDDLWQMDLMEMIPFSK--------INKGYKYILTCVDIFSRFARAIPTKTKSANE----MAEAIKEL-----FID-GKP--RNLQTDLGKEFY------------------NSKVREIIK--------GINH----YSVFSQFKAAHVERF-NRTLRDRLKKYFVYKG--------NKTWIN-VLQKAI-----YSYNYSPH--RGLNGM--------RP--------------
>Tor4a
------------YCHTGIDQ--TFSKIAKK---YVWPR---MNMAIR-EFIRTCDFCQKDKP-NFHPNR---APVLSFRTP-NGPYEIYGFDLITLPPT-----------DFGNKYVMVMIDFFSKFAYCEPLKSRNSSY---LLSKFRNVI----FKNP-FFP--KMVVLDNAREHS--------------------ELAKFMT--------NNNIEPHFTPPRHPSSNGQVENF-NRTLKSRLRAKCKY-----------ENWDL-VLQEIL-----HDINASEH--SVTKKS--------PFFIQSG---------
