# Supplementary material for: A Missing Link between Retrotransposons and Retroviruses
Source: mBio. 2022 Mar 15;13(2):e00187-22. doi: 10.1128/mbio.00187-22 (PMC9040795; doi:10.1128/mbio.00187-22)
Supplement: DATA SET S2 [file mbio.00187-22-sd002.txt]

>AciFLERV
LTLGVIRQENPITNSPIQAVKKPEGGWRPVINFK------ALNRRTVANRASLINPQGTLKTL-KLKP-FKSCIDLANGFFSLRLTRGSQGKTAFTH-------KGRSYVWERLPQGYKNSPNVFQAAVMDVLDGLG-----------ATIYIDDVFIADDTEEQHLDRLQKIVERLTAAGLKLNLKKCQFG-RKRVDYLGFQVS---DDLGLSEVYRKKIEQIEPP-SSLNELQKVLGLCNYVRDYVPGYQ
>AliFLERV
HALGIIREENPLTNSPIQAVKKPEGGWRPVINFK------ALNRRTVANRASLINPQGALKTL-RVKK-YKSCIDLANGFFSLRLARESQGKTAFTH-------KGKSYVWQRLPQGYRNSPNVFQSAVLEILEDVG-----------ASVYIDDVFIADDTEEEHLKRLEEVVKRISAAGLKLNLAKCQFG-QFKVNYLGFQVT---TDLGLSDGYREKIQQIQPP-RCENDLQKILGLCNYVRDHVPNYQ
>DrFV-2
KRKGIIKEVNAPTNSPIQAVAKPDGGWRLVTNYK------ALNKQTVPDTRYLINARDATGAA-PEGR-LLSKIDLANGFWSVPLKPESRARTAFTF-------ENKQYVYNVLPQGFKNSPNAFQAIMMEILKGLP-----------IVVYIDDILIVTNDEEEHLKILDETLSRLTKEGFRLNYKKMEIA-KDDVEFLGFQIT--GNERFLSQTTENKLKELRGKITTLKQLQSMLGTLNFVRDLIPGYA
>FFV
LKQGVLIQKESTMNTPVYPVPKPNGRWRMVLDYR------AVNKVTPLIAVQNQHSYGILGSL-FKGR-YKTTIDLSNGFWAHPIVPEDYWITAFTW-------QGKQYCWTVLPQGFLNSPGLFTGDVVDLLQGIPN----------VEVYVDDVYISHDSEKEHLEYLDILFNRLKEAGYIISLKKSNIA-NSIVDFLGFQIT--NEGRGLTDTFKEKLENITAP-TTLKQLQSILGLLNFARNFIPDFT
>BFV
LRQGVLRQQNSEMNTPVYPVPKADGRWRMVLDYR------EVNKVTPLVATQNCHSASILNTL-YRGP-YKSTLDLANGFWAHPIKPEDYWITAFTW-------GGKTYCWTVLPQGFLNSPALFTADVVDILKDIPN----------VQVYVDDVYVSSATEQEHLDILETIFNRLSTAGYIVSLKKSKLA-KETVEFLGFSIS--QNGRGLTDSYKQKLMDLQPP-TTLRQLQSILGLINFARNFLPNFA
>SFV
LKQGVLRQSTSPMNTPVYPVPKPDGKWRMVLDYR------AVNKTIPLIAAQNQHSLGILTNL-IRHK-YKSTIDLSNGFWAHPITEDSQWITAFTW-------EGKQHVWTRLPQGFLNSPALFTADVVDILKEVPG----------VSVYVDDIYISSPTMEEHFQVLDSIFRKLLETGYIVSLKKSALA-RYEVNFLGFVIS--ETGRGLTSEFRERLQEITPP-TTLKQLQSILGFLNFARNFVPNFS
>CoEFV
LEQGVLVKQTSPTNMAVLPVPKPDGTWRLVLDYR------ALNKHSEPVRAQNQHSSGILANI-ERKA-YKSSVDLANGFWSHPIREEDWPKMAFTW-------CGFQYLWTRLPQGFLNSPALFSADVISLVGQLPG----------VYCYVDDIYLTHDTEEEHLKILDQVLEILIKAGYVINIKKSKLC-RKVVDFLGFSLS--DEGRGLSDQYREKLAAIKPP-QTLRQLQSVMGLLNFSRLFVKGFS
>Loki-Npa
KERGVIRSVHSSYNNPILGILKPNGQWRLCADLR------QLNKRVYMSGWPVPYIDQCLVQM-QGAR-IFTTLDCAQGYWTIKVSPEDQYKLAFTF-------GKEQYTWTRMPFGYINSGHEFAVFLHKAMPDATERG--------NLTYVDDILLKSTSFEKHVQEIRHVLNQLREAGVKISLQKAQWC-RTKVNFLGHEVT--SEGLNPQKKKVEAVMKSKTP-TNVSELRSFLGMMNYSRKFIDNYA
>Loki-Bsp
LKKEIIRECNSTYNSPIWPVLKPTGKWRLTIDYR------PLNKNVPLSRWPMIHLDQELAKI-KDAH-FFSTVDVANGFWTMRVDPADQYKLAFSF-------GNRQYTWNRCPFGYSNSPAEFNIFLHKAMSDAAARG--------NLIYVDDILMRSQTFEGHLAEIRHVLSQLLAAGAKLALTKGQWC-RTKVKYVGLTVG--QHGIEPQADRIQAIRTIKAP-NTLSGLRSFLGVCNYSRQFVEDYA
>Loki-Str
LAKRIIRECNSTYSAPVWPVLKPTGKWRLTIDYR------QLNKLVPLSRWPMTQLDQELPKV-ANAK-YFSTVDVANGFWTMTVDPRDQHKLAFSF-------SNKLFTFNRCPFGYANSPSEFNIFLHKAMPDAASRG--------TIIYVDDVLMRSETWSHHLNEMDHVLTQLGTAGAKLAIMKGQWC-RTKVNYVGLLVG--AEGILPQSNRIQAVRNIKTP-TNLHEVRSFLGVCNYSRQFIENYA
>Loki-Lch
MEREIIRECNSTYNSPIWPVLKPNGKWRLTIDYR------QLNKQVPLSHWPMTYLDQNLTKI-AGAK-YFTTLDIANGFWTVKVDPKDQYKLAFSF-------GKRQYTWNRCPFGYLNSPADFNIFLHKAMPDAEERG--------NLIYVDDILIKSNSASDHLDEIRYVLTQLKNAGAKLSLTKGQWC-RKRVNYLGYDVG--PDGLRPQQNRIKAIQAIRSP-TNITELRSFLGICNYSRQFIENYA
>Loki-Lca
LKKNIIRECNSTYNSPIWPVLKPTGKWRLTIDYR------QLNKTVPLSRWPMAEIDHGLNQI-KGAK-VLTTMDLANGFWTMPVKETDQYKLAFTF-------DRIQYTWNRCPFGYSNSPADFNIFLHKAMGDAKERG--------TIVYVDDILVKDSSWQEHLKSLQHTLEQLKEAGAKISIQKGQWA-RKRVDYLGFQIG--TEGLLPQTNRIEALLALKSP-NTVPTLRSFLGICNYLRQFVDDYA
>Odin-Sme3
ESNGIIRPCNSTYNSPVWPVLKSNGTWRMCIDFR------NLNTRVPVSRWPMGDIDFSLSRL-KESK-FFTTLDVANGFWIIPVKREDQHKLAFTF-------DDAQYTWTRLPFGYVNSPAEWNIFLHKVLPDVRNRH--------LSLFVDDLLANSDDWEEHLSRLRYVFEQFSIAGVKIPLRKCQFG-RSSVDYLGFHLS--AEGVSPQAKKVEAIEKLQDP-KNQSQLRSILGTLNFYRRFIQDYA
>Odin-Hma3
---------------------------------------------------------------------------------------EDQHKLAFTF-------DDAQYTWTRLPFGYVNSPAEWNIFLHKVLPDVRNRH--------LSLFVDDLLANSDDWEEHLSQLRYVFEQFSIAGVKIPLRKCQFG-RSSVDYLGFHLS--AEGVSPQAKKVEAIEKLQDP-KNQSQLRSILGTLNFYRRFIQDYA
>Odin-Hma4
ESNGIIRPCNSTYNSPVWPVLKSNGTWRMCIDFR------NLNTRVPVSRWPMGDIDYSLSRL-KESK-FFTTLDVANGFWTIPVKREDQHKLAFTF-------DDAQYTWTRLPFGYV-------------------------------------------------------------------------------------------------------------------------------------
>Odin-Epa
ESNDIIRPCNSTYNSPVWPVLKANGTWRMCIDFR------NLNRKVPISRWPMGDIDYSLSRL-KSSK-YFTTLDVANGFWTIPVKGDDQHKLAFTF-------DGAQYTWTRLPFGYVNSPAEWNIFLHKVLPDVRDRH--------LSLFVDDVLANSDDWEEHLSQLRYVFEQFSKAGVKVPLHKCQFA-RSSVDYLGYHLS--SEGISPQAKKTQVIQDLQDP-KNQSQLRSILGTLNFYRRFIKDYA
>Odin-Aeq1
ESNDIIRPCNSTYNSPVWPVLKPNGTWRMCIDFR------NLNRKVPISRWPMGDIDYSLSRL-KSSK-YFTTLDVANGFWTIPVKGDDQHKLAFTF-------DGAQYTWTRLPFGYVNSPAEWNTFLHKVLPDVRDRH--------LSLFIDDVLANSDDWEEHLSQLRYVFEQFSKAGVKVPLRKCQFA-RSSVDYLGYHLS--SEGMSPHAKKTQVIQNLPDP-KNQSQLRSILGTLNFYRRFIKDYA
>Odin-Aeq3
ESNDIIRPCNSTYNSPVWPVLKPNGTWRMCIDFR------NLNRKVPISRWPMGDIDYSLSRL-KSSK-YFTTLDVANGFWTIPVKGDDQHKLAFTF-------DGAQYTWTRLPFGYVNSPAEWNIFLHKVLPDVRDRH--------LSLFVDDVLANSDDWEEHLSQLRYVFEQFSKAGVKVPLRKCQFA-RSSVDYLGYHLS--SEGMSPQAKKTQVIQNLPDP-KNQSQLRSILGTLNFYRRFIKDYA
>Odin-Aeq4
ESNDIIRPCNSTYNSPVWPVLKPNGTWRMCIDFR------NLNRKVPISRWPMGDIDYSLSRL-KSSK-YFTTLDVANEFWTIPVKGDDQHKLSFTF-------DGAQYTWTRLPFGYVNSPAEWNIFLHKALPDVRDRH--------LSLFVDDVLANSDDWEEHLSQLRYVFEQFSKAGVKVPLRKCQFA-RSSVDYLGYHLS--SEGMSPQAKKTQVIQNLPDP-KNQSQLRSILGTLNFYRRFIKDYA
>Odin-Aeq2
ESNDIIRPCNSTYNAPVWPVLKPNGTWRMCIDFR------NLNRKIPISRWPMGDIDYSLSWL-KSSK-YFTTLDVANGFWTIPVKGDDQHKLAFTF-------DGAQYTWTRLPFGYGNSPAEWNIFLHKVLPDVRDRH--------LSLFVDDVLANSDDWEEHLSQLRYVFEQFSKAGVKVPLRKCPFA-RSSVDYLGYHLS--SEGMSPQAKKTQVIQNLPDP-KNQSQLRSILGTLNFYRRFIKDYA
>Odin-Avi1
------------------------------------------------------------------------------------------------F-------DGAQYTWTRLPFGYVNSPAEWNIFLHKVLPDVRDRH--------LSLFVDDVLANSDDWEEHLNQLRYVFEQFSNAGVKVPLHKCQFA-RSSVDYLGYHLS--SEGMSPQAKKTQVIQNLPDP-KNQSQLRSILGTLNFYRRFIKNYA
>Odin-She1
-------------------------------------------------------------------------------------KEEDQHKLAFTF-------DDTQYTWTRLPFGYVNSPAEWNIFLHKVLPDVRDKQ--------LSLFVDDILANSDVWEEHLSQLRYVFEQFAQTGVKVPLHKCQFA-RLSVDYLGYHLS--SEGISPQTKKTQVIQDLQNP-ENKSQLRSVLGTLNFYRRFIKDYA
>Odin-Pcr1
------------------------------------------------------------------------------------VKEKDQHKLAFTF-------DDTQYTWTRLPFAYVNSKAELNIFLHKVLPDVRDRQ--------LSLFVDDILANSDVWEEHLSQLRYVFEQFAQTGVKVPLPKCQFA-KLSVD-LGYHLS--SEGISPQTKKTQAIQNLQNP-ENQSQLRSILGTLNFYRRFIKDYA
>Odin-Pcr3
------------------------------------------------------------------------------------VKEKDQHKLAFTF-------DDTQYTWTRLPFGYVNSLAE-NIFLHKVLPDVRDRQ--------LSLFVDDILANSDVWEEHLSQLKYVFEQFTQTGVKVPLPKCQFA-KLSVDYLGYHLS--SEGISPQTKKTQAIQNLKNP-ENQSQLRSILRTLNFYRRFIKDYA
>Odin-Sme2
ECNQIIRPCNSTYNSLIWSVLKPNGTWRKCVDFR------NLNRKVPISRWPMGDIEYSLSRL-ERSK-FFSTLDVANGFWTLPVKEEDQHKLAFTF-------DDTQYTWTRLPFG---------------------------------------------------------------------------------------------------------------------------------------
>Odin-Hcr1
EGNQIIRPCNSTYNSPIWPVLKPNGTWRMCVDFR------NLNRKVPISRWPMGDIEYSLSRL-KRSR-FFSTLDVANGFWTLPVKEDDQYKLAFTF-------DDTQYTWTRLPFGYVNSPAEWNIFLHKVLPDVRDRQ--------LSLFVDDILANSDSWEEHLGQLRYVFEQFAQTGVKVPLYKCQFV-KLSVDYLGYHLS--SEGISHQTKKTQVIQNLKSP-ENQSQLRSVLGTLNFYRRFMKDYA
>Odin-She3
EGNQIIRPCNSTYNSPIWPVLKPNGTWRMCVDFR------NLNRKVPISRWPMGNIEYSLSRL-KRSK-FFSTLDVANGFWTLPVKEEDQHKLAFTF-------DDTQYTWTRLPFG---------------------------------------------------------------------------------------------------------------------------------------
>Odin-Pcr2
EGNQIIRPCNSTYNSPIWPVLKPNGTWRMCVDFR------NLNRKVPISRWPMGDIEYSLSRL-KRSK-FFSTLDVANGFWTIPVKEKDQHKLAFTF-------DDTQYTWTRLPFA---------------------------------------------------------------------------------------------------------------------------------------
>Odin-She4
EGNQIIRPCNSTYNSPIWPVLKPNGAWRMCVDFR------NLNRKVPISR-PMGNIEYSLSQL-KRSK-FFSTLDVANGFWTLPVKEEDQHKLAFTF-------DDTQYTWTRLPFGYINNK----------------------------------------------------------------------------------------------------------------------------------
>Odin-Hma1
ECNEIIRPCNSTYNSPIWPVLKPNGTWRMCIDFR------NLNRKVPVSR-PMGDIEYSLSQL-KRSK-FFSTLDVANGFWILPVKEEDQQKLAF-------------------------------------------------------------------------------------------------------------------------------------------------------------
>Odin-Sme1
----------------------------------------NSVRKVPISRWPMGNIECSLSRL-KRSK-FFSTLDVANGFWTLPVKEEDQHKLAFTF-------DDTQYTWTRLPFGYVNSPAEWNIFLHKVLPDVRDKQ--------LSLFVDDILAN---------------------------------------------------------------------------------------------
>Odin-She2
--------------------------------------------------------------------------------WVLEVKEEDQHKLAFTF-------VDKQYTWTHLPFGCVNSPAEWNIFLHKVLTDLRDKQ--------FSLFVDDSLANSDVWEEHLSQLRYMFEQFAQTGVKVPLHKCQFP-KLSVD-LGFHLS--SIGISPQTKKTQVIQNLQNP-EN-SQLRSVLGTLNFYRRFIKDYA
>Odin-Hma2
---------------------------------------------------------------------------------------------------------------------YVNSPAEWNGKKYKVLPDVRDRHCH-----CLPLFVDDILANGDVWEEHLNQLRYVFEQFAFTGVRVPLRKCQFA-KSSVDYLGYHIS--SEGMSSQTKKTQVIQNLQNP-ENQAQLRSILGALNLYRTFFRDYA
>SnRV
LEQGVLRKCNSTVNSAIWPVGKPDGSWRLTIDYR------PLNSAVSCPYPTVASTPELFAKLEKKYQ-VYSSLDISNGFWSIRLEEECQYLFAFTF-------DTQQYTWTRLPQGFHASPGIFHQALYNGLASCKTQGCK------LLQYVDDILLMSEDRDHHLRSLAILLQGLKDLGVKINPKKSHFC-KDQVQYLGVNVG--ADTRSLIDARSQLIRTLDIP-LTVQGLRSALGLFNFCRAWIPEFS
>KoRV
LDLGILVPCQSPWNTPLLPVKKPTNDYRPVQDLR------EVNKRVQDIHPTVPNPYNLLSSLPPSHT-WYSVLDLKDAFFCLKLHPNSQPLFAFEW-------RTGQLTWTRLPQGFKNSPTLFDEALHRDLASFRALNPQ----VVMLQYVDDLLVAAPTYRDCKEGTRRLLQELSKLGYRVSAKKAQLC-REEVTYLGYLLK--GGKRWLTPARKATVMKIPTP-TTPRQVREFLGTAGFCRLWIPGFA
>MuLV
LDQGILVPCQSPWNTPLLPVKKPTNDYRPVQDLR------EVNKRVEDIHPTVPNPYNLLSGLPPSHQ-WYTVLDLKDAFFCLRLHPTSQSLFAFEW-------RSGQLTWTRLPQGFKNSPTLFDEALHRDLADFRIQHPD----LILLQYVDDLLLAATSELDCQQGTRALLQTLGDLGYRASAKKAQIC-QKQVKYLGYLLK--EGQRWLTEARKETVMGQPTP-KTPRQLREFLGTAGFCRLWIPGFA
>FLV
LDQGILKPCQSPWNTPLLPVKKPTEDYRPVQDLR------EVNKRVEDIHPTVPNPYNLLSTLPPSHP-WYTVLDLKDAFFCLRLHSESQLLFAFEW-------RSGQLTWTRLPQGFKNSPTLFDEALHSDLADFRVRYPA----LVLLQYVDDLLLAAATRTECLEGTKALLETLGNKGYRASAKKAQIC-LQEVTYLGYSLK--DGQRWLTKARKEAILSIPVP-KNSRQVREFLGTAGYCRLWIPGFA
>REV
RAAGILRPVHSPWNTPLLPVRKSTSEYRMVQDLR------EVNKRVETIHPTVPNPYTLLSLLPPDRI-WYSVLDLKDAFFCIPLAPESQLIFAFEW-------ASGQLTWTRLPQGFKNSPTLFDVALNRDLQGFRLDHPS----VSLLQYVDDLLIAADTQAACLSATRDLLMTLAELGYRVSGKKAQLC-QEEVTYLGFKIH--KGSRSLSNSRTQAILQIPVP-KTKRQVREFLGTIGYCRLWIPGFA
>WDSV
ENQGILIKCHSPCNTPIFPIKKARDEYRMIHDLR------AINNIVAPLTAVVASPTTVLSNLAPSLH-WFTVIDLSNAFFSVPIHKDSQYLFAFTF-------EGHQYTWTVLPQGFIHSPTLFSQALYQSLHKIKFKISS----EICI-YMDDVLIASKDRDTNLKDTAVMLQHLASEGHKVSKKKLQLC-QQEVVYLGQLLT--PEGRKILPDRKVTVSQFQQP-TTIRQIRAFLGLVGYCRHWIPEFS
>Xen-1
LENGAIKRQSSPCNTPLFPVKEKKDKYRLVQDLR------AVNEATVMETPLVSNPHTILSGIPPSAT-HFRAVDLTNAFYSIPLREDCQYLFAFTH-------ERQQYVWTVLPQGAQNSPTHFSLALTSILDSWISSHPE----ITLLQYVDDLLLCAPDLPTCEASSTDLLSFLADQGCKASKEKLQWC-QTTVVFLGQCIS--QGTRHITEGRIKTLQDIPLP-KGHKPLHAFLGLISYCRSWIPEAS
>HERV-L
KDAGVVIPTTSPFNSPIWPVQKTDGSWRMTVDYH------KLNQVVTPIAAAVPDVVSLLEQINSPGT-WYAAIDLANAFFSIPVHKAHQKQFAFSW-------QGQQYTFTVLPQGYINSPALCHNLIQRDLDDLDHLPQD----ITLVHYIDDIMLIGSSEQEVANTLDLLVRHLHARGWEINLTKIQGP-STSVKFLGVQWC--GACDIVPSKVKDKLLHLAPP-TTKKEAQCLVGLFGFWRQHIPHLG
>MuERV-L
KDAGVVVPTTSPFNSPIWPVQKTDGSWRMTVDYR------KLNQVVTPIAAAVPDVVSLLEQINSPGT-WYAAIDLANAFFSVPVHKDHQKQIAFSW-------QGQQYTFTVLPQVYINSPALCHNLVRRDLDRLD-LPQS----ITLVHYIDDIMLVGPSEQEVATTLDSLVTHMRIRGWEINPTKIQGP-STSVKFLGVQWC--GACRDIPSKVKDKLLHLAPP-TTKKEAQRLVGLFGFWRQHIPHLG
>Mag
LAAGVIKPDHSDWATPLVVVRKADGGLRICADYK------TLNKVLAIDRFPVPKMEDLFSNL-SGNK-FFTKLDLSQAYNQIVLSERSSEYTVINT-------HRGLFKYSRLVYGLASSPGIFQKLMVNMFKNVPN----------VVVFYDDILIRNQDLDSHLKSIKEVLDILERYGLKIKRSKCEFM-VTEVRYLGFIID--QNGVRVDPEKVKSIATMPHP-NNVTELKSFIGMVNFYSKFIQDLA
>SPM
GKAGVIKKKNSRWAAPIVTVPKSDGSVRLCGDYK------TVNKVLEEDVYPLPTCEDLFANL-AGGK-VFSKIDLSNAYLQLELTDKSKELLTIHT-------HKGLYQYERLPFGVSTAPAVFQSVMDRILGGMKG----------VCCYLDDILISSENEEDHIKTLNEVLGRLQEYGVKAKKEKCSFM-VSRVIYLGHEID--GKGVHPTKEKVEGICDAKRP-ENKDELRTFIGIVVYYAKFVPNLA
>Cer4
LDLEVLEPTHSDWAAPIVVIRKKDGKVRVCADFK------SLNNSLIEEIHPLPTSDDLFGTL-QGC--IFSKIDLKDAYLQIALDSESQKLAVINT-------HKGLFKYRRMTFGLKPAPAKFQKIIDKMIAGLPG----------VAAYLDDVIVSANSLEEHEKVLHELLKRIKDYGFRISPEKCNFA-QSEITFLGFIID--KRGRRPDPKKTSVIRSMKAP-TDQKQLMSFLGAICFYGRFVPKMS
>Gypsy
LKDGIIRPSRSPYNSPTWVVKKGNPNKRLVIDFR------KLNEKTIPDRYPMPSIPMILANL-GKAK-FFTTLDLKSGYHQIYLAEHDREKTSFSV-------NGGKYEFCRLPFGLRNASSIFQRALDDVLREQIGKI--------CYVYVDDVIIFSENESDHVRHIDTVLKCLIDANMRVSQEKTRFF-KESVEYLGFIVS--KDGTKSDPEKVKAIQEYPEP-DCVYKVRSFLGLASYYRVFIKDFA
>Zam
LDQQIIRSSHSPWSAPVWVVKKGNRKWRLVIDYR------KLNDKTISDRYPIPNINDILDSI-GKAK-YFSTLDLTSGFHQIEMNPKDIAKTAFTV-------EGGHYEFTRMPFGLKNAPATFQRVMDSVLGDLNGTI--------CLFYLDDIIIFSPSLQKHLLDIKMVFEKLRAANFKLQPSKSEFL-RKEIEFLGHIVT--QDGVKPNPNKISAIKKFPCP-TNRRAIKSFLGLLGYYRKFIRDFA
>Tom
LEQGLIRESNSPYNSPTWVVKKGKAKYRVVIDYR------KLNEITIPDRFPIPNMDEILGKL-GKCQ-YFTTIDLARGFHQIEMDSESIQKTAFST-------KRGHYEYVRMPFGLRNAPATFQRCMNNILRPLINKH--------CLVYLDDMIIFSTSLDEHLNSLQLVFEKLSESNLKLQLDKCEFL-KKEATFLGHIVT--PDGIKPNPLKVEAIASYPIP-TKVKEIRAFLGMTGYYRKFIPSYA
>Reina
LEQGVIQHSSSPFASPVLLVKKKDGEWRLCVDYR------RLNAHTVKNRYPMPVFDEIVDEL-CGTK-IFTKLDHRSGYHQIRIKEGDEFKTAFQT-------HNGHYEYRVMPFGLTGAPATFQDFMNKILTPFLRKC--------VVVFLDDVLIYSRDMEEHVLQVKQVFQKLKDHQLKLKLSKCRFA-QTTLEFLGHIIS--AEGIATDPEKVQVIRDWPIP-NNVKEVRSFLGMAGYYRRFVAHYA
>CRM
LDKGYVRESLSPCAVPVILVPKKDGTWRMCVDCR------AINNITIRYRHPIPRLDDMLDEL-SGAI-VFSKVDLRSGYHQIRMKLGDEWKTAFKT-------KFGLYEWLVMPFGLTNAPSTFMRLMNEVLRAFIGKF--------VVVYFDDILIYSKSMDEHVDHMRAVFNALRDARLFGNLEKCTFC-TDRVSFLGYVVT--PQGIEVDQAKVEAIHGWPMP-KTITQVRSFLGLAGFYRRFVKDFS
>Sushi-ichi
LASGIIRPSSSPLAAGFFFVAKEDGGLRPCIDFR------KLNNITVKNKYPLPLMSSTFEPL-THAR-VFTKLDLRNAYHLVQIRKGDEWKTAFNT-------HLGHFEYLVMPFGLSNAPAVFQELVNDVLRDMINVF--------VVVYLDDILIFSRTMEEHHQHVRLVLQRLLENRLFIKAEKCIFH-SASVGYLGYIVE--EGRVRADPAKIQAVVEWPRP-TDRTQLRRFLGFAGFIRRFIKGFA
>Amn-san
LQRGFIRPSTSPAGAGFFFVEKKDGGLRPCIDYR------GLNKITVKNRYPLPLISELFDQL-KGAK-IFSKLDLRGAYNLIRIREGDEWKTAFNT-------RDGHYEYLVMPFGLCNAPAVFQEFVNDIFRDLLGKS--------VVVYLDDILIFSQDLETHRSQVKEALSRLRENFLFAKLEKCTFE-VPKISFLGYIIS--SRGFEMDPAKVSAIQKWPLP-QSTKAIQRFIGFANYYRQFIKDFS
>Galadriel
LDAGLIQPSKAPYGAPVLFQKKQDGTMRMCVDYR------ALNKATIKNKYSVPLVQDLMDRL-SKAC-WFTKLDLRAGYWQVRIAEGDEPKTTCVT-------RYGSYEFLVMPFGLTNAPATFCNLMNNVLFDYLDDF--------VVVYLDDIVIYSRTLEEHVNHLSLVLSQLRKYTLYVKMEKCEFA-QQEIKFLGHLVS--KNQVRMDPKKVQAIVDWQAP-RHVKDLRSFLGLANYYRKFIAGYS
>Del
LNKGFIRGSTSPWGAHVLFDPKKDDSKRMCIDYK-------LNSVTVKNKYPLPRIDDLFDQL-NGA--YFSKIDLRFRYHQLRI-RADIPKTAFRT-------RYGHYEFLVMPFGLTNVPTAFMNLMNRVFREYLDKF--------IVVFVDYVLIYSRTQKDHEHHLRISLQLLRNNQLYAKLSKCEFW-MEKVKFLGHVVS--REGIVVDPVKVKAVMNWELP-KNIFEIRSFLGLAGYYRRFIKGFA
>Maggy
LKKGFIRPSSSSVASPVLFVKKQGGGLRFCVDYR------ALNNITVKDRYPLPLVRETLNNL-AGMK-FFSKIDIVSAFNNIRIKKGEEYLTAFRT-------RFGLYESLVMPFGLTGAPATFQRYINDSLREYLDVF--------CTAYLDDILIYSRTRTEHEEHLKLVLEALRKAGLYANAAKCEFF-VTETKFLGLLVG--VEGVKMDPEKITAVLDWQTP-KKLTDVQAFLGFGNFYRRFIRDFA
>Skippy
IRKGYIRPSKSSAGFPVMFVKPNSNKLRLVVDYR------QLNEITEKDRTSLPLITELKDRL-FGKK-WFTALDLKSAYNLIRIKEADEWKTAFRT-------KYGLFEYLVMPFGLTNAPAVFQRMITNVLREYLDIF--------VVCYLDDILIFSDTEEEHTEHVHKVLKALQDANMLVEPTKSHFH-QSQVTYLGHEIS--HNEIRMDRRKIAAVAEWKVP-TSVKETQSFLGFANYYRRFIKDFA
>Pyggy
LDKGFIRVSSLLAFLLVLFAKKLEGGLRLCIDYW------ALNAITRKNRYLLPLIRETLNNI-SKAK-WFTKLDVIAAFYKIRVAEGDEWKTAFRT-------RFSLYEWLVTPFGMANSLSTFQRYINWTLREYLDEF--------CSAYLDDVLIYTDSLEQHQDHVRKVLRKLQESGLNVDIKKCEFG-VKSTKYLGLIID--AEGIRMDPEKVKAIMEWE-P-LRLRAYVHFWDSQTSTGDLSRDFS
>Cer3
IQSGRIVESNTPWTSPIVLIKKKNGSLRVCLDFR------KLNEVTVPDNYPLPRIDSIIEQI-GGSK-YFTSLDMANGYLQLRLDAESSDKCGFIT-------ENKVYAYTHLPFGLRSAASYFQRDLKQVLG--LEKE--------VTVYIDDVLIFSKTFEEHLNSLRKVLERFRKFNLKVSPNKCEFF-KQSITFLGHEIN--ADNYKPNRINVDAIVNLPTP-RNVGDVRRFIGMSGFFRKFLPNFS
>Mdg3
LENGFIRPSDSEYASPIVLVKKKTGDLRMCVDFR------KLNKMTMKDNYPLPLIDDLLDRM-NEKT-VFTKLDLKNGFFHVHVKKESIKYTSFVT-------PLGQYEWLRMPFGLKNAPSVFQRFVNKIFADMIREK--------VVVYMDDILLATENINEHLETLKEIFKRLVENKLELRIDKCEFM-QSSIKYLGFIIN--KDGIMPNDKGIEAIKNFPIP-NNVHTVQSFLGLCSYFRRFIKDFS
>TF1
LKSGIIRESKAINACPVMFVPKKEGTLRMVVDYK------PLNKYVKPNIYPLPLIEQLLAKI-QGST-IFTKLDLKSAYHLIRVRKGDEHKLAFRC-------PRGVFEYLVMPYGISTAPAHFQYFINTILGEAKESH--------VVCYMDDILIHSKSESEHVKHVKDVLQKLKNANLIINQAKCEFH-QSQVKFIGYHIS--EKGFTPCQENIDKVLQWKQP-KNRKELRQFLGSVNYLRKFIPKTS
>Mdg1
IKDGIVEQSISEYNSPLLLVPKKEKRWRLVVDYR------QINKKLLADKFPLPRIEDILDQL-GRAK-YFSCLDLMSGFHQIELDERSRNITSFST-------STGAYRYTRLPFGLKIAPNSFQRMMTLAFSGLTPSQ--------AFLYMDDLVVIGCSEKHMLKNLTDVFKLCRQHNLKLHPEKCTFF-MKEVTYLGHKCT--DKGILPDDSKYEVIKNYPKP-VNADEARRFVAFCNYYRRFIKNFA
>Gmr1
LKLGVIEESRSAWASPIVLVPKPDGTHRFCNDFR------RLNEVSDFDSYPMPRVDELIERL-GPAR-YLSTLDLTKGYWQVPLAPSSREKTAFAT-------PGGLFQYTVLPFGVHGAPATFQRMMDQVLRPH-SSY--------AAAYIDDIIIHSASWDEHVKHVRAVLNGLRAAGLTANPAKCRLG-REETAYLGYRVG--RGNVRPQEDKVAAIREWPQP-QTKKQVRSFLGLVGYYQRFIPGYA
>Woot
LDLGVIKREASPYASPMTVGKKKDGTVRICLDAR------MINSKMIADCESPPAADELLRRF-HEIR-YMSTIDLRSSYWQIPLSPESRQYTAFLY-------NGRSYTYQVLPFGLKTAVGSFSRAMDVVLGTEVREF--------VVNYIDDLLVASETLNEHLEHLRQVFEKLKQARMTINLEKSNFI-QKEVKFLGHILT--INGIKADPEKISAIRNFPVP-QKTKHVRAFLGLCNFYRKFCARYA
>SURL
ERLDVITPEPTDWVSSLVVVMKKNGQLRVCLDPR------DLNRAIKREHYQLPSRAEITAHF-AGAK-YFSKLDASSGFWQIQLDDESSKLCTFIT-------PYGRYKFLRLPFGICSAPEVYHKIVHQMFAHIPG----------VNTMMDDVIVWGTTQQEHDNRLREVLSIARRMNLKLNKDKCEFS-VKKLTFIGDLIS--DQGVQPDPKKVSAILNMERP-KCRKDVQRFLGMINYQGKFIPDLA
>Kabuki
QELGICRPSKIAWASPLHIVPKKNGDLRPCGDYR------QLNAITKPDRYPIPRRHDFTYIL-DDKK-IFSKLDINRAFHCIDVAPEDIEKTAIIT-------PFGLFEFPKMTFGLRNAPQTFQRFMNNTVLHGLE-F--------LFSYLDDVIIASESPTQHNEHLRIVFERFNSYGITINLDKCCFG-QPKVEFLGHEVS--VNGITPLKNKVEAIINFPKP-ETVSDLRRFLGMVNFYRPHLPNSA
>Tor4a
LENKLIEPCSSPWNSPSLLVRKKDGRFRLVIDYR------RLNDATLQMHHPLPNLEDSISYL-EKSR-VYSMCDMIKGFHQIDLDEDSKQKTAFSN-------EFGQFQYTRMPMGCKNAPSFFMRIMDKALLGVKKTE--------IIAYMDDLLCHSQTEVEHIKILEKLFQILAVNNLRINSKKAAFF-TDSVNFCGYDIS--NGKICPSQDKIEAIQKLKIP-RTKDAAQSLFGALNYHRRFIRNFA
>Athila4-1
LDAGVIYPSDSTWVSPVHCVPKKITGHRMCIDYR------KLNAASRKDHFPLPFIDQMLERL-ANHP-YYCFLDGYSGFFQIPIHPNDQEKTTFTC-------PYGTFAYKRMPFGLCNAPATFQRCMTSIFSDLIEEM--------VEVFMDDFSVYGPSFSSCLLNLGRVLTRCEETNLVLNWEKCHFM-VKEGIVLDHKIS--EKGIEVDKGKVEVMMQLQPP-KTVKDIRSFLGHAGFYRRFIKDFA
>Diaspora
LQAGIIYPSDSQWVSPVQVVPKKQNNWRVCIHYR------RLNQVTKKDHFPLPFIDQILECL-AGKS-HYCFLDGFSGYMQITIALEDQEKTTFTC-------LFGTFAYRRMSFGLCNAPGTFQRCMISIFSDFLENC--------IEEFMDDFTVYGSSFDGCLDSLEKVLNRRIETNLVLNFEKCHFM-VEQGIVLGHIIS--NKGIEVDPAKISVISQLPYP-SCV-EVRSFLGHAGFYRCFIRDFS
>Tor1
EDAGIIEKSGSSFNAPLQLVRKSSGGYRICVDMR------SLNNRLAESKWPLPSLAETLESL-AGTA-FFSCVDIRQAFFHMALTDESKHLTAFSA-------LNCQYQFRRLPMGLKISPSVYQMAMKETLGNDLGNK--------AVVYLDDVLVTGRTEDEHLEALDVVLDRLRKAGFLLNPDKCILG-VKKTTFLGHEVT--TEGYYPKTDNLAAIREFPKP-TNKKALRRFIGMTAFYSTLVPKLQ
>RetroSor1
LDAKVIREIYPEWLANVVLVPKKNGKMRMCIDFT------DLNKACVKDSFPLPRIDTSVDKA-AGCQ-RFSLLDCFSGYHQIWLKKEDEGKASFTT-------PFGTYCYTRMPEGLKNAGATFSRMMGKVLGSQLQRN--------IIAYVDDVVVMSKRKEDHIKDLQETFVNLRSAGLKLNPEKCVFG-VSKGKMLGYIIS--SEGIRANPDKTKAIMSMAEP-SNKKEVQRLTGRIAALNRFISRSA
>Tat4-1
LGAGSIVEKYPEWLANPVVVKKKNGKLRVCIDFT------DLNKACPKDSFPLPHIDRMVEAT-TGNE-LLSFMDAFSGYNQIPMHKDDQEKTSFIT-------DRGTYCYKVMPFGLKNAGARYQRLVNQMFAPQLGKT--------MEVYIDDMLVKSKKSADHIEHLTACFETLNKYNMKLNPAKCSFG-VTSGEFLGYIVT--KRGIEANPKQIQAILDLKSP-RNKKEVQRLTGRIAALNIFIARST
>Tor2
AKDGIIEPDGKGFHSPLVIVRKKTGGLRICSDFK------SLNQCLDTDIWPLPQMDHLFANI-HGHR-IFTSLDVSKAYWNLLIDPRDRHKTNFTF-------DNKCWMYVRLPFGLKFSGDAFCRSISSMLDRVSLSN--------FCNYVDDVLAYSSDCETHVKVLQQIFSACRHFGARLGAKKCTFG-QASTAFMGRIIS--AEGISIPPENMETILALKPP-TTRKQVQSLIGNFCWLKSWVSANL
>ComYMV
LQMKVIRPSESKHRSTAFIVRSGKGKERMVFNYK------LLNENTESDQYSLPGINTIISKV-GRSK-IYSKFDLKSGFWQVAMEEESVPWTAFLA-------GNKLYEWLVMPFGLKNAPAIFQRKMDNVFKGTEK---------FIAVYIDDILVFSETAEQHSQHLYTMLQLCKENGLILSPTKMKIG-TPEIDFLGASLG--CTKIKLQPHIISKICDFSDELATPEGMRSWLGILSYARNYIQDIG
>CaMV
LDLKVIKPSKSPHMAPAFLVNNERGKKRMVVNYK------AMNKATVGDAYNLPNKDELLTLI-RGKK-IFSSFDCKSGFWQVLLDQESRPLTAFTC-------PQGHYEWNVVPFGLKQAPSIFQRHMDEAFRVFRK---------FCCVYVDDILVFSNNEEDHLLHVAMILQKCNQHGIILSKKKAQLF-KKKINFLGLEID--EGTHKPQGHILEHINKFPDTLEDKKQLQRFLGILTYASDYIPKLA
>SbCMV
LKKGLIRESQSPHSAPAFYVENHRGKRRMVINYK------KMNEATIGDSYKLPRKDFILEKI-KGSL-WFSSLDAKSGYYQLRLHENTKPLTAFSCP------PQKHYEWNVLSFGLKQAPSIYQRFMDQSLKGLEH---------ICLAYIDDILIFTKSKEQHVNDVRIVLQRIKEKGIIISKKKSKLI-QQEIEYLGLKIQG-NGEIDLSPHTQEKILQFPDELEDRKQIQRFLGCINYIANFFKNLA
>CSVMV
IKEGFIEEKTNKYSSPAFIVNKHRGKTRMVIDYK------DLNKKAKVVKYPIPNKDTLIHRS-IQAR-YYSKFDCKSGFYHIKLEEDSKKYTAFTV-------PQGYYQWKVLPFGYHNSPSIFQQFMDRIFRPYYD---------FIIVYIDDILVFSKTIEEHKIHIAKFRDITLANGLIISKKKTELC-KEKIDFLGVQIE--QGGIELQPHIINKILEKHTKIKNKTELQSILGLLNQIRHFIPHLA
>RTBV
LDNKLIKKADPRHRTAAFIVRNHAQKPRIVYNYK------RLNDNMHTDPFNIPHKISMINLI-QKAN-IFSKFDLKAGFHHMKLKDDFKDWTTFTC-------SEGLYTWNVCPFGIANAPCAFQRFMQESFGDL-K---------FALLYIDDILIASNNEKEHIEHLKIFFNRVKEVGCVLSKKKSKMF-LKEVEYLGVEIK--EGKISLQPHIVDKIKKFDKNLNTLKGLQAYLGLLNYARGYIKDLS
>PVCV
QQFDLIEPSDSQWACEAFYVNKRRGKLRLVINYQ------PLNHFLQDDKFPIPNKLTLFSHL-SKAK-LFSKFDLKSGFWQLGIHPNERPKTGFCI-------PDRHFQWKVMPFGLKTAPSLFQKAMIKIFQPILF---------SALVYIDDILLFSETLEDHIKLLNQFISLVKKFGVMLSAKKMILA-QNKIQFLGMDFA--DGTFSPAGHISLELQKFPDTNLSVKQIQQFLGIVNYIRDFIPEVT
>SRV
LEAGHITESNSPWNTPIFVIKKKSGKWRLLQDLR------AVNATMVLMGALQPGLPS-PVAI-PQGY-LKIIIDLKDCFFSIPLHPSDQKRFAFSLPSTNFKEPMQRFQWKVLPQRMANSPTLCQKYVATAIHKVRHAWKQ----MYIIHYMDDILIAGKDGQQVLQCFDQLKQELTIAGLHIAPEKIQLQ-D-PYTYLGFELN--GPKITNQKA----VIRKDKL-QTLNDFQKLLGDINWLR---PYLK
>MMTV
LQLGHLEESNSPWNTPVFVIKKKSGKWRLLQDLR------AVNATMHDMGALQPGLPS-PVAV-PKGW-EIIIIDLQDCFFNIKLHPEDCKRFAFSVPSPNFKRPYQRFQWKVLPQGMKNSPTLCQKFVDKAILTVRDKYQD----SYIVHYMDDILLAHPSRSIVDEILTSMIQALNKHGLVVSTEKIQKY-D-NLKYLGTHIQ--GDSVSYQKL----QIRTDKL-RTLNDFQKLLGNINWIR---PFLK
>JSRV
---------------------------------------------MMHMGALQPGLPT-PSAI-PDKS-YIIVIDLKDCFYTIPLAPQDCKRFAFSLPSVNFKEPMQRYQWRVLPQGMTNSPTLCQKFVATAIAPVRQRFPQ----LYLVHYMDDILLAHTDEHLLYQAFSILKQHLSLNGLVIADEKIQTH-F-PYNYLGFSLY--PRVYNTQLV----KLQTDHL-KTLNDFQKLLGDINWIR---PYLK
>LDV
LKDGRIIPSRSQWNSPIFVIQKKDKSFRMLHDLR------AVNALIKDWGALQPGTPW-PGAI-PSEW-PVIAMDISDCFFSIPLAERDSERFAFTIPSPNLREPAKRYQWTVLPQGMKNSPYICQQVVAEVIRPIRERFRD----AVIIHYMDDILIAAAEERQTEVIFEAVKTTCHEKGLKINEAKTQRA-P-EVSYLGWRVM--ETGIA-PLT----VQLPETV-TNLVQLQRLLGIIQWLK---PILS
>RSV
LQLGHIEPSLSCWNTPVFVIRKASGSYRLLHDLR------AVNAKLVPFGAVQQGAPV-LSAL-PRGW-PLMVLDLKDCFFSIPLAEQDREAFAFTLPSVNNQAPARRFQWKVLPQGMTCSPTICQLVVGQVLEPLRLKHPS----LCMLHYMDDLLLAASSHDGLEAAGEEVISTLERAGFTISPDKVQRE-P-GVQYLGYKLG--STYVA-PVG----LVAEPRI-ATLWDVQKLVGSLQWLR---PALG
>HIV-1
EKEGKISKIENPYNTPVFAIKKKSTKWRKLVDFR------ELNKRTQDFWEVQLGIPH-PAGL-KKKK-SVTVLDVGDAYFSVPLDEDFRKYTAFTIPSINNETPGIRYQYNVLPQGWKGSPAIFQSSMTKILEPFRKQNPD----IVIYQYMDDLYVGSDEIGQHRTKIEELRQHLLRWGLTTPDKKHQKE-P-PFLWMGYELH--PDKWTVQPI----VLPEKDS-WTVNDIQKLVGKLNWASQIYPGIK
>FIV
EREGKVKRANNPWNTPVFAIKKKSGKWRMLIDFR------ELNKLTEKGAEVQLGLPH-PAGL-QIKK-QVTVLDIGDAYFTIPLDPDYAPYTAFTLPRKNNAGPGRRFVWCSLPQGWILSPLIYQSTLDNIIQPFIRQNPQ----LDIYQYMDDIYIGSNSKKEHKEKVEELRKLLLWWGFETPEDKLQEE-P-PYTWMGYELH--PLTWTIQQK----QLDIPEQ-PTLNELQKLAGKINWASQAIPDLS
>EIAV
LSEGKISEANNPYNSPIFVIKKRSGKWRLLQDLR------ELNKTVQVGTEISRGLPH-PGGL-IKCK-HMTVLDIGDAYFTIPLDPEFRPYTAFTIPSINHQEPDKRYVWKCLPQGFVLSPYIYQKTLQEILQPFRERYPE----VQLYQYMDDLFMGSNSKKQHKELIIELRAILLEKGFETPDDKLQEV-P-PYSWLGYQLC--PENWKVQKM----QLDMVKN-PTLNDVQKLMGNITWMSSGIPGLT
>HTLV-2
LEAGHIEPYSGPGNNPVFPVKKPNGKWRFIHDLR------ATNAITTTLTSPSPGPPD-LTSL-PTALPHLQTIDLTDAFFQIPLPKQYQPYFAFTIPQPCNYGPGTRYAWTVLPQGFKNSPTLFEQQLAAVLNPMRKMFPT----STIVQYMDDILLASPTNEELQQLSQLTLQALTTHGLPISQEKTQQT-PGQIRFLGQVIS--PNHITYEST---PTIPIKSQ-WTLTELQVILGEIQWVSKGTPILR
>BLV
LEAGYISPWDGPGNNPVFPVRKPNGTWRFVHDLR------ATNALTKPIPALSPGPPD-LTAI-PTHLPHIICLDLKDAFFQIPVEDRFRSYFAFTLPTPGGLQPHRRFAWRVLPQGFINSPALFERALQEPLRQVSAAFSQ----SLLVSYMDDILIASPTEEQRSQCYQALAARLRDLGFQVASEKTRQT-PSPVPFLGQMVH--NQIVTYQSL---PTLQISSP-ISLHQLQAVLGDLQWVSRGTPTTR
>CbrDIRS
--EEEGVVVRVRCVSPLHV-VEQGKKKRMILDLS------ELNESLVPPRFKLENLKTAWPFL-ENAK-FAATFDFKSGYHHIKIHRDSRDLLGFSLSNP----PAPYFLFKGLPFGLSIAPWLFTKIFKVLVQKWRAEG------IKIFLYLDDGLVVGETEREVARAVRKVREDLHNAGVCVAEEKSFWVPDAKFTWLGYECDLVAKEVRGTEKRMAALDELRRSLPTVLDRMKFLGCQASFELVTGDIG
>PreDIRS
CSTGAAELVDVKVISALSVSVNADAKCRLVMDLT------TVNPYITANKIKLENVAIAKSLI-PKSG-FMLTFDMKSGYHQARMADSELIYLAFRWE-------GKTFWMKALPFGLSSAPEYFTKLFRHPLATLRGDG------VNCLLYLDDLLVWSETYEGACEASAKVRALFGKLGVVLNNEKSSVTPQREVKWLGVVFNLTHGTLKISKNRIEAAARLLNRKPSAKDRLKFTGALNSMHDVLGPMA
>Cer10-1
LSAGIVERVDVKYYTPHRAVIKETTKLRIVLDASSPGPEPSLNDCLYAGDNLVTPLYGILLRG-RIYP-YVVVADIEKAFHQVRLPTEFRNASLFLWLKDITKPPDNTYRFTRIPFGVASSPWLLAASILHFLDRN-------NQRVRENLYVDNCLIGTFDKSEITEIIKNSKDIFMKMKMNLREYVTNSEKHRVIKLLGCEWDSHEDIDTLSVALDIDHPTKRQVASKMAETFDPLGLITPLIVLMQNLW
>Cer7
ISKNILEEVRI-HYNPHSPVLTPTTKCRVVIDGSAHKNEPSLNDAIYQGPTILPD--SVDTRF-RSGK-TVLLADVEKAFLQVHLNESDRDVTRVLWVKNPDLPPENVLRFTRVLFGLNVSPFLLGATILFHLDRM-------ANTIARNLYVDNLIIATDDDSEAFKLYNKVKTVFNGLSMNIREFQSNDQSESEVKVLGVKWSTKTDQITSSTTDDILENSRRTVSSAIASIYDPMGLLVPLLLFQRKLW
>Tas
--KGVIEEVNIVHYLPHQAVINPTTKI-VVFDGSSKRGTKSINEAIMRGPVLLPNLGGLLLRF-RSMP-IAIIGDLEKAFLQVALNKPDRDAARFLWLSDINSSPSNVFRFARVPFGLNASPFLPTATIKTHLDSY-------AEEIWKNIYVDNVLISARTTKEAFNKFESIKKLFEDARMNIREFLSNDAEATNAKLLGLRWNTTADYIQWKVSPKQPMMTKRQLLSYIAAQYDPTGHIPPLFTILQ---
>Tamy
LDSGYAEEAGRTFYLPHFAVVH-PKKIRIVFDAASRYEGKSLNDALLPGPDLLQSLFGVLLRF-RQGP-VAVVADIKEMFLQIKIREQDRDSLRFLWRGDRASKPR-EYRMTSVIFGAASSPATAIFVKNRNAEEHQASHPEAVKAIVRNHYMDDYLQSFATIEEAIDTAATVDSIHKEAGFELRQWASNEQEASEEKTLGLRWLIKDDALAFNGGLKERVPTKREVTSAVMSTFDPLGLIAPLLIMLQDIW
>Kobel
IANGYAEKVGKEWYIPHHGVYHPPNKIRVVFDCAAKCDGTSLNDVLLPGPNLMNDLKGVLMRF-REFP-VAFASDIECMFYQVKVPESQRDLLRFLWLPDLDQKPK-VYRMAVHLFGAVSAPSCANYSLRRTGIDNICAREETVNTLHNNFYMDDGLKSVENVEQAIQLVKELKALCKEGGFNLTKWSSNERQLPTERTLGVLWNAETDEFQFKCQIKKTEVTRRSMLSEVSSIYDPLGFIAPLLIVLQEMC
>Zebel
EAAGYVAKINESWYIPHHVVHH-NNKDRIVFNCSFQHQGQSLNSQLLPGPTLGPSLLGVLLRF-RQHA-VAVSGDIKGMFHQVRLLPKDKQVLRFLWRDCRDREPD-IYEWQVLPFGTTCSPCCAIFALQHHAQGHKGDMPKLVNIVENSFYVDNCLYSTPTAKEAKDVVDGLRQLLAEGGFDLRQWACNVPTDLQEPTLGLRWNCLNDSLGYNLRSAEP-PTMRNMYKTLASQYDPLGFIIPFTTLIQDLW
>Purbel
TEMGFAKKLGPVHYISHHAVIRPDNKLRIVFNSSAIYKGHCLNEYWKKGPDLLNNLFGVLLRF-REHP-VAICADISKMYHRILIPERDQHVHRFLWRDNQEKEPD-VYMMKVVTFGDKPAAAMAQIGVRLTAEEGEAKYPEAAAILKRNIYMDDICDSVETEDTAKKRIAEVDELLEAGGFKVKGWQSN-KEIAEEKVLGVVWERHNDTFSYKVKLKEK-LTKRKILGKVARIYDPIGFAAPIIIGLQKLW
>Bel
LQRGHMEKLDTCFYLPHHAVIKDSLKCRVVFDGSGKSSGVSLNDRLHIGPPIQRDLFGVCLRF-RQHQ-YVLCADVEKMFRGIKVFKPHTNFQRIVWRTTEN-EPL-LFRLLTVTYGLAPSPFLAVRVLKQLADDHGHEYPAAAHALLHDAYVDDIPTGANTFEELMILKDELIALLDKGKFKLRKWSSNSWADSPVKVLGIQWNPGKDVLYLNLKGCDATPTKRELLSQLSRIYDPLGLVAPVTVIFQESW
>Vitico1-1
EKNETWELVELLEDKNVIGVKWQKHKAQLVAKGYAQQH--GVDYDTFSPIALFETVRTLLALA-AHMHWCVYQFDVKSAFLNGELVEEVYVSQPEGFIVPGK--EEHVYRLKKTLFGLKQAPRAWYSKIDSYFVENGFERSKS----------DDMIYMGSSSFL----INEFKACMK-KKFEMSDL------GLLHFFLGLEA------------------------------------------------
>SIRE1-4
KRNEVWELVPRPEGTNVIGTKWTRNKARLVAQGYTQIE--GVDFETFAPVARLESIRLLLGVA-CILKFKLYQMDVKSAFLNGYLNEEVYVEQPKGFADPTH--PDHVYRLKKALYGLKQAPRAWYERLTEFLTQQGYRKGGIENLMIAQIYVDDIVFGGMSNEM----LRHFVQQMQ-SEFEMSLV------GELTYFLGLQVK-----------------------QMED--SIFLSQSRYAKNIVKKFG
>Koala
VTNKTWHLV----NKNIIDCKWDRYKARLVAKGFRQRY--GIDYDTFSPVIKMTTIRIILAIA-VSKGWFLRQLDVKNAFLHGILEEEVYMYQPPGYEDKQH--PNYVCKLDKALYGLKQAPRAWFARLSHKLNQLGFQESKAGLTVFLLIYVDDIIVVSSKSEA----IPILLQNLQ-QDFALKDL------GNLHYFLGIEVN-----------------------QSPN--GIVLTQAKYANDLLRRSG
>Tnt-1
QKNGTYKLVELPKGKRPLKCKWVRYKARLVVKGFEQKK--GIDFEIFSPVVKMTSIRTILSLA-ASLDLEVEQLDVKTAFLHGDLEEEIYMEQPEGFEVAGK--KHMVCKLNKSLYGLKQAPRQWYMKFDSFMKSQTYLKTYSNNFIILLLYVDDMLIVGKDKGL----IAKLKGDLS-KSFDMKDL------GPAQQILGMKIV-----------------------RERTSRKLWLSQEKYIERVLERFN
>pCretro6
TKLGCWDLVDLPAGRKAIGCKWIKYKARLVAQGFSQVP--GVDYETYAPVMRPESLHILAAIA-VILNLEWDIENAVGAYLNSQLKLTIYMRQPEGFDDGSG--R--VCKLNLALYGLKQSGREWNLLLDEFLRGIGFRASSVGSPTFLAVHVDDFSLFAKTREI----MDKLKGELS-SRFEMTDL------GPVRQILGYEVI-----------------------RERDQRTLMLRQAAYIRKVLDRFN
>1731
LANETWKLADLPRNRRCVACKWERFKARLVAKGCSQKF--GVDYETFSPVCRLESVRLILALA-AEMQLYLHHMDVCTAYLNSELKDTVYMKQPQGFTDAAN--PDQVLLLRKAIYGLKQSGREWNSKLDGVLKDLGFKACNHGNLMLILVYVDDLILACQSRED----MEDLKAKIS-ESFECTDK------GPLHLFLGMEVQ-----------------------RDGDLGEITLGHSQYIKELLRDYG
>Hydra1-2
QENNTFTLTTLPEGKHAVGGRWETYKARYVAKGYSQVL--GVDYETFSPTANITSIRALMQMA-AQYDLELHQMDVKTAYLHAPIDCKIYMEQPKGFEVKSN--RGLVCKLNKSLYGLKQLGRNWNKILHVYLTENDLIQNLAKDRVIIIIWVDDLIIAASDNSL----LKDVKEMLT-SKFKMKDL------GKLKHFLGIDFD-----------------------QSKG--TVRVNQKRYILRILERFN
>Copia
KINNTWTITKRPENKNIVDSRWIRYKARLVARGFTQKY--QIDYETFAPVARISSFRFILSLA-IQYNLKVHQMDVKTAFLNGSLKEEIYMRLPQGISCNSD--N--VCKLNKAIYGLKQAARCWFEVFEQALKECEFVNSSVNENIYVLLYVDDVVIATGDMTR----MNNFKRYLM-EKFRMTDL------NEIKHFIGIRIE-----------------------MHED--KIYLSQSAYVKKILSKFN
>CoDi6.3
VKRKVWRRVKIPSNRRCVKSKWGVFRARLVACGYSQIP--GVDFESYSPVANDITIRLLLVAM-ILFGLSAKIVDVETAFLYGELEEEVYMENPEGLEDSND--DE-ALLLLTTIYGLVQAARQYYKKARGILRKIGFTGGDVLGIVFIALYVDDNLLVGHPKAI----ECAIEQMKR-HGLILKVE------DDLKDYLSCEIQ-----------------------FSKDKTKAWLGQPHLISNLMSKFG
>CoDi6.7
TENKLWELYPVPQGTPIIPAVWYKWKARLAFDGSKQIH--GVNFETYAPVASWPTIRYILTLA-LINRWHMQQIDFVLAYTQAEAECEMFMKIPKGFTVEHD--NSYVLRIKKNYYGLKQAGRVWNQHLVSKLQECGFKQSEH----VYVLYTDDSILAGPDLEE----LEQIKIDMANSGLKLTSE------PGVSDFLGVKID-----------------------RKGD--EIHLTQPHLINSILDDLR
>Ty1B
LKMKTWDTDKEIDPKRVINSMFGTHKARFVARGDIQHP------DTYDGMQS--NVHHYALMT-S-LSLALTQLDISSAYLYADIKEELYIRPPPHLGM-----NDKLIRLKKSLYGLKQSGANWYETIKSYLKQCGMEEVRGNSQVTICLFVDDMVLFSKNLNS----NKRIIDKLK-MQYDTKII------NLQYDILGLEIK-----------------------YQRKLGMEN---------------
>Ty4
KDMKVFDVDVEIPDNLIVPTNTGIYKARIVCRGDTQSP------DTYSVITSLNNIKIFLMMQ-T-TEICLWTLDINHAFLYAKLEEEIYI---PHPLI-----GDVYVKLNKALYGLKQSPKEWNDHLRQYLNGIGLKDNSYDKNLMIAVYVDDCVIAASNEQR----LDEFINKLK-SNFELKIT------GTDTDILGMDLV-----------------------YNKRLGTIDLTLKSFINRMDKKYK
>Zeco1
YKNNVFEEVE-DAGQKCVSTRWIVPKARLVARGFEE--------------LNSDSLRLLLAVI-CQNKWQVHSMDIKSAFLQGQLSREIYVRPPPEV---GK--ENVLWKLNKCVYGLADASLYWYIKVKIMLS-TGSKLSKVKVTGVLACHVDDFLWAGSQN-F----STNVIPILK-SALNVGRE------EHHFCYVGMDFI-----------------------N----GVVHVHQHRYIENLQPIQ-
