# Supplementary material for: A Missing Link between Retrotransposons and Retroviruses
Source: mBio. 2022 Mar 15;13(2):e00187-22. doi: 10.1128/mbio.00187-22 (PMC9040795; doi:10.1128/mbio.00187-22)
Supplement: DATA SET S3 [file mbio.00187-22-sd003.txt]

>Zeco1
KQAEIFNWYKNNVFEEVEDA----GQKCVSTRWVCSLKETQNGI--VPKARLVARGFEELNIHELQ--------KDSPTC----ASDSLRLLLAVICQNKWQVHSMDIKSAFLQGMQLSRIYVRPPP----EVGK-------ENVLWKLNKCVYGLADASLYWYIKVKIMLSTGS--KLSKVDPAVFLDEQCKVTGVLACHVDDFLWAGSQNFSTNVIPILKSALNVGREE-----------------------HEHFCYVGMDFVTIN--GVVHVHQHRY------------------------------------IENLQPIQ-
>Ty4
YHKELQNLKDMKVFDVDVKYS-IPDNLIVPTNTIFTKKRN-----GIYKARIVCRGDTQSPDTYSV--------ITTESL----NHNHIKIFLMMQT-TEICLWTLDINHAFLYAKLEEEIYIPHPL----------------DVYVKLNKALYGLKQSPKEWNDHLRQYLNGIGL-KDNSYTPGL--YQTEDKNLMIAVYVDDCVIAASNEQRLDEFINKLKSNFELKIT-----------------------VLDTDILGLVYNKRL--GTIDLTLKSF------------------------------------INRMDKKYK
>Copia
INTELNAHKINNTWTITKRPE---NKNIVDSRWVFSVKYNELGNPIRYKARLVARGFTQKYQIDYE-------ETFAPVA----RISSFRFILSLAIQYNLKVHQMDVKTAFLNGSLKEEIYMRLPQ----GISC------NSDNVCKLNKAIYGLKQAARCWFEVFEQALKECEF-VNSSVDRCIYDKDNINENIYVLLYVDDVVIATGDMTRMNNFKRYLMEKFRMTDL-----------------------NEIKHFIGIRIEMHE--DKIYLSQSAY------------------------------------VKKILSKFN
>Koala
MDEEYQALVTNKTWHLVPPN-----KNIIDCKWVYKVKRKQDGTLDRYKARLVAKGFRQRYGIDYE-------DTFSPVI----KMTTIRIILAIAVSKGWFLRQLDVKNAFLHGILEEEVYMYQPP----GYEDK----QHPNYVCKLDKALYGLKQAPRAWFARLSHKLNQLGF-QESKADTSLFFYNREGLTVFLLIYVDDIIVVSSKSEAIPILLQNLQQDFALKDL-----------------------GNLHYFLGIEVNQSP--NGIVLTQAKY------------------------------------ANDLLRRSG
>Hydra1-2
MEDEISSLQENNTFTLTTLPE---GKHAVGGRWVYSIKSNIDETE-TYKARYVAKGYSQVLGVDYI-------ETFSPTA----NITSIRALMQMAAQYDLELHQMDVKTAYLHAPIDCKIYMEQPK----GFEVK----RGDKLVCKLNKSLYGLKQLGRNWNKILHVYLTENDL-IQNLADYCVYSKRSGKDRVIIIIWVDDLIIAASDNSLLKDVKEMLTSKFKMKDL-----------------------GKLKHFLGIDFDQSK--GTVRVNQKRY------------------------------------ILRILERFN
>Tnt-1
MQEEMESLQKNGTYKLVELPK---GKRPLKCKWVFKLKKDGDCKLVRYKARLVVKGFEQKKGIDFD-------EIFSPVV----KMTSIRTILSLAASLDLEVEQLDVKTAFLHGDLEEEIYMEQPE----GFEVA----GKKHMVCKLNKSLYGLKQAPRQWYMKFDSFMKSQTY-LKTYSDPCVYKRFSENNFIILLLYVDDMLIVGKDKGLIAKLKGDLSKSFDMKDL-----------------------GPAQQILGMKIVRERTSRKLWLSQEKY------------------------------------IERVLERFN
>SIRE1-4
MQEELEQFKRNEVWELVPRPE---GTNVIGTKWIFKNKTNEEGVITRNKARLVAQGYTQIEGVDFD-------ETFAPVA----RLESIRLLLGVACILKFKLYQMDVKSAFLNGYLNEEVYVEQPK----GFADP----THPDHVYRLKKALYGLKQAPRAWYERLTEFLTQQGY-RKGGIDKTLFVKQDAENLMIAQIYVDDIVFGGMSNEMLRHFVQQMQSEFEMSLV-----------------------GELTYFLGLQVKQME--DSIFLSQSRY------------------------------------AKNIVKKFG
>Vitico1-1
XKEEIAAIEKNETWELVELLE---DKNVIGVKWVFRTKYLADGSIQKHKAQLVAKGYAQQHGVDYD-------DTFSPIA----LFETVRTLLALAAHMHWCVYQFDVKSAFLNGELVEEVYVSQPE----GFIVP----GKEEHVYRLKKTLFGLKQAPRAWYSKIDSYFVENGFE---RSK---------SDPNLYLKRQDDMIYMGSSSFLINEFKACMKKKFEMSDL-----------------------GLLHFFLGLEAEDDT----ERADARRF------------------------------------RSLVG----
>1731
MGLEYKALLANETWKLADLPR---NRRCVACKWVYSLKRDVSGRIERFKARLVAKGCSQKFGVDYF-------ETFSPVC----RLESVRLILALAAEMQLYLHHMDVCTAYLNSELKDTVYMKQPQ----GFTDA----ANPDQVLLLRKAIYGLKQSGREWNSKLDGVLKDLGF-KACNHEPCLYQQSGQGNLMLILVYVDDLILACQSREDMEDLKAKISESFECTDK-----------------------GPLHLFLGMEVQRDGDLGEITLGHSQY------------------------------------IKELLRDYG
>pCretro6
MQREYDQLTKLGCWDLVDLPA---GRKAIGCKWVYRIKRNFSGAIIKYKARLVAQGFSQVPGVDYD-------ETYAPVM----RPESLHILAAIAVILNLEWDIENAVGAYLNSQLKLTIYMRQPE----GFDD------GSGRVCKLNLALYGLKQSGREWNLLLDEFLRGIGF-RASSVDPCVYLRIDEGSPTFLAVHVDDFSLFAKTREIMDKLKGELSSRFEMTDL-----------------------GPVRQILGYEVIRERDQRTLMLRQAAY------------------------------------IRKVLDRFN
>CoDi6.7
MQEEVQAHTENKLWELYP-RRLPQGTPIIPAVWSMKRKRRISTREYKWKARLAF---------DGSKQIVNFWETYAPVA----SWPTIRYILTLALINRWHMQQIDFVLAYTQAEAECEMFMKIPK----GFTVE----NSEEYVLRIKKNYYGLKQAGRVWNQHLVSKLQECGF-KQSEHDQC----LFYRGRSVYVLYTDDSILAGPDLEELEQIKIDMANGLKLTSE-----------------------PGVSDFLGVKIDRKG--DEIHLTQPHL------------------------------------INSILDDLR
>Ty1B
YHKEVNQLLKMKTWDTDK-YYDIDPKRVINSMFIFNRKRD-------HKARFVA---------RGDIQHTYDSGMQSNTV----HHYALMTSLSLALDNNYHITQLDISSAYLYADIKEELYIRPPP----HLGM-------NDKLIRLKKSLYGLKQSGANWYETIKSYLIKQCG-MEEVRGWSC---VFENSQVTICLFVDDMVLFSKNLNSNKRIIDKLKMQYD------------------------------TKIINDEEIQY----DILGLEIKY------------------------------------QRGKYMKLG
>CoDi6.3
IRKEFRDMVKRKVWRRVK-KSSPSNRRCVKSKWVFKIKRN-------FRARLVA---------CGYSQIVDFSESYSPVA----NDITIRLLLVAMILFGLSAKIVDVETAFLYGELEEEVYMENPE----GLEDS------DDEALLLLTTIYGLVQAARQYYKKARGILRKIGF-TGGDVDPCLFVKKSSLGIVFIALYVDDNLLVGHPKAIECAIEQMKRHGLILKV-----------------------EDDLKDYLSCEIQFSKDKTKAWLGQPH------------------------------------LISNLMSKFG
>PreDIRS
--------CSTGAAELVPSER--LGDVKVISALSVSVNAD-------AKCRLVM---------DLT-------TVNPYITANKIKLENVAIAKSLIP-KSGFMLTFDMKSGYHQARM------ADSELIYLAFRW-------EGKTFWMKALPFGLSSAPEYFTKLFRHPLATLRG-----------------DGVNCLLYLDDLLVWSETYEGACEASAKVRALFGKLGVVLNNEKSS------------VTPQREVKWLGFNLTHG----TLKISKNRIENALLNRKR-PSAKDRLKFT-------GALN----SMHDVLGPMA
>CbrDIRS
--------EEEGVVVRVEEE------PRCVSPLHVVEQG--------KKKRMIL---------DLS-------ELNESLVPPRFKLENLKTAWPFLE-NAKFAATFDFKSGYHHIKI------HRDSRDLLGFSLSNPP---AAPYFLFKGLPFGLSIAPWLFTKIFKVLVQKWRA-----------------EGIKIFLYLDDGLVVGETEREVARAVRKVREDLHNAGVCVAEEKSF-------------WVPDAFTWLGYECDLVA--KEVRGTEKRMATWWRRSLA-PTVLDRMKFL-------GCQA----SFELVTGDIG
>Bel
--------LQRGHMEKLTSAQVESPDTCFYLPHHAVIKLDSLT----TKCRVVF---------D-GSGKSSGVSLNDRLHIGPPIQRDLFGVCLRFR-QHQYVLCADVEKMFRGIKV------FKPHTNFQRIVWRTTE-NEPLLHFRLLTVTYGLAPSPFLAVRVLKQLADDHGHE--------------AAHALLHDAYVDDIPTGANTFEELMILKDELIALLDKGKFKLRKWSSNSWRLLKFEPIQLLNKSAAVKVLGIQWNPGKDVLYLNLKGCD------ATIS-PTKRELLSQLSRIYDPLGLVAPVTVLLKLIFQESW
>Purbel
--------TEMGFAKKLEKDEMMYKGPVHYISHHAVIRPDNKS----TPLRIVF----------NSSAIYKGHCLNEYWKKGPDLLNNLFGVLLRFR-EHPVAICADISKMYHRILI------PERDQHVHRFLWRDMNQEKEPDVYMMKVVTFGDKPAAAMAQIGVRLTAEEGEAK--------------AAAILKRNIYMDDICDSVETEDTAKKRIAEVDELLEAGGFKVKGWQSNKPLDGGQEKMKLLEEIAEEKVLGVVWERHNDTFSYKVKLQETD---KETEK-LTKRKILGKVARIYDPIGFAAPIIIKAKTGLQKLW
>Zebel
--------EAAGYVAKITAEEANKSNESWYIPHHVVHHN--------NKDRIVF----------NCSFQHQGQSLNSQLLPGPTLGPSLLGVLLRFR-QHAVAVSGDIKGMFHQVRL------LPKDKQVLRFLWRDLCRDREPDIYEWQVLPFGTTCSPCCAIFALQHHAQGHKGD--------------LVNIVENSFYVDNCLYSTPTAKEAKDVVDGLRQLLAEGGFDLRQWACNVPSVIQTNSERWLTKASTEPTLGLRWNCLNDSLGYNLRSA-------EPLE-PTMRNMYKTLASQYDPLGFIIPFTTRAKVLIQDLW
>Tamy
--------LDSGYAEEAPSGT--TPGRTFYLPHFAVVHPKK-------KIRIVF---------D-AASRYEGKSLNDALLPGPDLLQSLFGVLLRFR-QGPVAVVADIKEMFLQIKI------REQDRDSLRFLWRGEDRASKPREYRMTSVIFGAASSPATAIFVKNRNAEEHQAS--------------AVKAIVRNHYMDDYLQSFATIEEAIDTAATVDSIHKEAGFELRQWASNEQRVLDASPTEVAIGSNEEKTLGLRWLIKDDALAFNGGLRNAPKEIEGNRV-PTKREVTSAVMSTFDPLGLIAPLLIKGKRMLQDIW
>Kobel
--------IANGYAEKVPDGVTAKKGKEWYIPHHGVYHPRKPN-----KIRVVF---------D-CAAKCDGTSLNDVLLPGPNLMNDLKGVLMRFR-EFPVAFASDIECMFYQVKV------PESQRDLLRFLWLPKGLDQKPKVYRMAVHLFGAVSAPSCANYSLRRTGIDNICN--------------TVNTLHNNFYMDDGLKSVENVEQAIQLVKELKALCKEGGFNLTKWSSNEREVLRKELMDLDLESSQERTLGVLWNAETDEFQFKCQIK--------KTE-VTRRSMLSEVSSIYDPLGFIAPLLIPAKSVLQEMC
>Tas
--------KDCGVIEEVPQEELPTFNIVHYLPHQAVINPHKTT-----TKIVVF---------D-GSSKRGTKSINEAIMRGPVLLPNLGGLLLRFR-SMPIAIIGDLEKAFLQVAL------NKPDRDAARFLWLSDIPSHSNLVFRFARVPFGLNASPFLPTATIKTHLDSYGDV--------------LAEEIWKNIYVDNVLISARTTKEAFNKFESIKKLFEDARMNIREFLSNDATFNKTIPERDRHEATNAKLLGLRWNTTADYIQWKVSPPK-------QPM-MTKRQLLSYIAAQYDPTGHIPPLFTPLKVILQ---
>Cer10-1
--------LSAGIVERVWPNMIGADDVKYYTPHRAVIKETSNT----TKLRIVL---------D-ASSPGPEPSLNDCLYAGDNLVTPLYGILLRGR-IYPYVVVADIEKAFHQVRL------PTEFRNASLFLWLKDITPDNICTYRFTRIPFGVASSPWLLAASILHFLDRNPNP---------------NQRVRENLYVDNCLIGTFDKSEITEIIKNSKDIFMKMKMNLREYVTNSEEHMVAIEVEDQAKHRVIKLLGCEWDSHEDIDTLSVALAV-----LDIDH-PTKRQVASKMAETFDPLGLITPLIVSFKRLMQNLW
>Cer7
--------ISKNILEEVDVSKDTEGMRIHYNPHSPVLTPQKTT----TKCRVVI---------D-GSAHKNEPSLNDAIYQGPTILP--DSVDTRFR-SGKTVLLADVEKAFLQVHL------NESDRDVTRVLWVKNPTRENLRVLRFTRVLFGLNVSPFLLGATILFHLDRMEDK--------------LANTIARNLYVDNLIIATDDDSEAMFKLNKVKTVFNGLSMNIREFQSNDQSFTDLLDECDKTSESEVKVLGVKWSTKT--DQITSSTTD-----IDILE-NSRRTVSSAIASIYDPMGLLVPLLLPLKLFQRKLW
>EIAV
--------LSEGKISEASDN------NPYNSPIFVIKKRS-------GKWRLLQ---------DLR-------ELNKTVQVGTEI-SRGLPHPGGLI-KCKHMTVLDIGDAYFTIPL------DPEFRPYTAFTIPSINHQEPDKRYVWKCLPQGFVLSPYIYQKTLQEILQPFRER---------------YPEVQLYQYMDDLFMGSNSKKQHKELIIELRAILLEKGFETPDDKLQ--------------EVPPYSWLGYQLCPE----NWKVQKMQLDMVK----N-PTLNDVQKLM-------GNIT----WMSSGIPGLT
>FIV
--------EREGKVKRADPN------NPWNTPVFAIKKKS-------GKWRMLI---------DFR-------ELNKLTEKGAEV-QLGLPHPAGLQ-IKKQVTVLDIGDAYFTIPL------DPDYAPYTAFTLPRKNNAGPGRRFVWCSLPQGWILSPLIYQSTLDNIIQPFIRQ---------------NPQLDIYQYMDDIYIGSNSKKEHKEKVEELRKLLLWWGFETPEDKLQ--------------EEPPYTWMGYELHPL----TWTIQQKQLDIPE----Q-PTLNELQKLA-------GKIN----WASQAIPDLS
>HIV-1
--------EKEGKISKIGPE------NPYNTPVFAIKKKD-------TKWRKLV---------DFR-------ELNKRTQDFWEV-QLGIPHPAGLK-KKKSVTVLDVGDAYFSVPL------DEDFRKYTAFTIPSINNETPGIRYQYNVLPQGWKGSPAIFQSSMTKILEPFRKQ---------------NPDIVIYQYMDDLYVGSDEIGQHRTKIEELRQHLLRWGLTTPDKKHQ--------------KEPPFLWMGYELHPD----KWTVQPIVLPEKD----S-WTVNDIQKLV-------GKLN----WASQIYPGIK
>BLV
--------LEAGYISPWDG--------PGNNPVFPVRKPN-------GTWRFVH---------DLR-------ATNALTKPIPALSPGPPDLTAIPT-HLPHIICLDLKDAFFQIPV------EDRFRSYFAFTLPTPGGLQPHRRFAWRVLPQGFINSPALFERALQEPLRQVSAA---------------FSQSLLVSYMDDILIASPTEEQRSQCYQALAARLRDLGFQVASEKTR-------------QTPSPVPFLGQMVHNQ----IVTYQSLPTLQ---ISSP-ISLHQLQAVL-------GDLQ----WVSRGTPTTR
>HTLV-2
--------LEAGHIEPYSG--------PGNNPVFPVKKPN-------GKWRFIH---------DLR-------ATNAITTTLTSPSPGPPDLTSLPT-ALPHLQTIDLTDAFFQIPL------PKQYQPYFAFTIPQPCNYGPGTRYAWTVLPQGFKNSPTLFEQQLAAVLNPMRKM---------------FPTSTIVQYMDDILLASPTNEELQQLSQLTLQALTTHGLPISQEKTQ-------------QTPGQIRFLGQVISPN----HITYESTPTIP---IKSQ-WTLTELQVIL-------GEIQ----WVSKGTPILR
>HERV-L
--------AGAGVVIPTTS--------PFNSPIWPVQKTD-------GSWRMTV---------DYH-------KLNQVVTPVPDVVSLLEEQINTSP--GTWYAAIDLANAFFSIPV------HKAHQKQFAFSWQ-------GQQYTFTVLPQGYINSPALCHNLIQRDLDDLDHF----------------QDITLVHYIDDMLIGSSEEQEVANTLDLLVRHLHRGGWEINLTKIQ-------------GPSTSVKFLGVLVQWC---GACDIVPSKVKDKLHLAPP-TTKKEAQCLV-------GLFG----FWRQHIPHLG
>MuERV-L
--------KDAGVVVPTTS--------PFNSPIWPVQKTD-------GSWRMTV---------DYR-------KLNQVVTAVPDVVSLL-EQINTSP--GTWYAAIDLANAFFSVPV------HKDHQKQIAFSWQ-------GQQYTFTVLPQVYINSPALCHNLVRRDLDRLDL----------------PQSITLVHYIDDMLVGPS-EQEVATTLDSLVTHMRIRGWEINPTKIQ-------------GPSTSVKFLG--VQWC---GACRDIPSKVKDKLHLAPP-TTKKEAQRLV-------GLFG----FWRQHIPHLG
>SnRV
--------LEQGVLRKCNS--------TVNSAIWPVGKPD-------GSWRLTI---------DYR-------PLNSAVSCPYPTVASTPELFAKLEKKYQVYSSLDISNGFWSIRL------EEECQYLFAFTFD-------TQQYTWTRLPQGFHASPGIFHQALYNGLASCKTA----------------QGCKLLQYVDDILLMSEDRDHHLRSLAILLQGLKDLGVKINPKKSH-------------FCKDQVQYLGVNVGAD----TRSLIDARSQLIRTLDIP-LTVQGLRSAL-------GLFN----FCRAWIPEFS
>Xen-1
--------LENGAIKRQSS--------PCNTPLFPVKEKG-------DKYRLVQ---------DLR-------AVNEATVMETPLVSNPHTILSGIPPSATHFRAVDLTNAFYSIPL------REDCQYLFAFTHE-------RQQYVWTVLPQGAQNSPTHFSLALTSILDSWISS---------------HPEITLLQYVDDLLLCAPDLPTCEASSTDLLSFLADQGCKASKEKLQ-------------WCQTTVVFLGQCISQG----TRHITEGRIKTLQDIPLP-KGHKPLHAFL-------GLIS----YCRSWIPEAS
>WDSV
--------ENQGILIKCHS--------PCNTPIFPIKKAG-------DEYRMIH---------DLR-------AINNIVAPLTAVVASPTTVLSNLAPSLHWFTVIDLSNAFFSVPI------HKDSQYLFAFTFE-------GHQYTWTVLPQGFIHSPTLFSQALYQSLHKIKFK----------------ISSEICIYMDDVLIASKDRDTNLKDTAVMLQHLASEGHKVSKKKLQ-------------LCQQEVVYLGQLLTPE----GRKILPDRKVTVSQFQQP-TTIRQIRAFL-------GLVG----YCRHWIPEFS
>CoEFV
--------LEQGVLVKQTS--------PTNMAVLPVPKPD-------GTWRLVL---------DYR-------ALNKHSEPVRAQNQHSSGILANIE-RKAYKSSVDLANGFWSHPI------REEDWPKMAFTWC-------GFQYLWTRLPQGFLNSPALFSADVISLVGQLPG---------------------VYCYVDDIYLTHDTEEEHLKILDQVLEILIKAGYVINIKKSK-------------LCRKVVDFLGFSLSDE----GRGLSDQYREKLAAIKPP-QTLRQLQSVM-------GLLN----FSRLFVKGFS
>FFV
--------LKQGVLIQKES--------TMNTPVYPVPKPN-------GRWRMVL---------DYR-------AVNKVTPLIAVQNQHSYGILGSLF-KGRYKTTIDLSNGFWAHPI------VPEDYWITAFTWQ-------GKQYCWTVLPQGFLNSPGLFTGDVVDLLQGIPN---------------------VEVYVDDVYISHDSEKEHLEYLDILFNRLKEAGYIISLKKSN-------------IANSIVDFLGFQITNE----GRGLTDTFKEKLENITAP-TTLKQLQSIL-------GLLN----FARNFIPDFT
>SFV
--------LKQGVLRQSTS--------PMNTPVYPVPKPD-------GKWRMVL---------DYR-------AVNKTIPLIAAQNQHSLGILTNLI-RHKYKSTIDLSNGFWAHPI------TEDSQWITAFTWE-------GKQHVWTRLPQGFLNSPALFTADVVDILKEVPG---------------------VSVYVDDIYISSPTMEEHFQVLDSIFRKLLETGYIVSLKKSA-------------LARYEVNFLGFVISET----GRGLTSEFRERLQEITPP-TTLKQLQSIL-------GFLN----FARNFVPNFS
>BFV
--------LRQGVLRQQNS--------EMNTPVYPVPKAD-------GRWRMVL---------DYR-------EVNKVTPLVATQNCHSASILNTLY-RGPYKSTLDLANGFWAHPI------KPEDYWITAFTWG-------GKTYCWTVLPQGFLNSPALFTADVVDILKDIPN---------------------VQVYVDDVYVSSATEQEHLDILETIFNRLSTAGYIVSLKKSK-------------LAKETVEFLGFSISQN----GRGLTDSYKQKLMDLQPP-TTLRQLQSIL-------GLIN----FARNFLPNFA
>DrFV-2
--------KRKGIIKEVDN--------PTNSPIQAVAKPD-------GGWRLVT---------NYK-------ALNKQTVPDTRYLINARDATGAAP-EGRLLSKIDLANGFWSVPL------KPESRARTAFTFE-------NKQYVYNVLPQGFKNSPNAFQAIMMEILKGLP----------------------IVVYIDDILIVTNDEEEHLKILDETLSRLTKEGFRLNYKKME-------------IAKDDVEFLGFQITGN----ERFLSQTTENKLKELRGK-TTLKQLQSML-------GTLN----FVRDLIPGYA
>AliFLERV
--------HALGIIREEPN--------LTNSPIQAVKKPESAG----GGWRPVI---------NFK-------ALNRRTVANRASLINPQGALKTLR-VKKYKSCIDLANGFFSLRL------ARESQGKTAFTHK-------GKSYVWQRLPQGYRNSPNVFQSAVLEILEDVG----------------------ASVYIDDVFIADDTEEEHLKRLEEVVKRISAAGLKLNLAKCQ-------------FGQFKVNYLGFQVTTD-----LGLSDGYREKIQQIQPP-RCENDLQKIL-------GLCN----YVRDHVPNYQ
>AciFLERV
--------LTLGVIRQELN--------ITNSPIQAVKKPESSG----GGWRPVI---------NFK-------ALNRRTVANRASLINPQGTLKTLK-LKPFKSCIDLANGFFSLRL------TRGSQGKTAFTHK-------GRSYVWERLPQGYKNSPNVFQAAVMDVLDGLG----------------------ATIYIDDVFIADDTEEQHLDRLQKIVERLTAAGLKLNLKKCQ-------------FGRKRVDYLGFQVSDD-----LGLSEVYRKKIEQIEPP-SSLNELQKVL-------GLCN----YVRDYVPGYQ
>Odin-She1
---------------------------------------------------------------------------------------------------------------------------KEEDQHKLAFTFD-------DTQYTWTRLPFGYVNSPAEWNIFLHKVLPDVRDKQ-------------------LSLFVDDILANSDVWEEHLSQLRYVFEQFAQTGVKVPLHKCQ-------------FARLSVDYLGYHLSSE----GISPQTKKTQVIQDLQNP-ENKSQLRSVL-------GTLN----FYRRFIKDYA
>Odin-Hma2
-----------------------------------------------------------------------------------------------------------------------------------------------------------YVNSPAEWNGKKYKVLPDVRDRH-------------------LPLFVDDILANGDVWEEHLNQLRYVFEQFAFTGVRVPLRKCQ-------------FAKSSVDYLGYHISSE----GMSSQTKKTQVIQNLQNP-ENQAQLRSIL-------GALN----LYRTFFRDYA
>Odin-She2
---------------------------------------------------------------------------------------------------------------------------KEEDQHKLAFTFV-------DKQYTWTHLPFGCVNSPAEWNIFLHKVLTDLRDKQ-------------------FSLFVDDSLANSDVWEEHLSQLRYMFEQFAQTGVKVPLHKCQ-------------FPKLS-VDLGFHLSSI----GISPQTKKTQVIQNLQNP--ENSQLRSVL-------GTLN----FYRRFIKDYA
>Odin-Pcr3
--------------------------------------------------------------------------------------------------------------------V------KEKDQHKLAFTFD-------DTQYTWTRLPFGYVNSLAE-NIFLHKVLPDVRDRQ-------------------LSLFVDDILANSDVWEEHLSQLKYVFEQFTQTGVKVPLPKCQ-------------FAKLSVDYLGYHLSSE----GISPQTKKTQAIQNLKNP-ENQSQLRSIL-------RTLN----FYRRFIKDYA
>Odin-Pcr1
--------------------------------------------------------------------------------------------------------------------V------KEKDQHKLAFTFD-------DTQYTWTRLPFAYVNSKAELNIFLHKVLPDVRDRQ-------------------LSLFVDDILANSDVWEEHLSQLRYVFEQFAQTGVKVPLPKCQ-------------FAKLS-VDLGYHLSSE----GISPQTKKTQAIQNLQNP-ENQSQLRSIL-------GTLN----FYRRFIKDYA
>Odin-Aeq2
--------ESNDIIRPCNS--------TYNAPVWPVLKPN-------GTWRMCI---------DFR-------NLNRKIPISRWPMGDIDYSLSWLK-SSKYFTTLDVANGFWTIPV------KGDDQHKLAFTFD-------GAQYTWTRLPFGYGNSPAEWNIFLHKVLPDVRDRH-------------------LSLFVDDVLANSDDWEEHLSQLRYVFEQFSKAGVKVPLRKCP-------------FARSSVDYLGYHLSSE----GMSPQAKKTQVIQNLPDP-KNQSQLRSIL-------GTLN----FYRRFIKDYA
>Odin-Epa
--------ESNDIIRPCNS--------TYNSPVWPVLKAN-------GTWRMCI---------DFR-------NLNRKVPISRWPMGDIDYSLSRLK-SSKYFTTLDVANGFWTIPV------KGDDQHKLAFTFD-------GAQYTWTRLPFGYVNSPAEWNIFLHKVLPDVRDRH-------------------LSLFVDDVLANSDDWEEHLSQLRYVFEQFSKAGVKVPLHKCQ-------------FARSSVDYLGYHLSSE----GISPQAKKTQVIQDLQDP-KNQSQLRSIL-------GTLN----FYRRFIKDYA
>Odin-Aeq1
--------ESNDIIRPCNS--------TYNSPVWPVLKPN-------GTWRMCI---------DFR-------NLNRKVPISRWPMGDIDYSLSRLK-SSKYFTTLDVANGFWTIPV------KGDDQHKLAFTFD-------GAQYTWTRLPFGYVNSPAEWNTFLHKVLPDVRDRH-------------------LSLFIDDVLANSDDWEEHLSQLRYVFEQFSKAGVKVPLRKCQ-------------FARSSVDYLGYHLSSE----GMSPHAKKTQVIQNLPDP-KNQSQLRSIL-------GTLN----FYRRFIKDYA
>Odin-Aeq3
--------ESNDIIRPCNS--------TYNSPVWPVLKPN-------GTWRMCI---------DFR-------NLNRKVPISRWPMGDIDYSLSRLK-SSKYFTTLDVANGFWTIPV------KGDDQHKLAFTFD-------GAQYTWTRLPFGYVNSPAEWNIFLHKVLPDVRDRH-------------------LSLFVDDVLANSDDWEEHLSQLRYVFEQFSKAGVKVPLRKCQ-------------FARSSVDYLGYHLSSE----GMSPQAKKTQVIQNLPDP-KNQSQLRSIL-------GTLN----FYRRFIKDYA
>Odin-Aeq4
--------ESNDIIRPCNS--------TYNSPVWPVLKPN-------GTWRMCI---------DFR-------NLNRKVPISRWPMGDIDYSLSRLK-SSKYFTTLDVANEFWTIPV------KGDDQHKLSFTFD-------GAQYTWTRLPFGYVNSPAEWNIFLHKALPDVRDRH-------------------LSLFVDDVLANSDDWEEHLSQLRYVFEQFSKAGVKVPLRKCQ-------------FARSSVDYLGYHLSSE----GMSPQAKKTQVIQNLPDP-KNQSQLRSIL-------GTLN----FYRRFIKDYA
>Odin-Avi1
--------------------------------------------------------------------------------------------------------------------------------------FD-------GAQYTWTRLPFGYVNSPAEWNIFLHKVLPDVRDRH-------------------LSLFVDDVLANSDDWEEHLNQLRYVFEQFSNAGVKVPLHKCQ-------------FARSSVDYLGYHLSSE----GMSPQAKKTQVIQNLPDP-KNQSQLRSIL-------GTLN----FYRRFIKNYA
>Odin-Hma3
-----------------------------------------------------------------------------------------------------------------------------EDQHKLAFTFD-------DAQYTWTRLPFGYVNSPAEWNIFLHKVLPDVRNRH-------------------LSLFVDDLLANSDDWEEHLSQLRYVFEQFSIAGVKIPLRKCQ-------------FGRSSVDYLGFHLSAE----GVSPQAKKVEAIEKLQDP-KNQSQLRSIL-------GTLN----FYRRFIQDYA
>Odin-Sme3
--------ESNGIIRPCNS--------TYNSPVWPVLKSN-------GTWRMCI---------DFR-------NLNTRVPVSRWPMGDIDFSLSRLK-ESKFFTTLDVANGFWIIPV------KREDQHKLAFTFD-------DAQYTWTRLPFGYVNSPAEWNIFLHKVLPDVRNRH-------------------LSLFVDDLLANSDDWEEHLSRLRYVFEQFSIAGVKIPLRKCQ-------------FGRSSVDYLGFHLSAE----GVSPQAKKVEAIEKLQDP-KNQSQLRSIL-------GTLN----FYRRFIQDYA
>Odin-Sme2
--------ECNQIIRPCNS--------TYNSLIWSVLKPN-------GTWRKCV---------DFR-------NLNRKVPISRWPMGDIEYSLSRLE-RSKFFSTLDVANGFWTLPV------KEEDQHKLAFTFD-------DTQYTWTRLPFG---------------------------------------------------------------------------------------------------------------------------------------------------------------------------
>Odin-She4
--------EGNQIIRPCNS--------TYNSPIWPVLKPN-------GAWRMCV---------DFR-------NLNRKVPISR-PMGNIEYSLSQLK-RSKFFSTLDVANGFWTLPV------KEEDQHKLAFTFD-------DTQYTWTRLPFGYI-------------------------------------------------------------------------------------------------------------------------------------------------------------------------
>Odin-Hma1
--------ECNEIIRPCNS--------TYNSPIWPVLKPN-------GTWRMCI---------DFR-------NLNRKVPVSR-PMGDIEYSLSQLK-RSKFFSTLDVANGFWILPV------KEEDQQKLAF-------------------------------------------------------------------------------------------------------------------------------------------------------------------------------------------------
>Odin-Pcr2
--------EGNQIIRPCNS--------TYNSPIWPVLKPN-------GTWRMCV---------DFR-------NLNRKVPISRWPMGDIEYSLSRLK-RSKFFSTLDVANGFWTIPV------KEKDQHKLAFTFD-------DTQYTWTRLPFATL-------------------------------------------------------------------------------------------------------------------------------------------------------------------------
>Odin-She3
--------EGNQIIRPCNS--------TYNSPIWPVLKPN-------GTWRMCV---------DFR-------NLNRKVPISRWPMGNIEYSLSRLK-RSKFFSTLDVANGFWTLPV------KEEDQHKLAFTFD-------DTQYTWTRLPFG---------------------------------------------------------------------------------------------------------------------------------------------------------------------------
>Odin-Hcr1
--------EGNQIIRPCNS--------TYNSPIWPVLKPN-------GTWRMCV---------DFR-------NLNRKVPISRWPMGDIEYSLSRLK-RSRFFSTLDVANGFWTLPV------KEDDQYKLAFTFD-------DTQYTWTRLPFGYVNSPAEWNIFLHKVLPDVRDRQ-------------------LSLFVDDILANSDSWEEHLGQLRYVFEQFAQTGVKVPLYKCQ-------------FVKLSVDYLGYHLSSE----GISHQTKKTQVIQNLKSP-ENQSQLRSVL-------GTLN----FYRRFMKDYA
>Odin-Hma4
--------ESNGIIRPCNS--------TYNSPVWPVLKSN-------GTWRMCI---------DFR-------NLNTRVPVSRWPMGDIDYSLSRLK-ESKFFTTLDVANGFWTIPV------KREDQHKLAFTFD-------DAQYTWTRLPFGYV-------------------------------------------------------------------------------------------------------------------------------------------------------------------------
>Odin-Sme1
-------------------------------------------------------------------------NSVRKVPISRWPMGNIECSLSRLK-RSKFFSTLDVANGFWTLPV------KEEDQHKLAFTFD-------DTQYTWTRLPFGYVNSPAEWNIFLHKVLPDVRDKQ-------------------LSLFVDDILAN----------------------------------------------------------------------------------------------------------------------
>Loki-Bsp
--------LKKEIIRECNS--------TYNSPIWPVLKPT-------GKWRLTI---------DYR-------PLNKNVPLSRWPMIHLDQELAKIK-DAHFFSTVDVANGFWTMRV------DPADQYKLAFSFG-------NRQYTWNRCPFGYSNSPAEFNIFLHKAMSDAAARG-------------------NLIYVDDILMRSQTFEGHLAEIRHVLSQLLAAGAKLALTKGQ-------------WCRTKVKYVGLTVGQH----GIEPQADRIQAIRTIKAP-NTLSGLRSFL-------GVCN----YSRQFVEDYA
>Loki-Lca
--------LKKNIIRECNS--------TYNSPIWPVLKPT-------GKWRLTI---------DYR-------QLNKTVPLSRWPMAEIDHGLNQIK-GAKVLTTMDLANGFWTMPV------KETDQYKLAFTFD-------RIQYTWNRCPFGYSNSPADFNIFLHKAMGDAKERG-------------------TIVYVDDILVKDSSWQEHLKSLQHTLEQLKEAGAKISIQKGQ-------------WARKRVDYLGFQIGTE----GLLPQTNRIEALLALKSP-NTVPTLRSFL-------GICN----YLRQFVDDYA
>Loki-Lch
--------MEREIIRECNS--------TYNSPIWPVLKPN-------GKWRLTI---------DYR-------QLNKQVPLSHWPMTYLDQNLTKIA-GAKYFTTLDIANGFWTVKV------DPKDQYKLAFSFG-------KRQYTWNRCPFGYLNSPADFNIFLHKAMPDAEERG-------------------NLIYVDDILIKSNSASDHLDEIRYVLTQLKNAGAKLSLTKGQ-------------WCRKRVNYLGYDVGPD----GLRPQQNRIKAIQAIRSP-TNITELRSFL-------GICN----YSRQFIENYA
>Loki-Str
--------LAKRIIRECNS--------TYSAPVWPVLKPT-------GKWRLTI---------DYR-------QLNKLVPLSRWPMTQLDQELPKVA-NAKYFSTVDVANGFWTMTV------DPRDQHKLAFSFS-------NKLFTFNRCPFGYANSPSEFNIFLHKAMPDAASRG-------------------TIIYVDDVLMRSETWSHHLNEMDHVLTQLGTAGAKLAIMKGQ-------------WCRTKVNYVGLLVGAE----GILPQSNRIQAVRNIKTP-TNLHEVRSFL-------GVCN----YSRQFIENYA
>Loki-Npa
--------KERGVIRSVHS--------SYNNPILGILKPN-------GQWRLCA---------DLR-------QLNKRVYMSGWPVPYIDQCLVQMQ-GARIFTTLDCAQGYWTIKV------SPEDQYKLAFTFG-------KEQYTWTRMPFGYINSGHEFAVFLHKAMPDATERG-------------------NLTYVDDILLKSTSFEKHVQEIRHVLNQLREAGVKISLQKAQ-------------WCRTKVNFLGHEVTSE----GLNPQKKKVEAVMKSKTP-TNVSELRSFL-------GMMN----YSRKFIDNYA
>RSV
--------LQLGHIEPSLS--------CWNTPVFVIRKAS-------GSYRLLH---------DLR-------AVNAKLVPFG-AVQQGAPVLSALP-RGWPLMVLDLKDCFFSIPL------AEQDREAFAFTLPSVNNQAPARRFQWKVLPQGMTCSPTICQLVVGQVLEPLRLK---------------HPSLCMLHYMDDLLLAASSHDGLEAAGEEVISTLERAGFTISPDKVQ--------------REPGVQYLGYKLGST----YVAPVGLVA-----EPRI-ATLWDVQKLV-------GSLQ----WLRPALGIPP
>LDV
--------LKDGRIIPSRS--------QWNSPIFVIQKKD------KSKFRMLH---------DLR-------AVNALIKDWG-ALQPGTPWPGAIP-SEWPVIAMDISDCFFSIPL------AERDSERFAFTIPSPNLREPAKRYQWTVLPQGMKNSPYICQQVVAEVIRPIRER---------------FRDAVIIHYMDDILIAAAEERQTEVIFEAVKTTCHEKGLKINEAKTQ--------------RAPEVSYLGWRVMET----GIAPLTVQL-----PETV-TNLVQLQRLL-------GIIQ----WLKPILSLRP
>SRV
--------LEAGHITESNS--------PWNTPIFVIKKKS-------GKWRLLQ---------DLR-------AVNATMVLMG-ALQPGLPSPVAIP-QGYLKIIIDLKDCFFSIPL------HPSDQKRFAFSLPSTNFKEPMQRFQWKVLPQRMANSPTLCQKYVATAIHKVRHA---------------WKQMYIIHYMDDILIAGKDGQQVLQCFDQLKQELTIAGLHIAPEKIQ--------------LQDPYTYLGFELNGP----KITNQKAVIR----KDKL-QTLNDFQKLL-------GDIN----WLRPYLKLTT
>JSRV
------------------------------------------------------------------------------MMHMG-ALQPGLPTPSAIP-DKSYIIVIDLKDCFYTIPL------APQDCKRFAFSLPSVNFKEPMQRYQWRVLPQGMTNSPTLCQKFVATAIAPVRQR---------------FPQLYLVHYMDDILLAHTDEHLLYQAFSILKQHLSLNGLVIADEKIQ--------------THFPYNYLGFSLYPR----VYNTQLVKLQ----TDHL-KTLNDFQKLL-------GDIN----WIRPYLKLPT
>MMTV
--------LQLGHLEESNS--------PWNTPVFVIKKKS-------GKWRLLQ---------DLR-------AVNATMHDMG-ALQPGLPSPVAVP-KGWEIIIIDLQDCFFNIKL------HPEDCKRFAFSVPSPNFKRPYQRFQWKVLPQGMKNSPTLCQKFVDKAILTVRDK---------------YQDSYIVHYMDDILLAHPSRSIVDEILTSMIQALNKHGLVVSTEKIQ--------------KYDNLKYLGTHIQGD----SVSYQKLQIR----TDKL-RTLNDFQKLL-------GNIN----WIRPFLKLTT
>Tor1
--------EDAGIIEKASG--------SFNAPLQLVRKSS-------GGYRICV---------DMR-------SLNNRLAESKWPLPSLAETLESLA-GTAFFSCVDIRQAFFHMAL------TDESKHLTAFSAL-------NCQYQFRRLPMGLKISPSVYQMAMKETLGNDLGNK-------------------AVVYLDDVLVTGRTEDEHLEALDVVLDRLRKAGFLLNPDKCI-------------LGVKKTTFLGHEVTTE----GYYPKTDNLAAIREFPKP-TNKKALRRFI-------GMTA----FYSTLVPKLQ
>MuLV
--------LDQGILVPCQS--------PWNTPLLPVKKPG------TNDYRPVQ---------DLR-------EVNKRVEDIHPTVPNPYNLLSGLPPSHQWYTVLDLKDAFFCLRL------HPTSQSLFAFEWRDPE-MGISGQLTWTRLPQGFKNSPTLFDEALHRDLADFRIQ---------------HPDLILLQYVDDLLLAATSELDCQQGTRALLQTLGDLGYRASAKKAQ-------------ICQKQVKYLGYLLKEG----QRWLTEARKETVMGQPTP-KTPRQLREFL-------GTAG----FCRLWIPGFA
>REV
--------RAAGILRPVHS--------PWNTPLLPVRKSG------TSEYRMVQ---------DLR-------EVNKRVETIHPTVPNPYTLLSLLPPDRIWYSVLDLKDAFFCIPL------APESQLIFAFEWADAE-EGESGQLTWTRLPQGFKNSPTLFDVALNRDLQGFRLD---------------HPSVSLLQYVDDLLIAADTQAACLSATRDLLMTLAELGYRVSGKKAQ-------------LCQEEVTYLGFKIHKG----SRSLSNSRTQAILQIPVP-KTKRQVREFL-------GTIG----YCRLWIPGFA
>FLV
--------LDQGILKPCQS--------PWNTPLLPVKKPG------TEDYRPVQ---------DLR-------EVNKRVEDIHPTVPNPYNLLSTLPPSHPWYTVLDLKDAFFCLRL------HSESQLLFAFEWRDPE-IGLSGQLTWTRLPQGFKNSPTLFDEALHSDLADFRVR---------------YPALVLLQYVDDLLLAAATRTECLEGTKALLETLGNKGYRASAKKAQ-------------ICLQEVTYLGYSLKDG----QRWLTKARKEAILSIPVP-KNSRQVREFL-------GTAG----YCRLWIPGFA
>KoRV
--------LDLGILVPCQS--------PWNTPLLPVKKPG------TNDYRPVQ---------DLR-------EVNKRVQDIHPTVPNPYNLLSSLPPSHTWYSVLDLKDAFFCLKL------HPNSQPLFAFEWRDPE-KGNTGQLTWTRLPQGFKNSPTLFDEALHRDLASFRAL---------------NPQVVMLQYVDDLLVAAPTYRDCKEGTRRLLQELSKLGYRVSAKKAQ-------------LCREEVTYLGYLLKGG----KRWLTPARKATVMKIPTP-TTPRQVREFL-------GTAG----FCRLWIPGFA
>Tor2
--------AKDGIIEPCPD--------GFHSPLVIVRKKT-------GGLRICS---------DFK-------SSLNQCLTDIWPLPQMDHLFANIEHGHRIFTSLDVSKAYWNLLI------DPRDRHKTNFTFD-------NKCWMYVRLPFGLKFSGDAFCRSISSMLDRVSLKS-------------------FCNYVDDVLAYSSDCETHVKVLQQIFSACRHFGARLGAKKCT-------------FGQASTAFMGRIISAE----GISIPPENMETILALKPP-TTRKQVQSLI-------GNFC----WLKSWVSANL
>Tat4-1
--------LGAGSIVEVKY--------EWLANPVVVKKKN-------GKLRVCI---------DFT-------DLNKACPKDSFPLPHIDRMVEATT-GNELLSFMDAFSGYNQIPM------HKDDQEKTSFITD-------RGTYCYKVMPFGLKNAGARYQRLVNQMFAPQLGKT-------------------MEVYIDDMLVKSKKSADHIEHLTACFETLNKYNMKLNPAKCS-------------FGVTSGEFLGYIVTKR----GIEANPKQIQAILDLKSP-RNKKEVQRLT-------GRIA----ALNIFIARST
>RetroSor1
--------LDAKVIREVIY--------EWLANVVLVPKKN-------GKMRMCI---------DFT-------DLNKACVKDSFPLPRIDTSVDKAA-GCQRFSLLDCFSGYHQIWL------KKEDEGKASFTTP-------FGTYCYTRMPEGLKNAGATFSRMMGKVLGSQLQRN-------------------IIAYVDDVVVMSKRKEDHIKDLQETFVNLRSAGLKLNPEKCV-------------FGVSKGKMLGYIISSE----GIRANPDKTKAIMSMAEP-SNKKEVQRLT-------GRIA----ALNRFISRSA
>SURL
--------ERLDVITPVDE--------DWVSSLVVVMKKN-------GQLRVCL---------DPR-------DLNRAIKREHYQLPSRAEITAHFA-GAKYFSKLDASSGFWQIQL------DDESSKLCTFITP-------YGRYKFLRLPFGICSAPEVYHKIVHQMFAHIPG---------------------VNTMMDDVIVWGTTQQEHDNRLREVLSIARRMNLKLNKDKCE-------------FSVKKLTFIGDLISDQ----GVQPDPKKVSAILNMERP-KCRKDVQRFL-------GMIN----YQGKFIPDLA
>RTBV
--------LDNKLIKKADP--------RHRTAAFIVRNHSEEVA---QKPRIVY---------NYK-------RLNDNMHTDPFNIPHKISMINLIQ-KANIFSKFDLKAGFHHMKL------KDDFKDWTTFTCS-------EGLYTWNVCPFGIANAPCAFQRFMQESFGDLKF---------------------ALLYIDDILIASNNEKEHIEHLKIFFNRVKEVGCVLSKKKSK-------------MFLKEVEYLGVEIKEG----KISLQPHIVDKIKKFDKNLNTLKGLQAYL-------GLLN----YARGYIKDLS
>PVCV
--------QQFDLIEPSDS--------QWACEAFYVNKRSEQVR---GKLRLVI---------NYQ-------PLNHFLQDDKFPIPNKLTLFSHLS-KAKLFSKFDLKSGFWQLGI------HPNERPKTGFCIP-------DRHFQWKVMPFGLKTAPSLFQKAMIKIFQPILFS--------------------ALVYIDDILLFSETLEDHIKLLNQFISLVKKFGVMLSAKKMI-------------LAQNKIQFLGMDFADG----TFSPAGHISLELQKFPDTNLSVKQIQQFL-------GIVN----YIRDFIPEVT
>ComYMV
--------LQMKVIRPSES--------KHRSTAFIVRSGTEIDP--KGKERMVF---------NYK-------LLNENTESDQYSLPGINTIISKVG-RSKIYSKFDLKSGFWQVAM------EEESVPWTAFLAG-------NKLYEWLVMPFGLKNAPAIFQRKMDNVFKGTEKF--------------------IAVYIDDILVFSETAEQHSQHLYTMLQLCKENGLILSPTKMK-------------IGTPEIDFLGASLGCT----KIKLQPHIISKICDFSDELATPEGMRSWL-------GILS----YARNYIQDIG
>SbCMV
--------LKKGLIRESQS--------PHSAPAFYVENHNEIKR---GKRRMVI---------NYK-------KMNEATIGDSYKLPRKDFILEKIK-GSLWFSSLDAKSGYYQLRL------HENTKPLTAFSCPP------QKHYEWNVLSFGLKQAPSIYQRFMDQSLKGLEHI--------------------CLAYIDDILIFTKSKEQHVNDVRIVLQRIKEKGIIISKKKSK-------------LIQQEIEYLGLKIQGN---GEIDLSPHTQEKILQFPDELEDRKQIQRFL-------GCIN----YIANFFKNLA
>CaMV
--------LDLKVIKPSKS--------PHMAPAFLVNNEAEKRR---GKKRMVV---------NYK-------AMNKATVGDAYNLPNKDELLTLIR-GKKIFSSFDCKSGFWQVLL------DQESRPLTAFTCP-------QGHYEWNVVPFGLKQAPSIFQRHMDEAFRVFRKF--------------------CCVYVDDILVFSNNEEDHLLHVAMILQKCNQHGIILSKKKAQ-------------LFKKKINFLGLEIDEG----THKPQGHILEHINKFPDTLEDKKQLQRFL-------GILT----YASDYIPKLA
>CSVMV
--------IKEGFIEEKTN--------KYSSPAFIVNKHSEQKR---GKTRMVI---------DYK-------DLNKKAKVVKYPIPNKDTLIHRSI-QARYYSKFDCKSGFYHIKL------EEDSKKYTAFTVP-------QGYYQWKVLPFGYHNSPSIFQQFMDRIFRPYYDF--------------------IIVYIDDILVFSKTIEEHKIHIAKFRDITLANGLIISKKKTE-------------LCKEKIDFLGVQIEQG----GIELQPHIINKILEKHTKIKNKTELQSIL-------GLLN----QIRHFIPHLA
>Athila4-1
--------LDAGVIYPISD--------TWVSPVHCVPKKGGMTV--ITGHRMCI---------DYR-------KLNAASRKDHFPLPFIDQMLERLA-NHPYYCFLDGYSGFFQIPI------HPNDQEKTTFTCP-------YGTFAYKRMPFGLCNAPATFQRCMTSIFSDLIEEM-------------------VEVFMDDFSVYGPSFSSCLLNLGRVLTRCEETNLVLNWEKCH-------------FMVKEGIVLDHKISEK----GIEVDKGKVEVMMQLQPP-KTVKDIRSFL-------GHAG----FYRRFIKDFA
>Diaspora
--------LQAGIIYPISD--------QWVSPVQVVPKKTGLTV--QNNWRVCI---------HYR-------RLNQVTKKDHFPLPFIDQILECLA-GKSHYCFLDGFSGYMQITI------ALEDQEKTTFTCL-------FGTFAYRRMSFGLCNAPGTFQRCMISIFSDFLENC-------------------IEEFMDDFTVYGSSFDGCLDSLEKVLNRRIETNLVLNFEKCH-------------FMVEQGIVLGHIISNK----GIEVDPAKISVISQLPYP-SCV-EVRSFL-------GHAG----FYRCFIRDFS
>Woot
--------LDLGVIKREAS--------PYASPMTVGKKKD-------GTVRICL---------DAR-------MINSKMIADCESPPAADELLRRFH-EIRYMSTIDLRSSYWQIPL------SPESRQYTAFLYN-------GRSYTYQVLPFGLKTAVGSFSRAMDVVLGTEVREF-------------------VVNYIDDLLVASETLNEHLEHLRQVFEKLKQARMTINLEKSN-------------FIQKEVKFLGHILTIN----GIKADPEKISAIRNFPVP-QKTKHVRAFL-------GLCN----FYRKFCARYA
>Gmr1
--------LKLGVIEESRS--------AWASPIVLVPKPD-------GTHRFCN---------DFR-------RLNEVSDFDSYPMPRVDELIERLG-PARYLSTLDLTKGYWQVPL------APSSREKTAFATP-------GGLFQYTVLPFGVHGAPATFQRMMDQVLRPHSSY--------------------AAAYIDDIIIHSASWDEHVKHVRAVLNGLRAAGLTANPAKCR-------------LGREETAYLGYRVGRG----NVRPQEDKVAAIREWPQP-QTKKQVRSFL-------GLVG----YYQRFIPGYA
>Mdg1
--------IKDGIVEQSIS--------EYNSPLLLVPKKSLPNS--EKRWRLVV---------DYR-------QINKKLLADKFPLPRIEDILDQLG-RAKYFSCLDLMSGFHQIEL------DERSRNITSFSTS-------TGAYRYTRLPFGLKIAPNSFQRMMTLAFSGLTPSQ-------------------AFLYMDDLVVIGCSEKHMLKNLTDVFKLCRQHNLKLHPEKCT-------------FFMKEVTYLGHKCTDK----GILPDDSKYEVIKNYPKP-VNADEARRFV-------AFCN----YYRRFIKNFA
>Mdg3
--------LENGFIRPSDS--------EYASPIVLVKKKT-------GDLRMCV---------DFR-------KLNKMTMKDNYPLPLIDDLLDRMN-EKTVFTKLDLKNGFFHVHV------KKESIKYTSFVTP-------LGQYEWLRMPFGLKNAPSVFQRFVNKIFADMIR---------------------VVVYMDDILLATENINEHLETLKEIFKRLVENKLELRIDKCE-------------FMQSSIKYLGFIINKD----GIMPNDKGIEAIKNFPIP-NNVHTVQSFL-------GLCS----YFRRFIKDFS
>Cer3
--------IQSGRIVESNT--------PWTSPIVLIKKKN-------GSLRVCL---------DFR-------KLNEVTVPDNYPLPRIDSIIEQIG-GSKYFTSLDMANGYLQLRL------DAESSDKCGFITE-------NKVYAYTHLPFGLRSAASYFQRDLKQVLGLEKE---------------------VTVYIDDVLIFSKTFEEHLNSLRKVLERFRKFNLKVSPNKCE-------------FFKQSITFLGHEINAD----NYKPNRINVDAIVNLPTP-RNVGDVRRFI-------GMSG----FFRKFLPNFS
>Tom
--------LEQGLIRESNS--------PYNSPTWVVPKKPDASG--KAKYRVVI---------DYR-------KLNEITIPDRFPIPNMDEILGKLG-KCQYFTTIDLARGFHQIEM------DSESIQKTAFSTK-------RGHYEYVRMPFGLRNAPATFQRCMNNILRPLINKH-------------------CLVYLDDMIIFSTSLDEHLNSLQLVFEKLSESNLKLQLDKCE-------------FLKKEATFLGHIVTPD----GIKPNPLKVEAIASYPIP-TKVKEIRAFL-------GMTG----YYRKFIPSYA
>Zam
--------LDQQIIRSSHS--------PWSAPVWVVPKKLDGTG--NRKWRLVI---------DYR-------KLNDKTISDRYPIPNINDILDSIG-KAKYFSTLDLTSGFHQIEM------NPKDIAKTAFTVE-------GGHYEFTRMPFGLKNAPATFQRVMDSVLGDLNGTI-------------------CLFYLDDIIIFSPSLQKHLLDIKMVFEKLRAANFKLQPSKSE-------------FLRKEIEFLGHIVTQD----GVKPNPNKISAIKKFPCP-TNRRAIKSFL-------GLLG----YYRKFIRDFA
>Gypsy
--------LKDGIIRPSRS--------PYNSPTWVVDKKGTDAF--NPNKRLVI---------DFR-------KLNEKTIPDRYPMPSIPMILANLG-KAKFFTTLDLKSGYHQIYL------AEHDREKTSFSVN-------GGKYEFCRLPFGLRNASSIFQRALDDVLREQIGKI-------------------CYVYVDDVIIFSENESDHVRHIDTVLKCLIDANMRVSQEKTR-------------FFKESVEYLGFIVSKD----GTKSDPEKVKAIQEYPEP-DCVYKVRSFL-------GLAS----YYRVFIKDFA
>TF1
--------LKSGIIRESKA--------INACPVMFVPKKE-------GTLRMVV---------DYK-------PLNKYVKPNIYPLPLIEQLLAKIQ-GSTIFTKLDLKSAYHLIRV------RKGDEHKLAFRCP-------RGVFEYLVMPYGISTAPAHFQYFINTILGEAKESH-------------------VVCYMDDILIHSKSESEHVKHVKDVLQKLKNANLIINQAKCE-------------FHQSQVKFIGYHISEK----GFTPCQENIDKVLQWKQP-KNRKELRQFL-------GSVN----YLRKFIPKTS
>Skippy
--------IRKGYIRPSKS--------SAGFPVMFVPKPN------SNKLRLVV---------DYR-------QLNEITEKDRTSLPLITELKDRLF-GKKWFTALDLKSAYNLIRI------KEADEWKTAFRTK-------YGLFEYLVMPFGLTNAPAVFQRMITNVLREYLDIF-------------------VVCYLDDILIFSDTEEEHTEHVHKVLKALQDANMLVEPTKSH-------------FHQSQVTYLGHEISHN----EIRMDRRKIAAVAEWKVP-TSVKETQSFL-------GFAN----YYRRFIKDFA
>Pyggy
--------LDKGFIRVSSL--------LAFLLVLFAKKLE-------GGLRLCI---------DYW-------ALNAITRKNRYLLPLIRETLNNIS-KAKWFTKLDVIAAFYKIRV------AEGDEWKTAFRTR-------FSLYEWLVTPFGMANSLSTFQRYINWTLREYLDEF-------------------CSAYLDDVLIYTDSLEQHQDHVRKVLRKLQESGLNVDIKKCE-------------FGVKSTKYLGLIIDAEK---GIRMDPEKVKAIMEWEP--LRLRAYVHFW-------DSQT----STGDLSRDFS
>Maggy
--------LKKGFIRPSSS--------SVASPVLFVKKQG-------GGLRFCV---------DYR-------ALNNITVKDRYPLPLVRETLNNLA-GMKFFSKIDIVSAFNNIRI------KKGEEYLTAFRTR-------FGLYESLVMPFGLTGAPATFQRYINDSLREYLDVF-------------------CTAYLDDILIYSRTRTEHEEHLKLVLEALRKAGLYANAAKCE-------------FFVTETKFLGLLVGVE----GVKMDPEKITAVLDWQTP-KKLTDVQAFL-------GFGN----FYRRFIRDFA
>Amn-san
--------LQRGFIRPSTS--------PAGAGFFFVEKKD-------GGLRPCI---------DYR-------GLNKITVKNRYPLPLISELFDQLK-GAKIFSKLDLRGAYNLIRI------REGDEWKTAFNTR-------DGHYEYLVMPFGLCNAPAVFQEFVNDIFRDLLGKS-------------------VVVYLDDILIFSQDLETHRSQVKEALSRLRENFLFAKLEKCT-------------FEVPKISFLGYIISSR----GFEMDPAKVSAIQKWPLP-QSTKAIQRFI-------GFAN----YYRQFIKDFS
>Sushi-ichi
--------LASGIIRPSSS--------PLAAGFFFVAKED-------GGLRPCI---------DFR-------KLNNITVKNKYPLPLMSSTFEPLT-HARVFTKLDLRNAYHLVQI------RKGDEWKTAFNTH-------LGHFEYLVMPFGLSNAPAVFQELVNDVLRDMINVF-------------------VVVYLDDILIFSRTMEEHHQHVRLVLQRLLENRLFIKAEKCI-------------FHSASVGYLGYIVEEG----RVRADPAKIQAVVEWPRP-TDRTQLRRFL-------GFAG----FIRRFIKGFA
>Reina
--------LEQGVIQHSSS--------PFASPVLLVKKKD-------GEWRLCV---------DYR-------RLNAHTVKNRYPMPVFDEIVDELC-GTKIFTKLDHRSGYHQIRI------KEGDEFKTAFQTH-------NGHYEYRVMPFGLTGAPATFQDFMNKILTPFLRKC-------------------VVVFLDDVLIYSRDMEEHVLQVKQVFQKLKDHQLKLKLSKCR-------------FAQTTLEFLGHIISAE----GIATDPEKVQVIRDWPIP-NNVKEVRSFL-------GMAG----YYRRFVAHYA
>Del
--------LNKGFIRGSTS--------PWGAHVLFDPKKD-------DSKRMCI---------DYK--------LNSVTVKNKYPLPRIDDLFDQLN--GAYFSKIDLRFRYHQLRI-------RADIPKTAFRTR-------YGHYEFLVMPFGLTNVPTAFMNLMNRVFREYLDKF-------------------IVVFVDYVLIYSRTQKDHEHHLRISLQLLRNNQLYAKLSKCE-------------FWMEKVKFLGHVVSRE----GIVVDPVKVKAVMNWELP-KNIFEIRSFL-------GLAG----YYRRFIKGFA
>Galadriel
--------LDAGLIQPSKA--------PYGAPVLFQKKQD-------GTMRMCV---------DYR-------ALNKATIKNKYSVPLVQDLMDRLS-KACWFTKLDLRAGYWQVRI------AEGDEPKTTCVTR-------YGSYEFLVMPFGLTNAPATFCNLMNNVLFDYLDDF-------------------VVVYLDDIVIYSRTLEEHVNHLSLVLSQLRKYTLYVKMEKCE-------------FAQQEIKFLGHLVSKN----QVRMDPKKVQAIVDWQAP-RHVKDLRSFL-------GLAN----YYRKFIAGYS
>CRM
--------LDKGYVRESLS--------PCAVPVILVPKKD-------GTWRMCV---------DCR-------AINNITIRYRHPIPRLDDMLDELS-GAIVFSKVDLRSGYHQIRM------KLGDEWKTAFKTK-------FGLYEWLVMPFGLTNAPSTFMRLMNEVLRAFIGKF-------------------VVVYFDDILIYSKSMDEHVDHMRAVFNALRDARLFGNLEKCT-------------FCTDRVSFLGYVVTPQ----GIEVDQAKVEAIHGWPMP-KTITQVRSFL-------GLAG----FYRRFVKDFS
>Kabuki
--------QELGICRPSKI--------AWASPLHIVPKKN-------GDLRPCG---------DYR-------QLNAITKPDRYPIPRRHDFTYILD-DKKIFSKLDINRAFHCIDV------APEDIEKTAIITP-------FGLFEFPKMTFGLRNAPQTFQRFMNNTVLHGLEF--------------------LFSYLDDVIIASESPTQHNEHLRIVFERFNSYGITINLDKCC-------------FGQPKVEFLGHEVSVN----GITPLKNKVEAIINFPKP-ETVSDLRRFL-------GMVN----FYRPHLPNSA
>Cer4
--------LDLEVLEPITH--------DWAAPIVVIRKKD------TGKVRVCA---------DFK-------GLNNSLIEEIHPLPTSDDLFGTLQ--GCIFSKIDLKDAYLQIAL------DSESQKLAVINTH-------KGLFKYRRMTFGLKPAPAKFQKIIDKMIAGLPG---------------------VAAYLDDVIVSANSLEEHEKVLHELLKRIKDYGFRISPEKCN-------------FAQSEITFLGFIIDKR----GRRPDPKKTSVIRSMKAP-TDQKQLMSFL-------GAIC----FYGRFVPKMS
>SPM
--------GKAGVIKKVKN--------RWAAPIVTVPKSD-------GSVRLCG---------DYK-------QTVNKVLEDVYPLPTCEDLFANLA-GGKVFSKIDLSNAYLQLEL------TDKSKELLTIHTH-------KGLYQYERLPFGVSTAPAVFQSVMDRILGGMKG---------------------VCCYLDDILISSENEEDHIKTLNEVLGRLQEYGVKAKKEKCS-------------FMVSRVIYLGHEIDGK----GVHPTKEKVEGICDAKRP-ENKDELRTFI-------GIVV----YYAKFVPNLA
>Mag
--------LAAGVIKPVDH--------DWATPLVVVRKAD-------GGLRICA---------DYK-------TLNKVLAIDRFPVPKMEDLFSNLS-GNKFFTKLDLSQAYNQIVL------SERSSEYTVINTH-------RGLFKYSRLVYGLASSPGIFQKLMVNMFKNVPN---------------------VVVFYDDILIRNQDLDSHLKSIKEVLDILERYGLKIKRSKCE-------------FMVTEVRYLGFIIDQN----GVRVDPEKVKSIATMPHP-NNVTELKSFI-------GMVN----FYSKFIQDLA
>Tor4a
--------LENKLIEPCSS--------PWNSPSLLVRKKD-------GRFRLVI---------DYR-------RLNDATLQMHHPLPNLEDSISYLE-KSRVYSMCDMIKGFHQIDL------DEDSKQKTAFSNE-------FGQFQYTRMPMGCKNAPSFFMRIMDKALLGVKKTE-------------------IIAYMDDLLCHSQTEVEHIKILEKLFQILAVNNLRINSKKAA-------------FFTDSVNFCGYDISNG----KICPSQDKIEAIQKLKIP-RTKDAAQSLF-------GALN----YHRRFIRNFA
