# Supplementary material for: A Missing Link between Retrotransposons and Retroviruses
Source: mBio. 2022 Mar 15;13(2):e00187-22. doi: 10.1128/mbio.00187-22 (PMC9040795; doi:10.1128/mbio.00187-22)
Supplement: DATA SET S4 [file mbio.00187-22-sd004.txt]

>Odin-Aeq1
CVYADGCSFTD---ENQKIRAGAGVYW----------PE--LSQFSQ-GYHLGNQTSQY----AELSAVLIAL---IQAIEFN-L-EE--------IVVCTDSEYVAKTFLEYLPRWRQCGMLNSKGKQVKNAAIIST---IESLVTQ--------SQID-----VYWKKVKGHSQE-VGQDKEGNDHADSLAKEGAK
>Odin-Aeq4
CVYADGCSFTD---ENQKIRAGAGVYW----------PE--LSQFSQ-GYHLGNQTSQY----AELSAVLIAL---IQAIEFN-L-EE--------IVVCTDSEYVAKTFLEYLPRWRQCGMLNSKGKQVKNAAIIST---IESLVTQ--------SQID-----VYWKKVKGHSQE-VGQDKEGNDHADSLAKEGAK
>Odin-Aeq3
CVYADGCSFTD---ENQKIRAGAGVYW----------PE--LSQFSQ-GYHLGNQTSQY----AELSAVLIAL---IQAIEFN-L-EE--------IVVCTDSEYVAKTFLEYLPRWRQCGMLNSKGKQVKNAAIIST---IESLVTQ--------SQID-----VYWKKMKGHSQE-VGQDKEGNDHADSLAKEGAK
>Odin-Aeq2
CVYADGCSFTD---ENQKIRAGAGVYW----------PE--LSQFSQ-GYHLGNQTSQY----AELSAVLIAL---IQAIEFN-L-EE--------IVVCTDSEYVAKTFLEYLPRWRQCGMLNIKGQQVKNAAIIST---IESLVTQ--------SQID-----VYWKKVKGHSQE-VGQDKEGNDHADSLAKEGAK
>Odin-Epa
CVYADGCSFTD---ENQETRAGAGVYW--------PHPE--LHPLSQ-GYQLGKQTSQY----AELAAVLIAL---MQAIELH-L-KE--------IVICTDSEYVSKTFLEYLQRWRQLGMVNSKGKPVKNAAIIST---IESLVTQ--------SQID-----VYWKKVKGHSQE-VGQDKEGN------------
>Odin-Sme3
CVYADGCSFSD---EDKETVAGAGVYW--------PRDV--MTKYS--GYQLGNQTSQY----AELAAASIAL---RQAIDLN-I-TE--------IVLCNDSEYVVKTFLEYLPRWKRTAMTNSKGKQVKNAHIISV---IDILVTS--------SKLE-----VYWKKVKGHSTE-NGQDKEGNDQADILAKEGAE
>Odin-Pcr1
RVYADSCSVTV---EKQQNTAGAGVHW--------PQVD--LSEYSQ-GYHLGNQTSQY----AELAASFIAL---TQAVEFH-LISE--------VILCTRSKYVAKTFLEYLPRWRRSEMMNSKGKQVKNADIISA---IESLVTS--------SQIH-----VYWKKVKGHSQN-NG-DKEGNYKADSLAKEGAK
>Loki-Npa
CVYIDGCAYHT---DERKLVAGIGITW--------TSEF--PDVSVG--YSIGAKSSQV----AELAAVYKTV---QIALEHN-I-TE--------FVIVTDSNYVRNSFVEYLPTWKRNNMLRSNNKPVKHAKLFGA---IDELVKS--------NDLT-----IYWKKTKGHSKT-QNMDKEGNDLADKLAKQGAI
>Loki-Str
MAFVDGCSYRH----LDHLQAGVGLVW--------HNDI--PCKPLQ--FQLGNKTSQF----AEVAGVLITL---QTAVKHE-L-AE--------LAICTDSNYARLTFLCHLPFWKQKHMTTSSGKEVKNKELILA---CDDLITK--------HDIQ-----VYWKKVKGHSKS-PGRDKLGNDHADSMAKSGAI
>Loki-Bsp
EVYVDGCSFRC----DSQLRAGVGIVW--------ANRQ--FEEPNH--YLLGPKTSQY----AEIAAALIAI---QQAARQA-Q-SQ--------LVICSDSNYARHSFISHFPTWKASGMKNARNKPVKHAELFLA---CDQLVTD--------KGMT-----VYWRKVKGHSQT-SGPDKEGNDEADRLARLGAE
>Loki-Lch
KAYVDGCSFHR----EGQLQAGIGIFW--------EGNF--PCTPLQ--YKLGPKSSQF----SEIAAVFVAI---ETAVKNK-L-SD--------IVICTDSDYARHSFCKFLPTWKANGMKNSRGKTVKHAELILA---VDQLVLE--------NEIT-----VYWKKVKGHAKD-SSQDKYGNDLADKLAKEGAI
>Loki-Lca
RVYIDGCAKMK----ENKLHAGAGIMW--------ESG---PLTGIQEGFQLGPKSNQY----AELAGVHIAL---QMAADNK-I-QT--------MVVCTDSDYVQYSFLNHLPIWRKNGMKNHRNRPIHHRELFEA---IDTMIQQ--------NDMK-----IFWRKVKGHSKI-PGQEKAGNDRADALAKLGSL
>Homo sapiens RNase H
VVYTDGCCSSNGR---RRPRAGIGVYW--------GPGH--PLNVGIRLPG--RQTNQR----AEIHAACKAI---EQAKTQN-I-NK--------LVLYTDSMFTINGITNWVQGWKKNGWKTSAGKEVINKEDFVA---LERLT----------QGMD-----IQWMHVPGHSGF------IGNEEADRLAREGAK
>Caenorhabditis elegans RNase H
VVYTDGACSSNGT---KNAKAGWGVYW--------GDDS--EDNEFGPVYG--APTNNR----GELIAVQKAI---EKAIEKR-L-PK--------VVIKTDSNLLVQSMNIWIHGWKRKGWKTSTGSEVLNQDVLMK---IDNLR----------QKLK-----VKFLHVRGHAGI------DGNEKADELARKGAQ
>Trypanosoma brucei RNase H
VVYVDGACRNNGSRRERRPRAGFGGFY--------GDGD--SRNFKFPLPAHEPQTNQR----AELSALIHVL---RVALDSH-PCYN--------LCVYSDSKYTVMGVNSYLHRWERNGFKTAGGGDVANIDLWSQ---FTKLRNS--------ERVA-----LQLKHVPGHAGV------YGNEMADRLAVEACE
>Candida orthopsilosis RNase H
RIYVDGASRGNGQS--KSAPSGYGVYY--------GPGD--SRNAAVGLHEVDTPTNQR----AELHGMKHALTNIKDDSSTS-SSPR--------YDIYSDSKYAIQSINEWSDKWQSNGWKTSTGQPVANSDLIKD---AVQLKNEINQLYRERDWKP-----LEFHHVKGHSGD------VGNEAADRLANQGAD
>Komagataella phaffii GS115 RNase H
IIYTDGATRGNGK----GAKGGYGVFF--------KEND--LRNISKPLTG--VQTNQR----AELSAVRDALIIIEKDLASG-SKKH--------YTIRTDSRYTINSITKWVTKWKQNDWRTATG-PVQNRDLIEP---CTNLIESVNSKYKELGMPP-----LNIEYVKGHSGD------YGNEMADKLATAGAD
>Helicobacter pylori RNase H
EIFCDGSSLGN------PGPGGYAAIL--------RYKD--KEKTISGGEN--FTTNNR----MELRALNEALKVLKRPCH---------------ITLYSDSQYVCQAINVWLTNWQKKNF-----SKVKNVDLWKE---FLEVS----------KGHS-----IMAVWIKGHNGH------AENERCDSLAKLEAQ
>Buchnera aphidicola RNase H
KIFSDGSCLGN------PGPGGYSFII--------QHLE--YENISSSGFY--LTTNNR----MELMGIIVATESLKQPCC---------------ITISTDSQYVQKGILYWIKNWKTKGWKTSRKTYVKNVDLWLR---LEKSL----------NLHQ-----VTWKWIKSHSGN------KKNEQCDHLARESAK
>Shewanella denitrificans RNase H
NIYTDGSCLGN------PGPGGYGIVM--------QYKQ--HSKEIADGFA--LTTNNR----MELLAPIIALEALMEPCI---------------VTLTSDSQYMRQGITQWIHGWKKKGWMTSNKQAVKNVDLWKR---LDSVS----------QRHN-----IDWRWVKGHTGH------KQNERCDKLARDAAE
>SFV
VFYTDGSAIKSPK-TEQTHSAGMGIVM--------PEPN--ITQQWS--IPLGDHTAQY----AEISAVEFAC---KKASLLQ---GP--------VLIVTDSDYVARSANKELPFWRSNGFLNNKKKPLKHISKWKN---ISDSLL---------LKRN-----ITIVHEPGHQPSKTSIHTLGNSLADKLAVQGSY
>BFV
IFYTDGSAIRSPK-PNKTHSAGMGIIQ--------PDFR--IVHLWS--FPLGDHTAQY----AEIAAFEFAI---RRATGIR---GP--------VLIVTDSNYVAKSYNEELPYWESNGFVNNKKKTLKHISKWKA---IAECKN---------LKAD-----IHVIHEPGHQPAEASPHAQGNALADKQAVSGSY
>FFV
IFYTDGSAITSPT-KEGHLNAGMGIVY--------GNLQ--KQQEWS--ISLGNHTAQF----AEIAAFEFAL---KKCLPLG---GN--------ILVVTDSNYVAKAYNEELDVWASNGFVNNRKKPLKHISKWKS---VADLKR---------LRPD-----VVVTHEPGHQKLDSSPHAYGNNLADQLATQASF
>CoEFV
VYYSDGSAKRNQQ-KN---YAGIGIVK--------THFE--PEETKA--VPLGPASAQY----AEVMALLDAV---KQATDT----GP--------VLICTDSVYAQRGYTEDLHYWAIRNFHDSRNAKLKYADKWKQ---LDQLKR---------DKPL-----VRVIHVPGHTP--GTVHSCGNGLADSLAQGGTY
>AliFLERV
VLFTDGSRKGP------DETAYWGYIL--------TQNG--KEQHRARGKVSG--SAQA----GEVTAVLEGL---LELTKRK-I-KA--------ARVVTDSYYCAQALKEDLSIWIENGFESARGKTVAHKELWEK---IAELR----------TQLD-----LDVEHQKAHTKE-GSYWE-GNDEVDRFVQQRKI
>AciFLERV
TLFTDGSRKGP------DDTAYWGFIL--------KLKG--KEQTRQRGKAPG--SAQA----GEVTAVLEGL---LELEKRK-I-KR--------AKIITDSYYCAQALKEDLTIWEENGYETAKGKKVAHEDLWKK---IAELR----------MNLD-----LEVVHQKAHVKE-GAHWR-GNEEVDRFVQMRKI
>DrFV-2
CYYTDGTTE--------QGITRWGWIR--------KKGR--KVTESDKGSLEAGLSAQA----AEVKAFRKAL---EKAKQLN-D-LK--------CFIVTDSDYIYQAVEEHLGAWKNNDFNTSKGKPLKQADDWRV---IDELI----------TEIT-----PTVLHQTSHTSQ-NTTAAIGNKEVDSYVRRVRA
>HERV-L
AWFTDGSADMQATTTKWQKWTAAALQP--------SRTS--LKDSGED----SGESSQW----AELAVHLVVL---HFAWKEK---WP--------VYLLTDSWAVANGLAGWSGTWKKHDWKIGDDKEIWGRGMWMD---LS-------------KTVK-----IFVSHVSAHQSV-TSAEEDFNNQVDRMTHSVDT
>MuERV-L
AWFTDGSARYAGTT---QKWTAAALQP--------SGTT--LKDTGER------KSSQW----AELRAVHMVL---QFVCKKK---WP--------VRLFTDSWAVANGLAGWSGTWKDHNWKIG-EKDIWGRSMWID---ISKWA----------KDVK-----IFVSHVNAHQKV-TSAEEEFNNQVDKMTRSVDS
>KoRV
AWYTDGSSFI----MDGRRQAGAAIVD----------NK--RTVWAS--NLPEGTSAQK----AELIALTQAL---RLAEG-----KS--------INIYTDSRYAFATAHVHGAIYKQRGLLTSAGKDIKNKEEILA---LLEAIH---------LPKR-----VAIIHCPGHQRG-TDPVATGNRKADEAAKQAAQ
>MuLV
TWYTDGSSFL----QEGQRKAGAAVTT----------ET--EVVWAK--ALPAGTSAQR----AELIALTQAL---KMAEG-----KK--------LNVYTDSRYAFATAHIHGEIYRRRGLLTSEGKEIKNKDEILA---LLKALF---------LPKR-----LSIIHCPGHQKG-NRAEARGNRMADQAAREVAT
>FLV
TWYTDGSSFI----RNGEREAGAAVTT----------ES--EVIWAA--PLPPGTSAQR----AELIALTQAL---KMAEG-----KK--------LTVYTDSRYAFATTHVHGEIYRRRGLLTSEGKEIKNKNEILA---LLEALF---------LPKR-----LSIIHCPGHQKG-DSPQAKGNRLADDTAKKAAT
>REV
TLFTDGSSYV----RDGKRYAGAAVVT----------LD--SVIWAE--PLPIGTSAQK----AELIALTKAL---EWSKD-----KS--------VNIYTDSRYAFATLHVHGMIYRERGLLTAGGKAIKNAPEILA---LLTAVW---------LPKR-----VAVMHCKGHQKD-DAPTSTGNRRADEVAREVAI
>WDSV
TLFSDGS-YTT---GRG----GAAVVV----------TD--DFIIIH--QQPGGASAQT----AELLALAAAC---HLATD-----KT--------VNIYTDSRYAYGVVHDFGHLWMHRGFVTSAGTPIKNHKEIEY---LLKQIM---------KPKQ-----VSVIKIEAHTKG-VSMEVRGNAAADEAAKNAVF
>Xen-1
TLFVDGSRFSD---ASGKFHTGYAVTT----------TD--SVLEAQ--PLPASCSAQE----AELKALTAAC---KLAAG-----KR--------ANIFSDSRYAQGVALDFGTIWKTRGYLTATGSPIKNGRSVAD---LMEALT---------LPEQ-----VAVLKVKAHGRL-TSPEAIGNHLADTTAKEIAV
>SnRV
KWWIDGSRYWD---DKGGYVTGWAALE----------DK--KNQLGG--ALEGHVSAQV----AELVALREAL---RLQ-------RP--------LTLYTDSTYVLGICTKYLAVWKRRGMVNADGSQISNQNILQE---IWQLIEH--------STQT-----LGIVKVKAHQRK-CSTHEQQNNDVDQPAKQYAK
>JSRV
LIFTDGSSNGTA-----------ALII-------NHQTY--YAQT-------SFSSAQV----VELFAVHQAL---LTVPT-----S---------FNLFTDSSYVVGALQMIETVPIIGTTSPEVLNLFTL---------IQQVLHC--------RQHP-----CFFGHIRAHSTL-PGALVQGNHTADVLTKQVFF
>SRV-1
LVFTDGSSTGMA-----------AYTL-------ADTTI--KFQT-------NLNSAQL----VELQALIAVL---SAFPN-----QP--------LNIYTDSAYLAHSIPLLETVAQIKHIS-ETAKLFLQ---------CQQLIYN--------RSIP-----FYIGHVRAHSGL-PGPIAHGNQKADLATKTVAS
>MMTV
VIFTDGSANGRS-----------TYIQ-------GREPI--IKEN-------TQNTAQQ----AEIVAVITAF---EEV-S-----QP--------FNLYTDSKYVTGLFPEIETA-TLS-PRTKIYTELKH---------LQRLIHK--------RQEK-----FYIGHIRGHTGL-PGPLAQGNAYADSLTRILTA
>BLV
CLFSDGAT-GRG-----------AYCL-------WKDHL--L--DFQ--AVPAPESAQK----GELAGLLAGL---AAAPP-----EP--------LNIWVDSKYLYSLLRTLVLGAWLQPDPVPSYALL-----------YKSLL----------RHPA-----IFVGHVRSHSSA-SHPIASLNNYVDQLLPLETP
>HTLV-2
CLFSDGSP-QKA-----------AYVL-------WDQTI--LQQDIT--PLPSHESAQK----GELLALICGL---RAAKP-----WP--------LNIFLDSKYLIKYLHSLAIGAFLGTSAHQTLQAA-----------LPPLL----------QGKT-----IYLHHVRSHTNL-PDPISTFNEYTDSLIPLV--
>RSV
TVFTDASSSTHK-----------GVVV-------WREGP--RWEIKE--IADLGASVQQ----LEARAVAMAL---LLWPT-----TP--------TNVVTDSAFVAKMLLKMGQEGVPSTAAAFI---------------LEDALSQ--------RSAM-----AAVLHVRSHSEV-PGFFTEGNDVADSQATFQAY
>LDV
TVFTDASSQTAM-----------AVAV-------WQENG--RWKKVT--ECSPGSSVQQ----LEARAVQLAS---DAFPT-----EA--------LNVVTDSLYVARLVSRMATPGWPDLASPW----------------LYNSLSR--------RTAP-----LFICHVQAHQSL-EGLHT-GNDAADRAAKGLW-
>HIV-1
TFYVDGNRETK--------LGKAGYV-----------TN--RGRQKVV-TLTD-TTNQK----TELQAIYLAL---QDS------GLE--------VNIVTDSQYAL-GIIQAQPDQSES-------------ELVNQI--IEQLIK---------KE-K-----VYLAWVPAHKGI------GGNEQVDKLVS-AGI
>FIV
TWYIDGRKLGK--------AAKAAYW-----------TD--TGKWQVM-EL-E-GSNQK----AEIQALLLAL---KAG------SEE--------MNIITDSQYVI-NIILQQPDMMEG--------------IWQEV--LEELEK---------KT-A-----IFIDWVPGHKGI------PGNEELDKRSEDAGY
>EIAV
TIYTDGGKQNG--------EGIAAYV-----------TS--NGRTKQK-RLGP-VTHQV----AERMAIQMAL---EDT-----RDKQ--------VNIVTDSYYCWKNITEGLGLEGPQ-------------SPWWPI--IQNIRE---------KE-I-----VYFAWVPGHKGI------YGNQLADEAAKDAGF
>Lian-Aa1
VCYTDGSLLEG--------RAGAGVY-----------SR--ELRLNQFYSLGRNCTVFQ----AEIFALMCGV---QSALQQRVMGKV--------IYFCSDSQAAIKALASANSRSKLV-------------IACRTQ--IEELNS---------VN-S-----VNLVWVPGHSSI------AGNELADELARDGAS
>TRAS1
RIFTDGSKIEG--------RVGAALSI-------WDGEV--EIRSLKL-ALAPYCTVYQ----AELLALSYAV---KEAQLR--NGST--------FGVFSDSKAALLTVINHGSLHPLA-------------VDIRKM--LKQCAL---------QNKT-----VALYWIKAHAGL------EGNERADQLAKEAA-
>CATS
-IFTDGSKIEG--------RVGAALSI-------WEGTG--EIKTKKL-KLGSYCTVYQ----AELLALLKAT---EEVLSG--GAAT--------YNIFCDARSTLDVIASGESLHPLA-------------FKITKN--LKTITE---------RNQE-----IRLFWIKAHIGL------EGNERADVLAKEAAL
>You
-IYTDGSKVTG--------ATTFAVV-----------DS--NRKIIAGGRLPSYNSIFT----AEAFAILKAC---QFASKN--AGKS--------V-ICTDSLSSLSAIRNWNHNDPTT-------------QEVRHI--LSS------------HPKK-----ITLLWVPSHQGI------HGNELADKAAQEMRL
>I
-IFTDGSKINY--------TISFAIT------------T--ETDVLKYGILPPYSSVLT----SETIAILEAI---ELTKNR--RGKF--------I-ICSDSLSAVDSIQNTNNNSFYP-------------SRIRSL--ITQ------------HAPK-----IKIMWIPGHSGI------KGNELADQAAKSASS
>CgT1
-VYSDGSKAPNG-------ATGFGFVI-------YRGSR--RIAQGCG-RLGI-AEVFD----GEAEGARAGL---RRALLTS-QGQP--------IHICIDNTSVIQGIRSNIPDSSQA-----------AFLEIQAV--ARIYNI---------QT----------HWSPGHQGI------KGNEEADILAKEGTT
>MGR583
VVYTDGSEKHENN------QIGYGWAA-------FRAGL--EFAARAA-SITPESHVFD----AEAIGALKGL---QAAAKAQ-PGAR--------IWICVDSTSVIWGLRGDAPRSSQW-----------AFLEFHNL--VDLLRK---------QSTE-----VRVRWCPGHQGI------PGNDRADELAKAGSA
>Arabidopsis thaliana RNase H
TIEFDGASKGNPGK------AGAGAVL-------RASD---NSVLFYLREGVGNATNNV----AEYRALLLGL---RSALD--KGFKN--------VHVLGDSMLVCMQVQGAWKTNHPK-----------MAELCKQ---AKELMN---------SFKT-----FDIKHIARE----------KNSEADKQANSAI-
>Oryza sativa RNase H
-LHFDGASKGNPGK------AGAGAVL-------MTED---GRVISRLREGLGIVTNNV----AEYRGLILGL---RYAIR--HGFKK--------IIVYGDSQLVCYQVKGTWQTKNQN-----------MMELCKE---VRKLKE---------NFVS-----FEINHIRRE----------WNAEADRQANIAI-
>Ostreococcus tauri RNase H
VLEFDGASRGNPGE------AGAGALL-------RKRD---DRVVEELLEYLGSETVNE----AEYAALCLGL---RKAIE--LGITK--------IEVRGDSKLIVNQVDGSFKLKSEN-----------LRSMHAE---AVSLKK---------KFAE-----FKISHVKRE----------FNKHADHLANMAVD
>Haloarcula marismortui RNase H
--YFDGASRGNPGP------ASVGYVL-------VNDS----GIVTEGGETIGTATNNQ----AEYKALIRAV---EVARD--YGFDD--------VHIRGDSELIVKQVRGEWDTNDPE-----------LREHRVR---VRELLT---------DFDD-----WQIEHVPRE----------INDRADELANDALD
>Natrinema pellirubrum RNase H
-VYFDGGSRGNPGP------AAIGWVI-------VTGD----GIVAEDGETIGTATNNQ----AEYEALIAGL---EAARD--YGYDE--------VHVRGDSELIVKQVRGEYDTNDPD-----------LRENRVT---VHELLR---------AFDE-----WTLEYVPRE----------VNDRADGLVNEALD
>Halorubrum lacusprofundi RNase H
-VYFDGASRGNPGP------GAVGWCL-------VTAD----GIVAEGGERIGRVTNNQ----AEYAALIRAL---EAADE--YDFDE--------IDVRGDSQLIVKQVRGEWNANDPE-----------LRERRVR---VRELLE---------RFDR-----WSIGHVPRE----------INERADDLANEALD
>Halorhabdus utahensis RNase H
-VYVDGASRGNPGP------AAIGWVI-------LTGD---GGIVTEGGKRIGSTTNNR----AEYEALIHAL---EIAAD--YGFDS--------VEVRSDSELAVRQVRGEWDTNDPD-----------LRERRVR---VRELFR---------EFDD-----WSIEHVPRE----------INERADALANEA--
>Mycolicibacterium gilvum RNase H
IVECDGGSRGNPGP------AGYGAVV-------WSADR--ESVLAEARSAIGTATNNV----AEYRGLIAGL---ESAAQ--TGATE--------VEVRMDSKLIVEQMAGRWRVKHPD-----------LAALHRQ---AADLAR---------RFEH-----ITYSWIPRE----------QNSYADRLANEAMD
>Mycobacteriaceae RNase H
LVEADGGSRGNPGP------AGYGSVV-------WSEDR--SSVLAEAKQSIGRATNNV----AEYRGLIAGL---EEAAN--VGATE--------VAVSMDSKLIVEQMAGRWRVKHPD-----------LIPLYQR---ARELAE---------GFDR-----VTYSWIPRA----------ANARADRLANEAMD
>Micromonospora aurantiaca RNase H
VIEADGGSRGNPGP------AGYGAVV-------RDPET--GEVLAERSESIGTATNNV----AEYRGLIAGL---EAAAE--LGAAE--------VEARMDSKLVVEQMCGRWQIKHPG-----------LRPLAAQ---AAGLVS---------RFAA-----VRFTWVPRE----------RNRHADALANAAMD
>Ignicoccus hospitalis RNase H
ELYFDGLCEPNPGG-----VATYGFVVKEG--GKVLCS---GKGLVGVGARGDDVTNNV----AEYTALIKAL---ECLLEKGLEGAE--------VVVKGDSQLAIRQLRGEYKVRSPR-----------IAPLYKR---AKELLS---------KFK------AELQWVPRE----------LNEEADALSREAFR
>Vulcanisaeta moutnovskia RNase H
-VYFDGACEPNPGG-----VGTYGFAVYND--NDTISE---GYGIACEPAL--NCTNNV----AEYTGLIKAL---ECLLLHDYGESS--------IVVHGDSQLVIKQLTGIYNVRTEH-----------LKPLFEK---AHELLS---------HFR------VRLEWIPRE----------LNSKADELSKRAY-
>Ferroglobus placidus RNase H
VLYFDGACLPNPGG-----IATYGFVI-------ITPS---GEIVKEKGIAAEKGTNNI----AEYTALIRGL---EKALE--LGIDE--------LIVRGDSQLAIYQMNGVYAVKSPN-----------IIPLWQR---AMELAG---------KFRK-----IRFEWVPRE----------QNSAADELSTQAY-
>PreDIRS
VFATDASATG------------VGAVKLNP--K-DLTEL--SSAYREFDEYGGNDLEHH----RELLAVQFAL---HHYLASK-KNTV--------VTVRTDNQNIPRILAKGSGVQELN-------------ELVLQ---VTEWCEQ--------RKVE-----LMTTWIPRA----------MNSAADRASRETD-
>CbrDIRS
FLYTDASARG------------IGGLLKN--------ER--QDILWKMTEIGDGNFEKQSSAWRELTAVEVA----SARISSN-LKGR--------VQVLVDSQAAVSVLRRGSMKPELH-------------SLAER---V--WHNL--------ENVE-----SSFLWIPRK----------ENVEADEAS-----
>Athila4-1
EIMCDASDYA------------VGAVLGQK---I--DKK--LHVIYYASRTLDDAQGRYATTEKELLAVVFAF---EKFRSYL-VGSK--------VTVYTDH-ALRHLYAKKD--------------TKPRLLRW-----ILLLQEF-----------D-----MEIVDKKG----------IENGAADHLSR----
>Diaspora
ELMCDASNYA------------LGAVLAQK---I--DKL--PRVIYYASRTLDAAQANYTTTEKELLAIVFAL---EKFRSYL-LGTH--------IIVYTDHAALKYLLKKVD--------------SKPRLIRW-----MLWLQEF-----------D-----LEIRDRSG----------AQNLVADHLSR----
>Gmr1
TLQTDASEVG------------LGGVLSQA--RN--ERE--EHPVTYLSRKLLPHERNYSTVEKEALAIKWAV---NKLTYYL-LGHQ--------FVLVTDHAPLKWMATAKD--------------TNARITRW-----FLSLQPF-----------S-----FTVEHRPG----------REHTNADALSR----
>Mdg1
CITTDASKQA------------CGAVLSQD---H--NGQ--QLPVAYASRSFTKGESNKSTTEQELAAIHWAI---NHFRPYV-YGRH--------FLVQSDHRPLSYLFSMRN--------------PSSKLTRM-----RLDLEEF-----------E-----FTVEYLKG----------KDNHVADALFR----
>Zam
ILTTDASNFA------------LGAVLSQG---S--LQN--DRPVCFASRTLSDTEVNYSTIEKEMLAIIWAV---KYFRPYI-YGVK--------FTIVTDHKPLIWLMNFKE--------------PNSKIIRW-----RLQLMEY-----------N-----FEIIHKKG----------SQNVIADALSR----
>Tom
VLTTDASNLA------------LGAVLS---------QD--NHPISFISRTLNDHELNYSTIEKELLAIVWAT---KTFRHYL-LGRH--------FQIASDHQPLRWLHNLKE--------------PNAKLQRW-----RIRLAEF-----------D-----FHIEYIKG----------KQNSIADALSR----
>Gypsy
DLTTDASASG------------IGAVLSQ---------E--GRPITMISRTLKQPEQNYATNERELLAIVWAL---GKLQNFL-YGSR--------INIFTDHQPLTFAVADRN--------------TNAKIKRW-----KSYIDQH-----------N-----AKVFYKPG----------KENFVADALSR----
>Woot
YVQTDSSGYG------------LGAELYQI--QE--DGS--RGVIAFASRSLRGPELNYTTTEKELLGVIFAL---HKFRIYI-QVTK--------IIIRTDHQALKFLSRCRL--------------LSERLTRW-----TLILGQY-----------D-----YEIELVKG----------KGNVVADILSR----
>Mag
VLTVDASARG------------LGAVLAQR--GP--GCQ--ERVVAYASRALTTHELHYSQIHKEALAIVFAV---EKFHQYL-YGRK--------FILRTDHKPLVSIFGPNI--------------AASRLQRW-----AIKLSAY-----------D-----FEIEYVRT----------DKNV-ADALSR----
>SPM
VLACDASPYG------------LGVVLSHL--ME--DGE--ERPVAYASRTLTKSEQNYSQIEKESLAIIYGV---TKFHKYL-YGRK--------FTLLTDHQALTIIFGSKK--------------AAARLQRW-----ALILMAH-----------Q-----YEIKYRKS----------TEHANADVLSR----
>Cer4
IVAADASKYG------------IGGVILHV--NP--DGV--EVPIAHFARSLTETEKRYSQIEKEALALIYTV---KKSHKFV-FGRR--------FKLQTDHRPLLALFGDNR--------------SQNRIVRW-----ATTLMSY-----------D-----FELSYVAT----------EKFAKADWLSR----
>Galadriel
EVHTDASDKA------------IGGVLVQ---------E--GHPVAFESRKLNDAEQRYSTHEKEMVAVVHCL---QVWRVYL-LGTR--------FVVRTDNVANTFFKTQKK--------------LSPKQARW-----QEFLAEY-----------D-----FMWEHKPG----------KHNQVADALSR----
>CRM
ELECDASGIG------------LGGVLLQ---------E--GKPVAYFSEKLSGSVLNYSTYDKELYALVRTL---ETWQHYL-WPKE--------FVIHSDHESLKHIRSQGK--------------LNRRHAKW-----VEFIESF-----------P-----YVIKHKKG----------KENIIADALSR----
>Del
VVYTDASLAG------------LEGVLMQ---------D--GRVVAYASRQLKVHENNYPTHDLELAVVIFIL---KLWRHYL-YGED--------FELYCDHKSLKYISTQKD--------------LNLRQ-RW-----IEVLKDF-----------D-----FSIFYHPG----------KANVVADALSR----
>Sushi-ichi
IVEVDASDAG------------IGAVLSQR--SE-ADQK--IHPCAYFSRRFDPAERNYDVGNRELLAVYGAL---VEWKHWL-EGAK-------PFLVWSDHKNLTYVRTAKR--------------LNPRQGRW-----AL-FSRF-----------D-----FTLTFRPG----------SKNIRADALSR----
>Amn-san
FIEVDASDVG------------AGAILSQR--HS-ADGK--LHPCAYFSKKFSSAEQNYDIGNRELLAVKLAL---EEWRHLL-EGAS-------PVTIYTDHKNLEFLQSLKR--------------QNPRQARW-----SLFFSRF-----------N-----FVLTYRPG----------TKNRKADALSR----
>Maggy
ILETDASDYV------------SAGILSQY--GD--DGI--LRPVAFFSKKHTATECNYEIYDKELLAIIRCF---EEWRPEL-EGTS-------PVQIITDHRNLEYFTTTKM--------------LNRRQARW-----AEFLSRF-----------N-----FRITYRPG----------KQGAKPDALTR----
>Skippy
ELETDASDFA------------LGGQIGQR--DD--NGV--LHPIAFYSHKMHGAELNYPIYDKEFLAIVNCF---KEFRHYL-RGSK-------PVKVFTDHKNIAYFATTQE--------------LNRRQLRY-----AEYLCEF-----------D-----FTIAHCKG----------TDNGRADAISR----
>TF1
LLETDASDVA------------VGAVLSQK--HD--DDK--YYPVGYYSAKMSKAQLNYSVSDKEMLAIIKSL---KHWRHYL-ESTI-------PFKILTDHRNLRITNESEP--------------ENKRLARW-----QLFLQDF-----------N-----FEINYRPG----------SANHIADALSR----
>Pyggy
ILECDSSGYA------------TGGVLSQY--DD--EGV--LRPCAYFSKKNNVHECNYEIHDKELLAVVRCL---EEWDAEL-RSVK-------SFKVITDHKNLDVLYEAKM--------------LTNVKS----------VGQA-----------A-----ESIQYGAG----------KQNVRADALSR----
>Reina
VVETDASGSG------------IGAVLQQ---------K--GHPIAYISKALGPKNLGLSTYEKEYLAILFAV---DHWRPYL-QHGE--------FFIKTDQQSLTHLEDQKL--------------STIWQQKA-----ITKLLGL-----------Q-----FRIIYKKG----------VENRVADALSR----
>SURL
KLSADASKNG------------IGAVLLQQ--H---DEN--WVPIAYASRSMTDAETRYAQIEKELLAITYAC---ERFHQYI-YGQQ--------VEVETDHKPLIPLFVKSL--------------CPLRIQRL-----LIRVQRY-----------D-----LKVMYTPG----------KYMYTADTLSR----
>Cer3
HIFTDASAVA------------QGAVLMQQ--MEDSTKD--YAAIAYTSRTLSDTESRWPAIQTELGAIIFAL---RQFRPYI-GQSR--------TTIHSDHRPPMYLLGKSK--------------VNDNLARW-----LIELAQY-----------D-----TRIVHIDG----------KKNTVADCLSR----
>Mdg3
ELHCDASSSG------------FGAVLMQK--KE--DQK--WHPVSFFSKRTTDIESKYHSFELETLAIVYSL---RRFRVYL-HWRT--------FKIVTDCNSLILTLSKKE--------------LNPRIARW-----ALEFQGY-----------D-----FEIVHRAG----------SRMQHVDALSR----
>Tor4a
VLETDASDKG------------YGGVLYIC--ESDNSNC--LIPVCYNSGNFSPVQQNYTIVEKELLSGKLCM---EKWAIYL-AFKK--------FQWITDNSNIKYVRTLRT--------------NNQKIARW-----LTDLQSF-----------S-----FTISQRPS----------SKMKISDFLSR----
>Tor2
ILLSDASELA------------AGSVLMQN-----IDKR--QRLIAVSSKTFSETERKWSATERECYSLLIGC---EKFEYYL-KGPV--------FIALVDHKALLALDKRYL--------------ANSKLKRW-----QTRLAEF-----------K-----FTVQYVEG----------RSHVFADMLSR----
>Tor1
IVTTDASDTG------------YGGMLSQK--IG--DDP--EQPLGFTSGFFRGPSTRWAINEKELFAFIKTL---EVFHHHT-YGRA--------FTWRTDSRCLAFICAETNG----------TKRPSAKKLRW-----LEKLGEY-----------D-----FSISHVSG----------TSPEMADGLSR----
>CaMV
IIETDASDDY------------WGGMLKAI--KNEGTNT--ELICRYASGSFKAAEKNYHSNDKETLAVINTI---KKFSIYL-TPVH--------FLIRTDNTHFKSFVNLNYK----------GDSKLGRNIRW-----QAWLSHY-----------S-----FDVEHIKG----------TDNHFADFLSR----
>PVCV
ILQTDASDQY------------WSAVLE------EHNGK--RKICGFASGKFKVSEQHYHSTFKEILAVKNGI---KKFNFFL-IHTN--------FLVEMDMRAFPKMIRLNPK----------PNSQL---LRW-----AQWFSPY-----------Q-----FEVKHLKG----------KDNILADFLSR----
>SbCMV
IVETDASQHS------------WSGCLRALPKKQDTHNE--LLLCKYVSGTFTDTETRYPIAELEVLAGVKVL---EKWRIDL-LQTR--------FLLRTDSKYFAGFCRYNIK----------TDYRNGRLIRW-----QLRLQAY-----------Q-----PYVELIKS----------ENNPFADTLTR----
>CSVMV
IIEVDASNNA------------YGSCLKY---KPKNSKI--EYLCRYNSGTFKENEQKYDINRKELIAVYQGL---QSYSLFT-CEGN--------KLVRTDNSQVYYWIKNDTN----------KKSIEFRNIKYL----LAKIAVY-----------N-----FEIQLIDG----------KTNIIADYLSR----
>RTBV
IIETDASEEG------------WGAVLVCKPDKYSGKDT--EKIAGYASGNFGEKKT-WTSLDYEIEAINEAL---NKFQIYL---DK--------FTIRTDCEAIVKGIKTED-------------YKKRSKTRWIKLRDNLLKDGY-----------K-----PTFEHIKG----------NKNFLPNFLSR----
>ComYMV
IIETDGCMTG------------WGAVCKWKMSKHDPRST--ERICAYASGSFNPIK---STIDAEIQAAIHGL---DKFKIYY-LDKK--------LIIRSDCEAIIKFYNKTN-------------ENKPSRVRWLTFSDFLTGLGI-----------T-----VTFEHIDG----------KHNGLADALSR----
>Kabuki
ALMTDASDTC------------MGAVLQQK-----VNGV--WQPLGYFSRKLSPAEQKYCTYDRELLAIYKAM---IYFRKLF-EGRP--------LTVYTDTSPCKYVKTIKK-------------RLDARGICF-------SLGEF-----------T------TVLQSPG----------NPRPRASAKTI----
>RetroSor1
LLYVAASEHA------------VSGVLVHE-----TSDT-VQRPVYYVSEALSGAKLNYTEIEKIAYAVLCAS---RKLKHYF-QSHE--------IKVPTS-QPLGDILRNKE--------------ASGRIGKW-----AAELSQF-----------D-----ITYVPRTSI---------KSQALADFMAD----
>Tat4-1
YLYIAVSSSA------------VSGVIVRE-----DRGE--QKPIFYVSKTLEGAELKYPTLEKIAYAVLISA---RKLRPYF-QFHS--------IIVQTN-QPLRQILHSPG--------------QSGRMAKW-----AVELSEY-----------D-----IEYQNRTSM---------KSQVLADFIVE----
>Bel
HGFADAS------------SHAYGAVVYAR--VAVG-CSFQVTLVAAKTRVAPIK--PVSIPRLELNAALLLS---RLLSIVKTSL----TIPLFSTSCWTDSEIVLHWLSAPP--RRWNTYVCNR---------------TSEILSDF-------PRSC-------WNHVRTE-----------DNPADCASR----
>Tamy
HTFVDAS------------ETAYAAACYWR--AETE--VIHVALIAGKARVSPAK--PVTIPRLELQAALLGA---RLARTVTEEI----DLQVTDRYFWSDSSTVLQWLKADP--RRFKPFVAHR---------------LAEIKDLS-------KPHE-------WRWVPTR-----------DNPADIATR----
>Zebel
HIFCDAS------------ERAYGSVAYLR--ASDDQGHVAVTFVLARSRVAPRK--CLSMPRLELSAALTGA---QLAQVIQNEL----TLPIDSVTLWSDSTTVLYWLTAES--CRYKVFVGGR---------------VAEIQTLT-------ETAE-------WRYVDSA-----------NNPADHITR----
>Purbel
CIFCDAS------------EIAYGACAYLR--WKTDDDKYEVRFVSAKSKVAPLK--ALTIPRLELLAGVLAA---RMHEAISNEM----RLQVEKVVFFTDSMIVLQWIKSSA--RTYKAFVSSR---------------VGEIQTLT-------NPAD-------WKHIPGE-----------VNIADKVSR----
>Kobel
HAFADAS------------EIGYGCVIYLR--QINSSENIHCSFVFAKARVTPLK--KITIPRLELTAATLAV---RLVSIVQREL----DFKIDKAIYWTDSTAVLRYIRNDR--ARYHTFVANR---------------VQVIREAT-------VPEQ-------WHHVDTK-----------RNPADLASR----
>Tas
HCFTDAS------------KTAYASAIYIR--TEMN-SEIECHLLICKTRLEPLK--GSTIPHLELMGALIGT---RLLEYTSQQL----QLESADKYIWTDSQCTLQRIRSDV--HQKDRFVENR---------------LKEIRKTD-------ARFE---------QIPIR-----------IFVREVVTS----
>Cer10-1
IMFSDAS------------TDIYATAVYVQ--YSYKSRKPVTRLLTSKSKIRSAKE-MWTIPKLELLGIECSS---NLARTIIAELGT-LATKIKKVRLFTDRACALYWILSH---KTTRVWVANR---------------VSQIQANQ-------KILEECGIETSLHHCPTK-----------ENPADLATR----
>Cer7
IAFADAS------------QEAIAACIYVK--NKYG-----VNLLFGKSNVKSLKE-KWTIPKLEVQALKVAT---DRALSTLTALQD-GDIKVTKVILFSDSEITLAWLRSEPGKKEVGILIKNR---------------IESIRKTN-------ETMLQKGVQVFFGYVNTL-----------ENPADLRTR----
>Koala
SGYSDADWAG----NGDDRRSTGGFAVFL-----------GNSLVSWSARKQPTV--SRSSTESEYKAMANAT---AEIMWIQTLLKEIHVSNSPTARLWCDNLSAKY-LSSNPIFHARTKHIEVD---------------YHFVRERV-------QQKL-----LEVGFVPTG-----------DQIADGFTK----
>SIRE1-4
VGYCDADWAG----SADDRKSTSGGCFYL-----------GNNLISWFSKKQNCV--SLSTAEAEYIAAGSSC---SQLVWMKQMLKEYNVEQD-VMTLYCDNMSAIN-ISKNPVQHSRTKHIDIR---------------HHYIRDLV-------DDKV-----ITLKHVDTE-----------EQIADIFTK----
>Tnt-1
KGYTDADMAG----DIDNRKSSTGYLFTF-----------SGGAISWQSKLQKCV--ALSTTEAEYIAATETG---KEMIWLKRFLQELGLHQK-EYVVYCDSQSAID-LSKNSMYHARTKHIDVR---------------YHWIREMV-------DDES-----LKVLKISTN-----------ENPADMLTK----
>Vitico1-1
VGYTDSDWAG----CLEDRKNTSSYMFSL-----------GS-------------------------------------VWLRRILADISQEHEESTIIYCDNKAAIA-MTKNPAYHGRTKHVDIR---------------VHFIRDLV-------VEGK-----VVLQYCNTN-----------EQVADVLTK----
>Copia
IGYVDSDWAG----SEIDRKSTTGYLFKM-----------DFNLICWNTKRQNSV--AASSTEAEYMALFEAV---REALWLKFLLTSINIKLENPIKIYEDNQGCIS-IANNPSCHKRAKHIDIK---------------YHFAREQV-------QNNV-----ICLEYIPTE-----------NQLADIFTK----
>Hydra1-2
VAYCDADFAS----DLNDRRSTTGYCFSL-----------NGPLISWKSKKQSTV--ALSTCEAEYMALTVTT---QESMYLVQLLDSMNDCMYMPVQIFEDNQGAIA-LSKNPVCRQRCKHVDVR---------------YHFIRSAL-------SDGK-----VTVEYCPTE-----------DMVADVMTK----
>pCretro6
VGYSDADWGA----NPDDQKSISGYVFLL-----------GGAPVCWASRKQKSV--ALSSMEAEYMAGSTAA---SQALWCRMLLEELGFAQPNPTLLYMDNQSALA-LARNTGTQGRAKHIDIR---------------YHFLRDKI-------SSKE-----ISVAHCPGE-----------DNPADIFTK----
>1731
TGFVDADWGG----DRLDRKSYTGYVFFL-----------SGGPVSWRSEKQQSV--ALSSTEAEYMALTTAC---KEAIALRRLIVEICGDLKTPTVMHGDNKCAAQ-LAKNPVHHSRTKHIDIR---------------YH--REVM-------KEGH-----VVLEYTSTN-----------EMIADINTK----
>CoDi6.3
VCYSDSDYAG----DPDTRRSVSGYILYV-----------KGVPICWRSKAQRSI--TLSSSEAEWIALSEAT---KEIMFVLQLLESLYIKVQLPITVRVDNIGAIW-MSQNVNTSSRTKHVDIR---------------TKYVNEYC-------EDGV-----LKIIFVKSA-----------DNDSDIMTK----
>CoDi6.7
EVYADADFSG----DPDTARSRTGFAIFY-----------AGCPVTWQSKLQTEI--SLSTTESEFVSLSTAL---RTALPLIGLAKEMDISVTVPTVAFDDNMGAIE-IALVPKMRPRTKHINVK---------------YHHFRQHV-------DNGD-----ITIQHVDSE-----------DQIADFLTK----
>Zeco1
VVFSDASL-G----NLPDGGTQGGTLIGL-----------KFSPLCWQSKKIRRV--VRSTLAGETLALSDGI---DNAIFLTTLFSELAELNTPPLICVTDNHSLFD-ALKS-TKQVSEKRLRLE---------------ISSIKDLM-------QSKK-----IKVLWSDTK-----------TQLADCLTK----
>Ty1B
VVISDASY-G----NQPYYKSQIGNIYLL-----------NGKVIGGKSTKASLT--CTSTTEAEIHAISESV---PLLNNLSYLIQEL---DKKPITLLTDSKSTIS-IISNNEEKFRNRFFGTK---------------AMRLRDEV-------SGNH-----LHVCYIETK-----------KNIADVMTK----
>Ty4
IAITDASV-G----SEYDAQSRIGVILWY-----------GMNIFNVYSNKSTNR--CVSSTEAELHAIYEGY---RDSETLKVTLKELGEGDNNDIVMITDSKPAIQ-GLNRSYQQPKEKFTWIK---------------TEIIKEKL-------KRS-------ITVKITGK-----------GNIADLLTN----
