# Supplementary material for: A Missing Link between Retrotransposons and Retroviruses
Source: mBio. 2022 Mar 15;13(2):e00187-22. doi: 10.1128/mbio.00187-22 (PMC9040795; doi:10.1128/mbio.00187-22)
Supplement: DATA SET S5 [file mbio.00187-22-sd005.txt]

>Ty1B
--VVISDASYGNQPYY---KSQIGNIYLLNGK--------VIGGKSTK-----ASLTCTSTTEAEIHAISESVPLLNNLSYLI---QELDKKPITLLTDSKSTISIIISNNEEKFRNRF-----------FGTK-AMRLRDEV----------SGNHLHVCY-IETK----------KN-IADVMTK----
>Ty4
--IAITDASVGSEYDA---QSRIGVILWYGMN--------IFNVYSNK-----STNRCVSSTEAELHAIYEGYRDSETLKVTLKELGEGDNNDIVMITDSKPAIQGLNRSYQQ-PKEKF-----------TWIK-TEIIKEKL------------KRSITVK-ITGK----------GN-IADLLTN----
>Koala
--SGYSDADWAGNGDD--RRSTGGFAVFLGNS--------LVSWSARK-----QPTVSRSSTESEYKAMANATAEIMWIQTLLKEIHVSNSPTARLWCDNLSAKYLSSNPIFH-ARTKH-----------IEVD-YHFVRERV----------QQKLLEVGF-VPTG-----------DQIADGFTK----
>Hydra1-2
--VAYCDADFASDLND--RRSTTGYCFSLSAP--------LISWKSKK-----QSTVALSTCEAEYMALTVTTQESMYLVQLLDSENDCMYMPVQIFEDNQGAIALSKNPVCR-QRCKH-----------VDVR-YHFIRSAL----------SDGKVTVEY-CPTE-----------DMVADVMTK----
>pCretro6
--VGYSDADWGANPDD--QKSISGYVFLLGGA--------PVCWASRK-----QKSVALSSMEAEYMAGSTAASQALWCRMLLEELGFAQPNPTLLYMDNQSALALARNTGTQ-GRAKH-----------IDIR-YHFLRDKI----------SSKEISVAH-CPGE----------DN-PADIFTK----
>Vitico1-1
--VGYTDSDWAGCLED--RKNTSSYMFSLG---------------------------------------------SVWLRRILADISQEHEESTIIYCDNKAAIAMTKNPAYH-GRTKH-----------VDIR-VHFIRDLV----------VEGKVVLQY-CNTN-----------EQVADVLTK----
>SIRE1-4
--VGYCDADWAGSADD--RKSTSGGCFYLGNN--------LISWFSKK-----QNCVSLSTAEAEYIAAGSSCSQLVWMKQMLK-EYNVEQDVMTLYCDNMSAINISKNPVQH-SRTKH-----------IDIR-HHYIRDLV----------DDKVITLKH-VDTE-----------EQIADIFTK----
>Tnt-1
--KGYTDADMAGDIDN--RKSSTGYLFTFSGG--------AISWQSKL-----QKCVALSTTEAEYIAATETGKEMIWLKRFLQ-ELGLHQKEYVVYCDSQSAIDLSKNSMYH-ARTKH-----------IDVR-YHWIREMV----------DDESLKVLK-ISTN----------EN-PADMLTK----
>Copia
--IGYVDSDWAGSEID--RKSTTGYLFKMFDN--------LICWNTKR-----QNSVAASSTEAEYMALFEAVREALWLKFLLTSINIKLENPIKIYEDNQGCISIANNPSCH-KRAKH-----------IDIK-YHFAREQV----------QNNVICLEY-IPTE-----------NQLADIFTK----
>CoDi6.7
--EVYADADFSGDPDT--ARSRTGFAIFYAGC--------PVTWQSKL-----QTEISLSTTESEFVSLSTALRTALPLIGLAKEFDISVTVPTVAFDDNMGAIEIALVPKMR-PRTKH-----------INVK-YHHFRQHV----------DNGDITIQH-VDSE-----------DQIADFLTK----
>1731
--TGFVDADWGGDRLD--RKSYTGYVFFLSGG--------PVSWRSEK-----QQSVALSSTEAEYMALTTACKEAIALRRLIVEVCGDLKTPTVMHGDNLKAAQLAKNPVHH-SRTKH-----------IDIR---YHREVM----------KEGHVVLEY-TSTN-----------EMIADINTK----
>CoDi6.3
--VCYSDSDYAGDPDT--RRSVSGYILYVKGV--------PICWRSKA-----QRSITLSSSEAEWIALSEATKEIMF-VLQLL-ESIKVQLPITVRVDNIGAIWMSQNVNTS-SRTKH-----------VDIR-TKYVNEYC----------EDGVLKIIF-VKSA----------DN-DSDIMTK----
>Zeco1
--VVFSDASLGNLPDG---GTQGGTLIGLMG---------EGCWQSKK-----IRRVVRSTLAGETLALSDGIDNAIFLTTLFSEGNAELNTPPLICVTDNHSLFDALKSTKQ----------VSEKRL-RLEI-SSIKDLMQ----------SKKIKKVLW-SDTK-----------TQLADCLTK----
>JSRV
--LIFTDGSSN---------GTAALIINHQ-----------TYYAQT---------SFSSAQVVELFAVHQALLTV--------------PTSFNLFTDSSYVVGALQMIETV-----PIIGTTSPEVL-NLFT-LIQQVLHC----------RQHPCFFGH-IRAHSTLP-GALVQGNHTADVLTKQVFF
>SRV-1
--LVFTDGSST---------GMAAYTLADT-----------TIKFQT---------NLNSAQLVELIAVLSAFPNQ----------------PLNIYTDSAYLAHSIPLLETV-----AQIKHIS-ETA-KLFL-QCQQLIYN----------RSIPFYIGH-VRAHSGLP-GPIAHGNQKADLATKTVAS
>MMTV
--VIFTDGSAN--------GRSVTYIQGRE-----------PIIKEN---------TQNTAQQAEIVAVITAFEEV--------------SQPFNLYTDSKYVTGLFPEIET---------ATLSPTKIYTELK-HLQRLIHK----------RQEKFYIGH-IRGHTGLP-GPLAQGNAYADSLTRILTA
>FLV
--TWYTDGSSFIRNGE----REAGAAVTTES---------EVIWAAPL-------PPGTSAQRAELIALTQALKMA-------------EGKKLTVYTDSRYAFATTHVHGEI-YRRRGLLTSEGKEIKNKNEI-LALLEALF----------LPKRLSIIH-CPGHQKGD-SPQAKGNRLADDTAKKAAT
>KoRV
--AWYTDGSSFIMDGR----RQAGAAIVDNK---------RTVWASNL-------PEGTSAQKAELIALTQALRLA-------------EGKSINIYTDSRYAFATAHVHGAI-YKQRGLLTSAGKDIKNKEEI-LALLEAIH----------LPKRVAIIH-CPGHQRGT-DPVATGNRKADEAAKQAAQ
>MuLV
--TWYTDGSSFLQEGQ----RKAGAAVTTET---------EVVWAKAL-------PAGTSAQRAELIALTQALKMA-------------EGKKLNVYTDSRYAFATAHIHGEI-YRRRGLLTSEGKEIKNKDEI-LALLKALF----------LPKRLSIIH-CPGHQKGN-RAEARGNRMADQAAREVAT
>REV
--TLFTDGSSYVRDGK----RYAGAAVVTLD---------SVIWAEPL-------PIGTSAQKAELIALTKALEWS-------------KDKSVNIYTDSRYAFATLHVHGMI-YRERGLLTAGGKAIKNAPEI-LALLTAVW----------LPKRVAVMH-CKGHQKDD-APTSTGNRRADEVAREVAI
>Xen-1
--TLFVDGSRFSDASG---KFHTGYAVTTTD---------SVLEAQPL-------PASCSAQEAELKALTAACKLA-------------AGKRANIFSDSRYAQGVALDFGTI-WKTRGYLTATGSPIKNGRSV-ADLMEALT----------LPEQVAVLK-VKAHGRLT-SPEAIGNHLADTTAKEIAV
>WDSV
--TLFSDGSYTTGRGG--------AAVVVTD---------DFIIIHQQ-------PGGASAQTAELLALAAACHLA-------------TDKTVNIYTDSRYAYGVVHDFGHL-WMHRGFVTSAGTPIKNHKEI-EYLLKQIM----------KPKQVSVIK-IEAHTKGV-SMEVRGNAAADEAAKNAVF
>HTLV-2
--CLFSDGSPQK----------AAYVLWDQTI--------LQQDITPL-------PSHESAQKGELLALICGLRAA-------------KPWPLNIFLDSKYLIKYLHSLAIG----------AFLGTSAHQTL-QAALPPLL----------QGKTIYLHH-VRSHTNLP-DPISTFNEYTDSLILAPLV
>BLV
--CLFSDGATGR----------GAYCLWKDHL----------LDFQAV-------PAPESAQKGELAGLLAGLAAA-------------PPEPLNIWVDSKYLYSLLRTLVLG----------AWLQPDPVPSY-ALLYKSLL----------RHPAIFVGH-VRSHSSAS-HPIASLNNYVDQLLPLETP
>RSV
--TVFTDASSST---------HKGVVVWREGP--------RWEIKEIA-------DLGASVQQLEARAVAMALLLW-------------PTTPTNVVTDSAFVAKMLLKMGQE----------GVPST--AAAF-ILEDALSQ----------RSAMAAVLH-VRSHSEVP-GFFTEGNDVADSQATFQAY
>LDV
--TVFTDASSQT---------AMAVAVWQENG--------RWKKVTEC-------SPGSSVQQLEARAVQLASDAF-------------PTEALNVVTDSLYVARLVSRMATP----------GWPDL---ASP-WLYNSLSR----------RTAPLFICH-VQAHQSLE--GLHTGNDAADRAAKGLW-
>SnRV
--KWWIDGSRYWDHDKGGYVTGWAALEDKKN-----------QLGGAL-------EGHVSAQVAELVALREALRL---------------QRPLTLYTDSTYVLGICTKYLAV-WKRRGMVNADGSQIS-NQNI-LQEIWQLIEH-------DSTQTLGIVK-VKAHTQRKCSTHEQQNNDVDQPAKQYAK
>Caenorhabditis elegans RNase H
--VVYTDGACSSNGTKN-AKAGWGVYWGDDS---------EDNEFGPV-------YGAPTNNRGELIAVQKAIEKAIEK----------RLPKVVIKTDSNLLVQSMNIWIHG-WKRKGWKTSTGSEVL-NQDV-LMKIDNLR----------QKLKVKFLH-VRGHAGI------DGNEKADELARKGAQ
>Trypanosoma brucei RNase H
--VVYVDGACRNNGSRSRERAGFGGFYGDGDS-------RNFKFPLPA-------HEPQTNQRAELSALIHVLRVALDSH---------PCYNLCVYSDSKYTVMGVNSYLHR-WERNGFKTAGGGDVA-NIDL-WSQFTKLRNRHL--SRCAERVALQLKH-VPGHAGV------YGNEMADRLAVEACE
>Komagataella phaffii GS115 RNase H
--IIYTDGATRGNGKFG-AKGGYGVFFKEND---------LRNISKPL-------TGVQTNQRAELSAVRDALIIIEKDLA------SGSKKHYTIRTDSRYTINSITKWVTK-WKQNDWRTAT-GPVQ-NRDL-IEPCTNLIESVNSKYKELGMPPLNIEY-VKGHSGD------YGNEMADKLATAGAD
>Candida orthopsilosis RNase H
--RIYVDGASRGNGQSKSAPSGYGVYYGPGD---------SRNAAVGL-------HETPTNQRAELHGMKHALTNIKDDSS------TSSSPRYDIYSDSKYAIQSINEWSDK-WQSNGWKTSTGQPVA-NSDL-IKDAVQLKNEINQLYRERDWKPLEFHH-VKGHSGD------VGNEAADRLANQGAD
>Homo sapiens RNase H
--VVYTDGCCSSNGRRR-PRAGIGVYWGPG---------HPLNVGIRL-------PGRQTNQRAEIHAACKAIEQAKTQ----------NINKLVLYTDSMFTINGITNWVQG-WKKNGWKTSAGKEVI-NKED-FVALERLT----------QGMDIQWMH-VPGHSGF------IGNEEADRLAREGAK
>TRAS1
--RIFTDGSKIEG------RVGAALSIWDGE---------VEIRSLKL-------ALYCTVYQAELLALSYAVKEAQLR----------NGSTFGVFSDSKAALLTVINHGSL-HPLA------------VDIR-KMLKQCAL----------QNKTVALYW-IKAHAGL------EGNERADQLAKEAA-
>CATS
---IFTDGSKIEG------RVGAALSIWEGT---------GEIKTKKL-------KLYCTVYQAELLALLKATEEVLSG----------GAATYNIFCDARSTLDVIASGESL-HPLA------------FKIT-KNLKTITE----------RNQEIRLFW-IKAHIGL------EGNERADVLAKEAAL
>MGR583
--VVYTDGSEKHENNC----VQIGYGWAAFRA--------GLEFAARA-------ASESHVFDAEAIGALKGLQAAAKA----------PGARIWICVDSTSVIWGLRGDAPR-SSQWA-----------FLEF-HNLVDLLR----------QSTEVRVRW-CPGHQGI------PGNDRADELAKAGSA
>CgT1
---VYSDGSKAPNGA-----TGFGFVIYRGSR--------RIAQGCGR-------LGIAEVFDGEAEGARAGLRRALLT----------QGQPIHICIDNTSVIQGIRSNIPD-S---------------SQAA-FLEIQAVA----------RIYNIQTHW-SPGHQGI------KGNEEADILAKEGTT
>You
---IYTDGSKVTG--------ATTFAVVDSNR--------KIIAGGRL-------PSYNSIFTAEAFAILKACQFASK-----------NAGKSVICTDSLSSLSAIRNWNHN-D---------------PTTQ-EVRHILSS----------HPKKITLLW-VPSHQGI------HGNELADKAAQEMRL
>I
---IFTDGSKINY--------TISFAITTETD---------VLKYGIL-------PPYSSVLTSETIAILEAIELTKN-----------RRGKFIICSDSLSAVDSIQNTNNN-S---------------FYPS-RIRSLITQ----------HAPKIKIMW-IPGHSGI------KGNELADQAAKSASS
>Lian-Aa1
--VCYTDGSLLEG--------RAGAGVYSREL--------RLNQFYSL-------GRNCTVFQAEIFALMCGVQSALQQ----------MGKVIYFCSDSQAAIKALASANSR-SKL-------------VIAC-RTQIEELN----------SVNSVNLVW-VPGHSSI------AGNELADELARDGAS
>Loki-Npa
--CVYIDGCAYHTERK----LVAGIGITWTSE-------FPDVSVGYS-------IGAKSSQVAELAAVYKTVQIALEH----------NITEFVIVTDSNYVRNSFVEYLPT-WKRNNMLRSNNKPVK-HAKL-FGAIDELVK--------SNDLTIYWKK-TKGHSKTQ-NMDKEGNDLADKLAKQGAI
>Loki-Lca
--RVYIDGCAKMKENK----LHAGAGIMWESG------PLTGIQEGFQ-------LGPKSNQYAELAGVHIALQMAADN----------KIQTMVVCTDSDYVQYSFLNHLPI-WRKNGMKNHRNRPIH-HREL-FEAIDTMIQ--------QNDMKIFWRK-VKGHSKIP-GQEKAGNDRADALAKLGSL
>Loki-Lch
--KAYVDGCSFHREGQ----LQAGIGIFWEGN-------FPCTPLQYK-------LGPKSSQFSEIAAVFVAIETAVKN----------KLSDIVICTDSDYARHSFCKFLPT-WKANGMKNSRGKTVK-HAEL-ILAVDQLVL--------ENEITVYWKK-VKGHAKDS-SQDKYGNDLADKLAKEGAI
>Loki-Str
--MAFVDGCSYRHLDH----LQAGVGLVWHND-------IPCKPLQFQ-------LGNKTSQFAEVAGVLITLQTAVKH----------ELAELAICTDSNYARLTFLCHLPF-WKQKHMTTSSGKEVK-NKEL-ILACDDLIT--------KHDIQVYWKK-VKGHSKSP-GRDKLGNDHADSMAKSGAI
>Loki-Bsp
--EVYVDGCSFRCDSQ----LRAGVGIVWANR-------QFEEPNHYL-------LGPKTSQYAEIAAALIAIQQAARQ----------AQSQLVICSDSNYARHSFISHFPT-WKASGMKNARNKPVK-HAEL-FLACDQLVT--------DKGMTVYWRK-VKGHSQTS-GPDKEGNDEADRLARLGAE
>Odin-Aeq1
MKCVYADGCSFTDENQ---KIRAGAGVYWP--------ELSQFSQGYH-------LGNQTSQYAELSAVLIALIQAIEF----------NLEEIVVCTDSEYVAKTFLEYLPR-WRQCGMLNSKGKQVK-NAAI-ISTIESLVT--------QSQIDVYWKK-VKGHSQEV-GQDKEGNDHADSLAKEGAK
>Odin-Aeq4
MKCVYADGCSFTDENQ---KIRAGAGVYWP--------ELSQFSQGYH-------LGNQTSQYAELSAVLIALIQAIEF----------NLEEIVVCTDSEYVAKTFLEYLPR-WRQCGMLNSKGKQVK-NAAI-ISTIESLVT--------QSQIDVYWKK-VKGHSQEV-GQDKEGNDHADSLAKEGAK
>Odin-Aeq3
MKCVYADGCSFTDENQ---KIRAGAGVYWP--------ELSQFSQGYH-------LGNQTSQYAELSAVLIALIQAIEF----------NLEEIVVCTDSEYVAKTFLEYLPR-WRQCGMLNSKGKQVK-NAAI-ISTIESLVT--------QSQIDVYWKK-MKGHSQEV-GQDKEGNDHADSLAKEGAK
>Odin-Aeq2
MKCVYADGCSFTDENQ---KIRAGAGVYWP--------ELSQFSQGYH-------LGNQTSQYAELSAVLIALIQAIEF----------NLEEIVVCTDSEYVAKTFLEYLPR-WRQCGMLNIKGQQVK-NAAI-ISTIESLVT--------QSQIDVYWKK-VKGHSQEV-GQDKEGNDHADSLAKEGAK
>Odin-Sme3
IECVYADGCSFSDEDK---ETVAGAGVYWPRD-------VMTKYSGYQ-------LGNQTSQYAELAAASIALRQAIDL----------NITEIVLCNDSEYVVKTFLEYLPR-WKRTAMTNSKGKQVK-NAHI-ISVIDILVT--------SSKLEVYWKK-VKGHSTEN-GQDKEGNDQADILAKEGAE
>Odin-Epa
MKCVYADGCSFTDENQ---ETRAGAGVYWPHP------ELHPLSQGYQ-------LGKQTSQYAELAAVLIALMQAIEL----------HLKEIVICTDSEYVSKTFLEYLQR-WRQLGMVNSKGKPVK-NAAI-ISTIESLVT--------QSQIDVYWKK-VKGHSQEV-GQDKEGN------------
>Odin-Pcr1
MERVYADSCSVTVEKQ---QNTAGAGVHWPQV------DLSEYSQGYH-------LGNQTSQYAELAASFIALTQAVEF----------LISEVILCTRSKYVAKTFLEYLPR-WRRSEMMNSKGKQVK-NADI-ISAIESLVT--------RPQIHVYWKK-VKGHSQNN--GDKEGNYKADSLAKEGAK
>BFV
--IFYTDGSAIRSPKP--NKTSAGMGIIQAKFE---PDFRIVHLWSFP-------LGDHTAQYAEIAAFEFAIRRATGI-----------RGPVLIVTDSNYVAKSYNEELPY-WESNGFVNNKKKTLK-HISK-WKAIAECKN---------LKADIHVIH-EPGHQPAEASPHAQGNALADKQAVSGSY
>SFV
--VFYTDGSAIKSPKT--EQTSAGMGIVMVVYT---PEPNITQQWSIP-------LGDHTAQYAEISAVEFACKKASLL-----------QGPVLIVTDSDYVARSANKELPF-WRSNGFLNNKKKPLK-HISK-WKNISDSLL---------LKRNITIVH-EPGHQPSKTSIHTLGNSLADKLAVQGSY
>FFV
--IFYTDGSAITSPTK--EGHNAGMGIVYFINK---DGLQKQQEWSIS-------LGNHTAQFAEIAAFEFALKKCLPL-----------GGNILVVTDSNYVAKAYNEELDV-WASNGFVNNRKKPLK-HISK-WKSVADLKR---------LRPDVVVTH-EPGHQKLDSSPHAYGNNLADQLATQASF
>CoEFV
--VYYSDGSAKRNQQK----NYAGIGIVKGKF-------EPEETKAVP-------LGPASAQYAEVMALLDAVKQATD------------TGPVLICTDSVYAQRGYTEDLHY-WAIRNFHDSRNAKLK-YADK-WKQLDQLKR---------DKPLVRVIH-VPGHTPGT--VHSCGNGLADSLAQGGTY
>DrFV-2
--CYYTDGTTEQGI------TRWGWIRKKGRK-------VTESDKGSL-------EAGLSAQAAEVKAFRKALEKAKQL----------NDLKCFIVTDSDYIYQAVEEHLGA-WKNNDFNTSKGKPLK-QADD-WRVIDELI----------TEITPTVLH-QTSHTSQN-TTAAIGNKEVDSYVRRVRA
>HERV-L
--AWFTDGSADMQATTTKWQKWTAAALQPLSR--------TSLKDSGE-------DSGESSQWAELAVHLVVLHFAWKE-----------KWPVYLLTDSWAVANGLAGWSGT-WKKHDWKIGDDKEIW-GRGM-VGMWMDLS----------KTVKIFVSH-VSAHQSVT-SAEEDFNNQVDRMTHSVDT
>MuERV-L
--AWFTDGSARYAGTT---QKWTAAALQPLSG--------TTLKDTGE---------RKSSQWAELRAVHMVLQFVCKK-----------KWPVRLFTDSWAVANGLAGWSGT-WKDHNWKIG-EKDIW-GR----SMWIDISK--------AKDVKIFVSH-VNAHQKVT-SAEEEFNNQVDKMTRSVDS
>HIV-1
--TFYVDGANRETK------LGKAGYVTNRGR-----------QKVVT-------LTDTTNQKTELQAIYLALQDS--------------GLEVNIVTDSQYALGIIQAQPDQ----------------SESEV-NQIIEQLI----------KKEKVYLAW-VPAHKGI------GGNEQVDKLVSAGIR
>FIV
--TWYIDGGRKLGK------AAKAAYWTDTGK-----------WQVME--------LEGSNQKAEIQALLLALKAG--------------SEEMNIITDSQYVINIILQQPDM----------------MEGIW-QEVLEELE----------KKTAIFIDW-VPGHKGI------PGNEILDKRSEDAGY
>EIAV
--TIYTDGGKQNGE-------GIAAYVTSNGR-----------TKQKR-------LGPVTHQVAERMAIQMALEDTR-------------DKQVNIVTDSYYCWKNITEGLGL-EGPQ-------------SPW-WPIIQNIR----------EKEIVYFAW-VPGHKGI------YGNQLADEAAKDAGF
>AliFLERV
--VLFTDGSRKGPDE----TAYWGYILTQNGK---------EQHRARG-------KVSGSAQAGEVTAVLEGLLELTKR----------KIKAARVVTDSYYCAQALKEDLSI-WIENGFESARGKTVA-HKEL-WEKIAELR----------TQLDLDVEH-QKAHTKEG--SYWEGNDEVDRFVQQRKI
>AciFLERV
--TLFTDGSRKGPDD----TAYWGFILKLKGK---------EQTRQRG-------KAPGSAQAGEVTAVLEGLLELEKR----------KIKRAKIITDSYYCAQALKEDLTI-WEENGYETAKGKKVA-HEDL-WKKIAELR----------MNLDLEVVH-QKAHVKEG--AHWRGNEEVDRFVQMRKI
>Arabidopsis thaliana RNase H
--TIEFDGASKGNPGK----AGAGAVLRASDNS-------VLFYLREG-------VGNATNNVAEYRALLLGLRSALDK----------GFKNVHVLGDSMLVCMQVQGAWKT-NHPK------------MAEL-CKQAKELMN---------SFKTFDIKH-IARE----------KNSEADKQANSAI-
>Oryza sativa RNase H
---LHFDGASKGNPGK----AGAGAVLMTEDGR-------VISRLREG-------LGIVTNNVAEYRGLILGLRYAIRH----------GFKKIIVYGDSQLVCYQVKGTWQT-KNQN------------MMEL-CKEVRKLKE---------NFVSFEINH-IRRE----------WNAEADRQANIAI-
>Ostreococcus tauri RNase H
--VLEFDGASRGNPGE----AGAGALLRRKRDD------RVVEELLEY-------LGERTVNEAEYAALCLGLRKAIEL----------GITKIEVRGDSKLIVNQVDGSFKL-KSEN------------LRSM-HAEAVSLKK---------KFAEFKISH-VKRE----------FNKHADHLANMAVD
>Haloarcula marismortui RNase H
----YFDGASRGNPGP----ASVGYVLVNDSG--------IVTEGGET-------IGTATNNQAEYKALIRAVEVARDY----------GFDDVHIRGDSELIVKQVRGEWDT-NDPE------------LREH-RVRVRELLT---------DFDDWQIEH-VPRE----------INDRADELANDALD
>Halorhabdus utahensis RNase H
---VYVDGASRGNPGP----AAIGWVILTGDGG-------IVTEGGKR-------IGSTTNNRAEYEALIHALEIAADY----------GFDSVEVRSDSELAVRQVRGEWDT-NDPD------------LRER-RVRVRELFR---------EFDDWSIEH-VPRE----------INERADALANEA--
>Natrinema pellirubrum RNase H
---VYFDGGSRGNPGP----AAIGWVIVTGDG--------IVAEDGET-------IGTATNNQAEYEALIAGLEAARDY----------GYDEVHVRGDSELIVKQVRGEYDT-NDPD------------LREN-RVTVHELLR---------AFDEWTLEY-VPRE----------VNDRADGLVNEALD
>Halorubrum lacusprofundi RNase H
---VYFDGASRGNPGP----GAVGWCLVTADG--------IVAEGGER-------IGRVTNNQAEYAALIRALEAADEY----------DFDEIDVRGDSQLIVKQVRGEWNA-NDPE------------LRER-RVRVRELLE---------RFDRWSIGH-VPRE----------INERADDLANEALD
>Mycolicibacterium gilvum RNase H
--IVECDGGSRGNPGP----AGYGAVVWSADRE------SVLAEARSA-------IGTATNNVAEYRGLIAGLESAAQT----------GATEVEVRMDSKLIVEQMAGRWRV-KHPD------------LAAL-HRQAADLAR---------RFEHITYSW-IPRE----------QNSYADRLANEAMD
>Mycobacteriaceae RNase H
--LVEADGGSRGNPGP----AGYGSVVWSEDRS------SVLAEAKQS-------IGRATNNVAEYRGLIAGLEEAANV----------GATEVAVSMDSKLIVEQMAGRWRV-KHPD------------LIPL-YQRARELAE---------GFDRVTYSW-IPRA----------ANARADRLANEAMD
>Micromonospora aurantiaca RNase H
--VIEADGGSRGNPGP----AGYGAVVRDPETG------EVLAERSES-------IGTATNNVAEYRGLIAGLEAAAEL----------GAAEVEARMDSKLVVEQMCGRWQI-KHPG------------LRPL-AAQAAGLVS---------RFAAVRFTW-VPRE----------RNRHADALANAAMD
>Vulcanisaeta moutnovskia RNase H
---VYFDGACEPKNPG---GVGTYGFAVYNDN---------DTISEGY-------GINCTNNVAEYTGLIKALECLLLHD--------YGESSIVVHGDSQLVIKQLTGIYNV-RTEH------------LKPL-FEKAHELL----------SHFRVRLEW-IPRE----------LNSKADELSKRAY-
>Ignicoccus hospitalis RNase H
--ELYFDGLCEPVNPG---GVATYGFVVKEGG---------KVLCSGK-------GLDVTNNVAEYTALIKALECLLEKG--------LEGAEVVVKGDSQLAIRQLRGEYKV-RSPR------------IAPL-YKRAKELL----------SKFKAELQW-VPRE----------LNEEADALSREAFR
>Ferroglobus placidus RNase H
--VLYFDGACLPVNPG---GIATYGFVIITPS---------GEIVKEK-------GIKGTNNIAEYTALIRGLEKALELG----------IDELIVRGDSQLAIYQMNGVYAV-KSPN------------IIPL-WQRAMELAG---------KFRKIRFEW-VPRE----------QNSAADELSTQAY-
>Helicobacter pylori RNase H
--EIFCDGSSLGNPGP----GGYAAILRYKD---------KEKTISGG-------ENFTTNNRMELRALNEALKVLKR------------PCHITLYSDSQYVCQAINVWLTN-WQKKNFS-----KVK-NVDL-WKEFLEVS----------KGHSIMAVW-IKGHNGH------AENERCDSLAKLEAQ
>Buchnera aphidicola RNase H
--KIFSDGSCLGNPGP----GGYSFIIQHLE---------YENISSSG-------FYLTTNNRMELMGIIVATESLKQ------------PCCITISTDSQYVQKGILYWIKN-WKTKGWKTSRKTYVK-NVDL-WLRLEKSL----------NLHQVTWKW-IKSHSGN------KKNEQCDHLARESAK
>Shewanella denitrificans RNase H
--NIYTDGSCLGNPGP----GGYGIVMQYKQ---------HSKEIADG-------FALTTNNRMELLAPIIALEALME------------PCIVTLTSDSQYMRQGITQWIHG-WKKKGWMTSNKQAVK-NVDL-WKRLDSVS----------QRHNIDWRW-VKGHTGH------KQNERCDKLARDAAE
>CbrDIRS
--FLYTDASAR----------GIGGLLKNERQ--------DILWKMTE--IGDGNFEKQSSAWRELTAVEVASARISSNL----------KGRVQVLVDSQAAVSVLRRGSMK-PE-------------------LHSLAERVWHN-----LENVGESSFLW-IPRK----------ENVEADEAS-----
>PreDIRS
--VFATDASAT----------GVGAVKLNPKD------LTELSSAYRE---FDEYGGNDLEHHRELLAVQFALHHYLASK---------KNTVVTVRTDNQNIPRILAKGS-------------------GVQELNELVLQVTEWC-----EQRKVELMTTW-IPRA----------MNSAADRASR----
>Cer7
--IAFADASQE----------AIAACIYVKNK------YGVNLLFGKS--NVKSLKEKWTIPKLEVQALKVATDRALSTLTA----LDIKVTKVILFSDSEITLAWLRSEPGK-KE---------------GIL-IKNRIESIRKTNE-TMLQKGVQVFFGY-VNTL----------EN-PADLRTR----
>RetroSor1
--LLYVAASEH----------AVSGVLVHETSDTKGTVQRPVYYVSEA---LSGAKLNYTEIEKIAYAVLCASRKLKHYF---------QSHEIKVPTSQP-LGDILRNKEASGR--------------------IGKWAAEL----------SQFDITYVP-RTSI---------KSQALADFMAD----
>Tat4-1
--YLYIAVSSS----------AVSGVIVREDRG----EQKPIFYVSKT---LEGAELKYPTLEKIAYAVLISARKLRPYF---------QFHSIIVQTNQP-LRQILHSPGQSGR--------------------MAKWAVEL----------SEYDIEYQN-RTSM---------KSQVLADFIVE----
>Bel
--HGFADASSH----------AYGAVVYARVAV----GCSFQVTLVAAK-TRVAPIKPVSIPRLELNAALLLSRLLSIVKTS----LTIPLFSTSCWTDSEIVLHWLSAPPRR-WN---------------TYV-CNRTSEILS---------DFPRSCWNH-VRTE----------DN-PADCASR----
>Tamy
--HTFVDASET----------AYAAACYWRAET-----EVIHVALIAGK-ARVSPAKPVTIPRLELQAALLGARLARTVTEE----IDLQVTDRYFWSDSSTVLQWLKADPRR-FK---------------PFV-AHRLAEIKD---------LSKPHEWRW-VPTR----------DN-PADIATR----
>Zebel
--HIFCDASER----------AYGSVAYLRASD---DQGHVAVTFVLAR-SRVAPRKCLSMPRLELSAALTGAQLAQVIQNE----LTLPIDSVTLWSDSTTVLYWLTAESCR-YK---------------VFV-GGRVAEIQT---------LTETAEWRY-VDSA----------NN-PADHITR----
>Purbel
--CIFCDASEI----------AYGACAYLRWKT---DDDKYEVRFVSAK-SKVAPLKALTIPRLELLAGVLAARMHEAISNE----MRLQVEKVVFFTDSMIVLQWIKSSART-YK---------------AFV-SSRVGEIQT---------LTNPADWKH-IPGE----------VN-IADKVSR----
>Kobel
--HAFADASEI----------GYGCVIYLRQIN---SSENIHCSFVFAK-ARVTPLKKITIPRLELTAATLAVRLVSIVQRE----LDFKIDKAIYWTDSTAVLRYIRNDRAR-YH---------------TFV-ANRVQVIRE---------ATVPEQWHH-VDTK----------RN-PADLASR----
>Cer10-1
--IMFSDASTD----------IYATAVYVQYSY---KSRKPVTRLLTSKSKIRSAKNMWTIPKLELLGIECSSNLARTIIAE----LATKIKKVRLFTDRACALYWILSHKTT-----------------RVWV-ANRVSQIQANQK--ILEECGIETSLHH-CPTK----------EN-PADLATR----
>Tas
--HCFTDASKT----------AYASAIYIRTEM----NSEIECHLLICK-TRLEPLKGSTIPHLELMGALIGTRLLEYTSQQ----LQLESADKYIWTDSQCTLQRIRSSDVH-QKD--------------RFV-ENRLKEIRK--------TDARFENGSS-LQIP-----------IFVREVVTS----
>Tor2
--ILLSDASEL----------AAGSVLMQNIDK----RQRLIAVSSKT---FSETERKWSATERECYSLLIGCEKFEYYL---------GPVGFIALVDHKALLALDKRYL-------------------ANSK-LKRWQTRL----------AEFKFTVQY-VEGR----------SHVFADMLSR----
>Cer3
--HIFTDASAV----------AQGAVLMQQMEDS-TKDYAAIAYTSRT---LSDTESRWPAIQTELGAIIFALRQFRPYI---------GQSRTTIHSDHRPPMYLLGKSKVNDN--------------------LARWLIEL----------AQYDTRIVH-IDGK----------KNTVADCLSR----
>Reina
--VVETDASGS----------GIGAVLQQKG--------HPIAYISKA---LGPKNLGLSTYEKEYLAILFAVDHWRPYL---------QHGEFFIKTDQQSLTHLEDQKL-------------------STIW-QQKAITKL----------LGLQFRIIY-KKGV----------ENRVADALSR----
>Gypsy
--DLTTDASAS----------GIGAVLSQEG--------RPITMISRT---LKQPEQNYATNERELLAIVWALGKLQNFL---------GSREINIFTDHQPLTFAVADRN-------------------TNAK-IKRWKSYI----------DQHNAKVFY-KPGK----------ENFVADALSR----
>Gmr1
--TLQTDASEV----------GLGGVLSQARNE---REEHPVTYLSRK---LLPHERNYSTVEKEALAIKWAVNKLTYYL---------LGHQFVLVTDHAPLKWMATAKD-------------------TNAR-ITRWFLSL----------QPFSFTVEH-RPGR----------EHTNADALSR----
>Zam
--ILTTDASNF----------ALGAVLSQGSLQ----NDRPVCFASRT---LSDTEVNYSTIEKEMLAIIWAVKYFRPYI---------YGVKFTIVTDHKPLIWLMNFKE-------------------PNSK-IIRWRLQL----------MEYNFEIIH-KKGS----------QNVIADALSR----
>Tom
--VLTTDASNL----------ALGAVLSQ--------DNHPISFISRT---LNDHELNYSTIEKELLAIVWATKTFRHYL---------LGRHFQIASDHQPLRWLHNLKE-------------------PNAK-LQRWRIRL----------AEFDFHIEY-IKGK----------QNSIADALSR----
>Kabuki
--ALMTDASD-----------TMGAVLQQKVN------GVWQPLGYFSR-KLSPAEQKYCTYDRELLAIYKAMIYFRKLF---------EGRPLTVYTDTSPCVMHSVKYVKT----------------IKKRL-DARGICFS----------LGEFTTVLQ-SPGNP----------RPRASAKTI----
>Tor1
--IVTTDASDTGY----------GGMLSQKIGD---DPEQPLGFTSGF---FRGPSTRWAINEKELFAFIKTLEVFHHHT---------YGRAFTWRTDSRCLAFICAETNGK------------QTKR-PSAK-KLRWLEKL----------GEYDFSISH-VSG----------TEMAVPDGLSR----
>Mdg3
--ELHCDASSS----------GFGAVLMQKKED------QKWHPVSFFSKRTTDIESKYHSFELETLAIVYSLRRFRVYL---------HWRTFKIVTDCNSLILTLSKKE-------------------LNPR-IARWALEF----------QGYDFEIVH-RAGS----------RMQHVDALSR----
>TF1
--LLETDASDV----------AVGAVLSQKHDD---DKYYPVGYYSAK---MSKAQLNYSVSDKEMLAIIKSLKHWRHYL---------TIEPFKILTDHRNLIGRITNESEP-----------------ENKR-LARWQLFL----------QDFNFEINY-RPGS----------ANHIADALSR----
>Diaspora
--ELMCDASNY----------ALGAVLAQKIDK----LPRVIYYASRT---LDAAQANYTTTEKELLAIVFALEKFRSYL---------LGTHIIVYTDHAALKYLLKKVD-------------------SKPR-LIRWMLWL----------QEFDLEIRD-RSGA----------QNLVADHLSR----
>Athila4-1
--EIMCDASDY----------AVGAVLGQKIDK----KLHVIYYASRT---LDDAQGRYATTEKELLAVVFAFEKFRSYL---------VGSKVTVYTDH-ALRHLYAKKD-------------------TKPR-LLRWILLL----------QEFDMEIVD-KKGI----------ENGAADHLSR----
>Woot
--YVQTDSSGY----------GLGAELYQIQED---GSRGVIAFASRS---LRGPELNYTTTEKELLGVIFALHKFRIYI---------QVTKIIIRTDHQALKFLSRCRL-------------------LSER-LTRWTLIL----------GQYDYEIEL-VKGK----------GNVVADILSR----
>Mdg1
--CITTDASKQ----------ACGAVLSQDHNG----QQLPVAYASRS---FTKGESNKSTTEQELAAIHWAINHFRPYV---------YGRHFLVQSDHRPLSYLFSMRN-------------------PSSK-LTRMRLDL----------EEFEFTVEY-LKGK----------DNHVADALFR----
>SPM
--VLACDASPY----------GLGVVLSHLMED---GEERPVAYASRT---LTKSEQNYSQIEKESLAIIYGVTKFHKYL---------YGRKFTLLTDHQALTIIFGSKKGI-------------PSL-AAAR-LQRWALIL----------MAHQYEIKY-RKST----------EHANADVLSR----
>Mag
--VLTVDASAR----------GLGAVLAQRGPG---CQERVVAYASRA---LTTHELHYSQIHKEALAIVFAVEKFHQYL---------YGRKFILRTDHKPLVSIFGPNIGI-------------PSA-AASR-LQRWAIKL----------SAYDFEIEY--VRT----------DKNVADALSR----
>Cer4
--IVAADASKY----------GIGGVILHVNPD---GVEVPIAHFARS---LTETEKRYSQIEKEALALIYTVKKSHKFV---------FGRRFKLQTDHRPLLALFGDNRDL-------------PVH-SQNR-IVRWATTL----------MSYDFELSY-VATE----------KFAKADWLSR----
>SURL
--KLSADASKN----------GIGAVLLQQHDE----NWVPIAYASRS---MTDAETRYAQIEKELLAITYACERFHQYI---------YGQQVEVETDHKPLIPLFVKSGDC-------------PLR-IQRL-LIRV--------------QRYDLKVMY-TPGK----------YMYTADTLSR----
>Skippy
--ELETDASDF----------ALGGQIGQRDDN---GVLHPIAFYSHK---MHGAELNYPIYDKEFLAIVNCFKEFRHYL---------SKHPVKVFTDHKNIAYFATTQE-------------------LNRR-QLRYAEYL----------CEFDFTIAH-CKGT----------DNGRADAISR----
>Amn-san
--FIEVDASDV----------GAGAILSQRHSA--DGKLHPCAYFSKK---FSSAEQNYDIGNRELLAVKLALEEWRHLL---------ASHPVTIYTDHKNLEFLQSLKR-------------------QNPR-QARWSLFF----------SRFNFVLTY-RPGT----------KNRKADALSR----
>Sushi-ichi
--IVEVDASDA----------GIGAVLSQRSEA--DQKIHPCAYFSRR---FDPAERNYDVGNRELLAVYGALVEWKHWL---------AKHPFLVWSDHKNLTYVRTAKR-------------------LNPR-QGRWALF-----------SRFDFTLTF-RPGS----------KNIRADALSR----
>Maggy
--ILETDASDY----------VSAGILSQYGDD---GILRPVAFFSKK---HTATECNYEIYDKELLAIIRCFEEWRPEL---------TSSPVQIITDHRNLEYFTTTKM-------------------LNRR-QARWAEFL----------SRFNFRITY-RPGK----------QGAKPDALTR----
>Pyggy
--ILECDSSGY----------ATGGVLSQYDDE---GVLRPCAYFSKK---NNVHECNYEIHDKELLAVVRCLEEWDAEL---------SVKSFKVITDHKNLDVLYEAKM-------------------LTNV-KSV---------------GQAAESIQYGDPVK----------QNVRADALSR----
>Galadriel
--EVHTDASDK----------AIGGVLVQEG--------HPVAFESRK---LNDAEQRYSTHEKEMVAVVHCLQVWRVYL---------LGTRFVVRTDNVANTFFKTQKK-------------------LSPK-QARWQEFL----------AEYDFMWEH-KPGK----------HNQVADALSR----
>CRM
--ELECDASGI----------GLGGVLLQEG--------KPVAYFSEK---LSGSVLNYSTYDKELYALVRTLETWQHYL---------WPKEFVIHSDHESLKHIRSQGK-------------------LNRR-HAKWVEFI----------ESFPYVIKH-KKGK----------ENIIADALSR----
>Del
--VVYTDASLA----------GLEGVLMQDG--------RVVAYASRQ---LKVHENNYPTHDLELAVVIFILKLWRHYL---------YGEDFELYCDHKSLKYISTQKD--------------------LNL-RQRWIEVL----------KDFDFSIFY-HPGK----------ANVVADALSR----
>CSVMV
--IIEVDASNN----------AYGSCLKYKPKN--SKIEYLCRYNSGT---FKENEQKYDINRKELIAVYQGLQSYSLFT---------CEGNKLVRTDNSQVYYWIKNDTNK-------------KSI-EFRN-IKYLLAKI----------AVYNFEIQL-IDGK----------TNIIADYLSR----
>RTBV
--IIETDASEE----------GWGAVLVCKPDKYSGKDTEKIAGYASG---NFGEKKTWTSLDYEIEAINEALNKFQIYL----------DKDFTIRTDCEAIVKGIKTEDY------------------KKRS-KTRWIKLRDNL-----LKDGYKPTFEH-IKGN----------KNFLPNFLSR----
>Tor4a
--VLETDASDK----------GYGGVLYICESDLNSNCLIPVCYNSGN---FSPVQQNYTIVEKELLSGKLCMEKWAIYL---------AFKKFQWITDNSNIKYVRTLRTN-------------------NQK-IARWLTDL----------QSFSFTISQ-RPSS----------KMKISDFLSR----
>CaMV
--IIETDASDD----------YWGGMLKAIKINEGTNTELICRYASGS---FKAAEKNYHSNDKETLAVINTIKKFSIYL---------TPVHFLIRTDNTHFKSFVNLNYKG---------------DSKLGR-NIRWQAWL----------SHYSFDVEH-IKGT----------DNHFADFLSR----
>PVCV
--ILQTDASDQ----------YWSAVLLEEHNG----KRKICGFASGK---FKVSEQHYHSTFKEILAVKNGIKKFNFFL---------IHTNFLVEMDMRAFPKMIRLNPKI----------------VPNSQ-LLRWAQWF----------SPYQFEVKH-LKGK----------DNILADFLSR----
>SbCMV
--IVETDASQH----------SWSGCLRALPKGKTHNELLLCKYVSGT---FTDTETRYPIAELEVLAGVKVLEKWRIDL---------LQTRFLLRTDSKYFAGFCRYNIKT---------------DYRNGR-LIRWQLRL----------QAYQPYVEL-IKSE----------NNPFADTLTR----
>ComYMV
--IIETDGCMT----------GWGAVCKWKMSKHPRSTERICAYASGS---FNPIK---STIDAEIQAAIHGLDKFKIYY---------DKKELIIRSDCEAIIKFYNKTNEN----------------KPSRR-TFSDFLTG----------LGITVTFEH-IDGK----------HNGLADALSR----
