# Supplementary material for: A Missing Link between Retrotransposons and Retroviruses
Source: mBio. 2022 Mar 15;13(2):e00187-22. doi: 10.1128/mbio.00187-22 (PMC9040795; doi:10.1128/mbio.00187-22)
Supplement: DATA SET S6 [file mbio.00187-22-sd006.txt]

>Odin-Hma2
---PTSGHRRVDNTYK-IAAQSGYWPY---MYKDAKDYVQHCMICCRHLPKSSIYKAPL-H--PRLADSPWSHIMIDFAGPLVKSP---RGNQYCLVLTDLFSKYVEVLPRRNM-E-AETVARMLVHHVFSRWG-LPTKPSSDQGTHLTGKV-------------------VQELCKMLEIKQSFHIPWHPESGGAVERANKTIMEVLKKYVKGSGR---DWDLTFPLILMALRST-PH-DCTG--------VSPHEVMTGRRMILPHHL
>Odin-Aeq2
HDHPTSGHRGIDNTYT-IAAQSAYWIN---MYKDIKDYVQRCMTCCKHLPKKCMYKSPL-R--PRLAKSPWSHVMIDFVGPLVKSP---RGNEYCLVLFDLFSKYVEALPTRNM-E-AETVARMLVHHVFSRWG-LPTKLSSDQGTHFTGKI-------------------VEELCKMLEIKQNFHISWHPESGGAVERANKTIMEVLKKYVEGVGR---DWDLTLPLILMALRST-PH-GSTG--------VSPHEVMTGRRMILPHHL
>Odin-Aeq3
HDHPTSGHRGIDNTYT-IAAQSAYWIN---MYKDIKDYVQRCMTCCKHLPKKCMYKSPL-R--PRLAKSPWSHVMIDFVGPLVKSP---RGNEYCLVLVDLFSKYVEALPTRNM-E-AETVARMLVHHVFSRWG-LPTKLSSDQGTHFTGKI-------------------VQELCKMLEIKQNFHISWHPESGGAVERANKTIMEVLKKYVEGVGR---DWDLTLPLILMALRST-PH-GSTG--------VSPHEVMTGRRMILPHHL
>Odin-Aeq4
HDHPTSGHRGIDNTYT-IAAQSAYWIN---MYKDIKDYVQRCMTCCKHLPKKCMYKSPL-R--PRLAKSPWSHVMIDFVGPLVKSP---RGNEYCLVLVDLFSKYVEALPTRNM-E-AETVARMLVHHVFSRWG-LPTQLSSDQGTHFTGKI-------------------VQELCKMLEIKQNFHISWHPESGGAVERANKTMMEVLKKYVEGVGR---DWDLTLPLILMALRST-PH-GSTG--------VSPHEVMTGRRMILPHHL
>Odin-Aeq1
HDHPTSGHRGTDNTYT-IAAQSAYWIN---MYKDIKDYVQRCMTCCKHLPKKCMYKSPL-R--PRLAKSPWSHVMIDFVGPLVTSP---RGNEYCLVLVDLFSKYVEALPTRNM-E-AETVARMLVHHVFSRWG-LPTKLSSDQGTHFTGKI-------------------VQELCKMLEIKQNFHISWHPESGGAVERANKTMMEVLKKYVEGVGR---DWDLTLPLILMALRST-PH-GSTG--------VSPHEVMTGRRMILPHHL
>Odin-Epa
---------------------------------------------------------------------------------------------------------------------------------------------SDQGTHFTGKI-------------------VQELCKILEIKQNFHISWHPESGGAVERANKTIMEVLKKYVQGVGR---DWDLTLPLILMALRST-PH-GSTG--------VSPHEVMTGRRMILPHHL
>Odin-Sme3
HDHPTSGHRGIDNTYQ-IAAQSAYWVN---MYKDIKNYVQRCMICCKHLPKKCMYKSPL-H--LRVA--PWSHVMIDFVGPLVKSS---RGNQYCLVLVDLFSKYVEVLPTRN-------------------------------------------------------------------------------------------------------------------------------------------------------------
>Loki-Npa
HDAPTAGHRGEKITYE-LLRDYAYWPH---MLKDVQTYCQGCLVCAQFQPQGPTHRAPL-Q--KKGFSLPWSDIQVDFIGPVTRSS---RGNKYMLTVTCVFTKWVECLPAHNN-T-AETCATLLINHVFSRYG-LPLRIDTDRGSHFISEV-------------------MSKMWKILGVKRKLHIAYRPASSGSVERYNQSIVNILKKFVKESGK---DWDMKLPLVLMAIRAT-PS-AATK--------MSPFELMTGRKMVLPQHL
>Loki-Lca
HNEPCSGHRCEMNTGQ-MLRQVAYWPK---MGEDVHKHVSNCLVCCKYQPTNSQHRAPL-Q--KRGTDFPWSNLQIDWIGPVNRST---KGNKYMLTVTCAFSKWVECLPAPNN-T-AETTATLLVNQIFSRWG-LPSTIDSDKGSHFTADV-------------------IAEVWKTLGVKRQLHVAYHPQSSGQVERANRTIVSLLKKYVSTTGC---DWDTKLPLVLMAIRAT-PN-RATG--------RTPFEIMTGRQMTLPVHL
>Loki-Lch
HDEECGGHRADRATYE-TLKQVAYWPN---MYQDVQDYTKGCLVCCRFQSSSPKHRAPL-Q--TKGITMPWSDLQIDWIGPVTRSS---RGNKYLLTVTCLFTKWIECLPAPND-T-AETTAMLLINHVFSCWD-LPMRIESDRGSHFTGKV-------------------IENVWNTLGVQRKLHVSHHPQSSGQVERANKTIVNILKKYISTSGK---NWDVKLPLVLMAIKAT-PN-KSTG--------VTPFEMMTGREMTLPLHL
>Loki-Bsp
HDSPVGGHRGYKATLQ-TLQQVAYWPS---MSKDVKIHVQSCLVCCQFNPSRPLNRAPL-Q--KRGMTFPWSHIQVDWIGPVPKSS---RGNKYLLTVTCAFTKWVECLPAPND-T-AVTTAVLLLNHVFSRWG-LPLSVDTDRGTHFTSHV-------------------MTELYHILGVNVRFHISHHPQSSGQVERANRTIVQMLKKYVSSHGK---DWDMKLPLVLMAIRAT-PH-RATG--------VTPFEMMTGRQMTLPLHL
>Loki-Str
HDEPCGGHRGVKATCE-TLRQVAHWPH---MEQDVARYVRGCLVCCQFQPTKPLHRAPL-Q--RKGVSYPWSSIQIDWVGPVARSA---RGNKYLLTVTCAFTKWVECLPATND-T-AETTAVLLLNHVFSRFG-LPETVDSDRGTHFSAAV-------------------MTELWKLLGVKAKLHIAYHPRSSGGVERSNQSIVRILRKYVAANHK---DWDLKLPLVLMAIRAT-RN-RSTG--------MTPFEMMTGRQMTLPLHL
>WDSV
HGVS-HTHKGMSYFSK-------FWPK---ASQTIDLILGHCQICLKHNPK---YKSRL-QGHRPLPSRPFAHLQIDFVQMCVKKP------MYALVIIDVFSKWPEIIPCNKE-D-AKTVCDILMKDIIPRWG-LPDQIDSDQGTHFTAKI-------------------SQELTHSIGVAWKLHCPGHPRSSGIVERTNRTLKKIIKAQEQLQLS---KWTEVLPYVLLEMRAT-PK-KH-G--------LSPHEIVMGRPMKTTYL-
>KoRV
HQ---LTHLGPDKLLQ-LVGR-FHIPN---LQSVVREITSKCQVCAVTNAVTTYREPG--R--RQRGDRPGVYWEVDFTE-VKPGR---YGNRYLLVFIDTFSGWVEAFPTKTE-T-ALTVCKKILEEILPRFG-IPKVLGSDNGPAFVAQV-------------------SQGLATQLGIDWKLHCAYRPQSSGQVERMNRTIKETLTKLALETGG--KDWVTLLPLALLRARNT-P--GQFG--------LTPYEILHGGPPPVLASG
>MuLV
HQ---LTHLSFSKTKA-LLERNYYMLN---RDRTLKDITETCQACAQVNASKSAVKQG--T--RVRGHRPGTHWEIDFTE-VKPGL---YGYKYLLVFIDTFSGWVEAFPTKKE-T-AKVVTKKLLEEIFPRFG-MPQVLGTDNGPAFVSKV-------------------SQTVADLLGVDWKLHCAYRPQSSGQVERMNRTIKETLTKLTLATGS--RDWVLLLPLALYRARNT-P--GPHG--------LTPYEILYGAPPPLVNFP
>FLV
HK---LTHLSARKMKT-LLEREFYLPN---RDLHLRQVTESCRACAQINAGKIKFGPD--V--RARGRRPGTHWEVDFTE-IKPGM---YGYKYLLVFIDTFSGWAEAYPAKHE-T-AKVVAKKLLEEIFPRYG-IPQVLGSDNGPAFISQV-------------------SQSVATLLGINWKLHCAYRPQSSGQVERMNRSIKETLTKLTLETGS--KDWVLLLPLVLYRVRNT-P--GPHG--------LTPFEILYGAPPPMAHFF
>REV
HR---ATHLGESKLTE-LVRKHYLICG---IYRAARDITTRCVACAQVNPGAAPVEKGLNS--RIRGAAPGEHWEADFTE-MITAK---GGYKYLLVLVDTFSGWVEAYPAKRE-T-SQVVIKHLIHDIIPRFG-LPVQIGSDNGPAFVAKV-------------------TQQLCEALNVSWKLHCAYRPQSSGQVERMNRTLKETIAKLRKETGG---DWVSLLPQALLRARCT-P--GREG--------LSPFEILYGLKPPVVP--
>Xen-1
HG---PTHVSKNLMNN-LISKLYFAPG---ITTLTRNYTAACTICAQCNPGRMEKPPVL-N--LAKPLYPFQRIQIDHIQ-M-PRC---GRFEYVLVVVDMFSGWPEAFPVANM-T-AKTTAKKLLSEIVCRYG-VPEVIESDQGPVFTASV-------------------TKDIWTALGVTLHFHTPYHPQSSGKVERMNGTLKTKMLKMSQDSGM---LWPDSLPIALFSVRYT-PR-GVNN--------LSPFEILFGCAPRL----
>HmGINA1
YDSNHAAHVGLNNTRA-KLKGSFYWLG---MVNDITKCVKECDKCQRMEK-IRTIAPEL-K-SIKV-NGLWDFLGIDLIRPLPITK---LGNKYILTITDLWSKYIEAFPIPDK-P-AFYVSKCLTT-LFYRFG-PPKKILSDQGREFVNSL-------------------NEQLFFLFQIKHLITSAYYPQTIGQDERTNQTIKKSLSKLSNDTQD---NWDELLEAVLFGLRTC-VQ-KSTK--------FTP---------------
>HmGINO1
HNDAGGAHQGIVRTQN-KIKNLYYWMS---ITSVVEAWIKTCKQCQSFEK-IKTIAPQL-H-PIQV-TERWAVLGVDLIGPLPETV---NGNKYVLTITDLFTKWVVARVLPDK-S-AAAVATALVN-NFHTYG-PPKKVITDQGREFVNEV-------------------KTKIFQLMGIKHSVTSAYHPQSNGQDERTNQTFKCALSKYTNNEMN---DWDRFSSXIAYGLNIS-CQ-KSTK--------VTP---------------
>HmGINNY1
HSAIGGGHFGRDKTLA-KISERYYWKG---MVNDVRSFCKYCDKCQRANRAFEKHSAEL-H-PIKVKDEVWSTVGIDLIGPLPLTE---KGNKYIITATCLFSKWPEAASLSDK-T-ATSAAEFLYT-CFTRHG-CCEVQISDQGREFVNEV-------------------NHELNKMMGTKCNVTSAYHPQSNGEDERFNQTLQRQLLKYVDEKQN---TWDLYIESILFSYRVS-VQ-DSTK--------QTP---------------
>HmGINGER1
EKAVLASHLGINAVRK-QISSRFFWHS---IVEDITKHVAQCERCQKTSNRNLKVSPAL-K-PVKVEQQVMKQVGVDLI-KLPES----NGFNYAIVLIDYFSKWTEAEPLIDK-T-AVSVAAFLYR-VICRHG-CFQIQINDQGREFVNSV-------------------SIALHDMSGVQQRVTSAYHPQANGLVERQNQTIKKAIVKVLNENVK---SRASVLDGILFALRVK-VQ-DSMG--------YSP---------------
>Tor2
HD--LKGHLGVDRTAQ-FLSW-CWWPH---KMDDIRTYVASCANCLKMQPSRPDRKHLY-R-----ATRPHEIIYCDFITLPTSSR---SGKRHALTVMCGFSRWLQVYAVHRC-R-SIDAARGLMNY-FLQFD-FPRTLSSDRGRHFENEL-------------------LADLCKLLQIRQNLHCAYRPESSGVIERCHKTLKSSLWAMVRDNPR--LDWELALPSVVSAMNRS-TN-AATK--------VSPYKCIFG---------
>Gmr1
RDALLGAHLGMDKTRE-RVVARFYWPG---VRRDVARYCQECPDCQRVRPRAVERSPLI-P--MPIIETPFERIALDIVGPLPRTS---RGHRYLLVILDYATRYPEALPLRAA-T-SKAYAR--ISATLSRVG-LPKEILTDQGSCFMSRV-------------------VKELLKLLQVSQLRTSVYHPQTDGLVERFNQTIKRMLKKSIEADGK---NWDQLLPHVLFAIREV-PQ-ASTG--------FSPFELLYG---------
>Cer3
-HESLGGHFGYRKTLH-KIKRNYYWPN---MRSDVLKWTLQCKICQQKRNPHPSTRELQ-K--IVITTKVFEKVGVDLTGPLRMTA---SGNKY---MVCWFTKFVISVPLPNA-S-TETVADAMMKELLLKFG-TPSQLVSDRASTFTSEA-------------------FRAFCRKLEIQQHLAIPYHSKGNGATERTFRTFHNMVSKHVNKTHT---DWDQILPYMTFVYNTT-VH-DTTG--------ETPFFLIFG---------
>Mdg1
HDDPEGGHSGISRTLR-KMKNCCCWPR---MTKAISEYVETCLKCQQAKTTKHTKTPLT-I--TETPATAFDKVLIDTIGPLPRSE---NGNEYAVTIICDLTKYLVTVPIPNK-S-AKSVAKAIFENFILKYG-PMKTITTDMGTEYKNQI-------------------IDDLCKYMKIKNITSTAHHHQTLGTVERSHRTFNEYVRSYISVDKT---DWDIWIQYFTYCFNTT-PS-VVHE--------YCPYELVFG---------
>Athila4-1
HGSAYGGHFATFKTVSKILQAGFWWPT---MFKDAQEFVSKCDSCQRKGNINRRNEMPQ-N--PILEVEIFDVWGIDFMGPFPSSY----GNKYILVAVDYVSKWVEAIASPTN-D-AKVVLKLFKTIIFPRFG-VPRVVISDGGKHFINKV-------------------FENLLKKHGV-------------KQVEISNREIKTILEKTVGITRK---DWSAKLDDALWAYRTA-FK-TPIG--------TTPFNLLYG---------
>Diaspora
HSSAPGGHLGVQRTARKVLDCGFYWPT---IFKDAWKICSTCEQCQRAGNLTWRQQMPQ-Q--PMLFCEVFDVWGIDFMGPFPVSF----GYVYILLAVDYVSKWVEAKPTRTN-D-AKVVADFVRSNLFCRFG-VPKAIVSDQGTHFCNKT-------------------MHALLKNYGVVHRVSTPYHPQTNGQAEISNREIKRILEKIVQPSRK---DWSTRLDDALWAHRTA-YK-APIG--------MSPYRVVFG---------
>RetroSor1
HSGMCGSHIGPRALSAKALRQGFYWPT---HIRDAEEIVKTCKACQTFSPIQSGPSALT-Q--LIPASWPLQRWGMDLVGPMPTAQ---GGNKFAVVAIEYFTRWIEAKPLTTI-T-SETIRKFFWQNIVCRFG-VPRLLTVDNGKQFDSDN-------------------FKEFCHLIGTKIAFASVYHPESNGAVERANRTIFSAISKTLNLRKG---KWVEELPRVVWSHNTT-VS-RATG--------FTPFKLLYG---------
>Tat4-1
HEGAGGNHSGGRSLAAKIKKHDQYWPT---MITDCIRFVAKCEPCQRHASIIHSPTEAL-T--TSTAPYPFMRWAMDIVGPLPSSN----GKRFMLIMTDYFTKWVEAEAYNKI-Q-AGEVQRFVWKNIICRHG-LPYEIITDNGSQFISRQ-------------------FEDFCAKWRIRLNKSTPRYPQGNGQAEATNKIILDGLKKRLEAKKG---AWADELDGVL-SHRTT-PR-RSTG--------ATPFSLTYG---------
>Kabuki
HN---LSHPGIRTTRK-MITNTFFWPN---MNKDIGMWAKPCIRCQESKIYRHTISDLG----NFVDAGRFEHIHVDIVGPLPTSP---QGFRYCITIIDRCTRWPEAFPVHDI-T-ADKVAKTIYDGWITRFG-CPVRITSDQGRQFESNL-------------------FLKLTKLLGINKICTTPYHPQSNGAVERWHRSLKVALMTRLNDT-----SWVDELSTAMFGLRAS-VR-TDSG--------VSAAQLTYG---------
>Reina
HDSPIGGHSGFPVTYH-RIKKLFYWAG---MKGQIKEFVQSCEICTKAKADRNRYPGLL-L-PLPIPDQAWQVISLDFISGLPTS----RRFNCILVVVDKFSKYAHFLAMSHPFT-ALSVAKLFLSQVYKLHG-LPLSIISDRDPIFTSNL-------------------WQELFKLVGTKLCLSSAYHPQSDGQTEWVNQCVEAYLRCFVHGCPK---QWSNWLSLAEFWYNTC-FH-TALG--------QSPFEVLYG---------
>Galadriel
YDSAWAGHPGVERMLA-LLSRVYFWPK---MEDDIEAYVKTCHVCQVDKTERKKEAGLL-Q-PLPIPERPWLSVSMDFISGFPKV----DGKASIMVVVDRFSKYSVFIAAPELCS-SEVAAELFYKHVIKYFG-VPADIVSDRDTRFTGRF-------------------WTALFNMMGTELKFSTANHPQTDGQTERINHLLEEYLRHYVTASQR---NWVELLDTAQFCYNLH-KS-SATE--------MSPFEIVLG---------
>Sushi-ichi
HSSCFACHPGVRRTAE-FVQRRFWWPN---LQEDVREFVGACTVCARSKASHRSPAGLL-H-PLPVPSRPWSHVALDFVTGLPVS----QGNDTILTIVDRFSKGVHFVALPKLPS-AAETAELLVSHVVRLHG-IPLDVVSDRGPQFTSRV-------------------WQAFCKGIGATVSLSSGYHPQSNGQAERANQAMEAALRCVTTSNPA---SWSKFLPWVEYSLNAM-ES-SATG--------MSPFQCFLG---------
>Amn-san
HSSKQAGHPGSEKTLE-LLRRLVWWPT---IRKDVRDFVAACTVCATTKASHSRPCGLL-H-PLPIPSRPWTHLGMDFIVELPPS----CGNTVIWVVIDRFSKMAHFIPLRKLPS-AVELAHLFIQHIFRLHG-FPVEIVSDRGSQFVSRF-------------------WRSLCKSLGVSLQFSSAYHPQTNGAAERVNQALEQFLRNHVSLCQD---DWSDLLPWAEFAHNNA-SH-SSTG--------RSPFLSVYG---------
>Maggy
HDSPVAGHPGKAKTYD-LLSREYYWPG---MLHYVSLWVKKCQTCRRINPSREGHQGLL-R-PLPTPERSWQHLSMDFITHLPQS----NGHDAILVVVDRLTKMRHFVPCKGTCN-AEDTANLYLHHVWKLHG-LPLTIVSDRGTQFVSKF-------------------WKHLTTRLKIDSLLSTAHHPETDGQTERFNASLEQYLRAYVAYLQD---DWESWLPLAEFTANSH-KS-ETTG--------TSPFYATYG---------
>Del
HRSKFTIHPGSTKMYR-NLKINFWWSG---IKREVVEYVSRCLICQQVKADHHHHSGLL-Q-PLPV-SEKWEHILMDFIIGFPLSK---RCHDSIWVIVDRFTKSAHFIPIHTTIS-GKDLA-LYIKEIIRLHG-IPTTIVTDRDTKFTSRF-------------------WGSL-KSLGTELFFSTAFHPQTDGSERTI-QILEDMLRSCSLDFKG---NWEEHLPLVEFAYNNS-YQ-SSIG--------MAPFEALYG---------
>CRM
HGGGLMGHFGAKKTED-ILAGHFFWPK---MRRDVVRLVARCTTCQKAKSRLNPH-GLY-L-PLPVPSAPWEDISMDFVLGLPRTR---KGRDSVFVVVDRFSKMAHFIPCHKTDD-ATHIADLFFREIVRLHG-VPNTIVSDRDAKFLSHF-------------------WRTLWAKLGTKLLFSTTCHPQTDGQTEVVNRTLSTMLRAVLKKNIK---MWEDCLPHIEFAYNRS-LH-STTK--------MCPFQIVYG---------
>Skippy
HAHPLHGHQGVTKTMK-RLQELGYRHF---KKGQVEKVIKQCDLCAKTKAQRHKPYGQL-Q-PLPVAQRPWDSITMDFITKLPLS----EEYDSIMVIVDRLTKFSYYLPYREATD-AEELSYVFYRHIVSIHG-LPTEILSDRGPTFAATF-------------------WQSLMARLGLNHRLTTAFRPQVDGQTERMNQVLEQYLRCYINYEQN---DWVEKLPIAQLAYNTA-YN-ESTK--------LTPAYANFG---------
>TF1
HEEGKLIHPGIELLTN-TILRRFTWKG---LRKQIQEYVQNCHTCQINKSRNHKPYGPL-H-PIPPPERPWESLSMDFITALPES----SGYNALLVVVDRFSKMAILLPCTKSIT-AEQTARMFDQRVIAYFG-NPKEIIADNDHIFTSQT-------------------WKDFAHKYNFVMKFSLPYRPQTDGQTERTNQTVEKLLRCVCSTHPN---TWVDHISLVQQSYNNA-IH-SATQ--------MTPFEIVHR---------
>Mdg3
HNE--LGHVGRDKMIE-AIMKNYWFPN---LKQKCSTHISNCLKCISFSPTGKTEGFLH-N--IPKGNKPFEIIHIDHYGPVDLA----RPKKHILVIVDAFTKFVRLYATKTT-N-TKEVIQSLN-DYFRAYS-RPKCIISDRGACFTSGD-------------------FDSFLKECNVKHIKIATGSPQANGQVERINRSLGPMISKLIPDQGL---HWDLVLEKVEYTLNNT-LH-RSIK--------QYPSIMLFG---------
>FFV
HN---ISHAGREAVLL-KIQENYWWPK---MKKDISSFLSTCNVCKMVNPLNLKPISPQ-A--IVHPTKPFDKFYMDYIGPLPPS----EGYVHVLVVVDAATGFTWLYPTKAQ-T-SKATIKVLN--HLTGLA-IPKVLHSDQGSAFTSEE-------------------FAQWAKERNIQLEFSTPYHPQSSGKVERKNSEIKKLLTKLLVGRPL---KWYNLISSVQLALNNT-HV-VSTK--------YTPHQLMFGIDCNLPFAN
>SFV
HE---LAHTGREATLL-KLQTTHWWPN---MRKDIITVLRQCKPCLQTDSTNLTPIPPV-S--QPRPVKPFDKFFIDYIGPLPPS----HGFSYVLVIVDARTGFTWLYPTKAP-S-TNATINSLN--LLLGTA-IPKVLHSDQGSAFTSAT-------------------FAEWAKDRSIQLEFSTPYHPQSSGMVERKNKEIKRLITKLLVGRPT---KWYPLLPTVQLALNNT-YS-PRTK--------LTPHKLLFGVDGNVPFAN
>BFV
HDGPGSAHLGRSALLL-KLQQKYWWPR---MHIDASRIVLNCTVCAQTNSTNQKPRPPL-V--IPHDTKPFQVWYMDYIGPLPPS----NGYQHALVIVDAGTGFTWIYPTKAQ-T-ANATVKALT--HLTGTA-VPKVLHSDQGPAFTSSI-------------------LADWAKDRGIQLEHSAPYHPQSSGKVERKNSEIKRLLTKLLAGRPT---KWYPLIPIVQLALNNT-PN-TRQK--------YTPHQLMYGADCNLPFEN
>CoEFV
HCGIGHIHLGGNNTGK-TLRRLYWWPG---LYTECKRYVANCPECLAVNVT-PTTRPPN-L--RPPRGALFDKIFLDFVGPLPRS----NGYTAILILVESLSSFTWLLPCRDQ-S-ASTTVTALSARFFPASI-EPKCFHSDQGGGFTSQL-------------------FKKMCSERNIRVEYSTPHHPQSAGVVERKNRGLKAALTKLVRNRPR---KWFQVLDIVQTGLNNT-PI-ARNE--------HTPFFLMYGQHMNTPLTN
>Mag
HD----PHMGIVKTKS-LARSYVWWPG---ID-EAETECRACTVCAAVADAPSTHAP---R-SWPWPSRPWSRLHLDFLGPI---------GVTYLVVVDSCSKWIEAIKMQRT-T-AQAVISVL-RDLWSKFG-LPKQTVSDNGPPFSSSD-------------------FQKFLIHNGIKHIYSAPYHPASNGAAENAVKICKRAIKKALKQ-NL---NVDTALCRFLLAYRNT-EH-ATTG--------DSPANILQG---------
>Woot
HQ--LLGHFGATKVYN-SMKREYYWPN---MYRTIKKRLRSCDLCQKTKSSNRPHQGPL-T--PILYDHIGDLVCVDFYGPLPTGR---LGASYVFVVIDVFSKFLKLYPLRKA-T-AKIAAKRLIED-FSGYI-KPKCVLSDHGTQFISNT-------------------WQNSLRAADIQPTLSSIRHPESNPS-ERVMRELGRIFRAYCRENHA---SWVNHLSNIEDCLNYV-PH-ISTG--------FSPYEILYG---------
>SPM
HQ----EHTGIVRMKA-VARSYFWYPK---LDADIEKLSQSCEACLRMRNDPPKVPF---V-PWSNARKPWERVHVDFF-EL---------GKDYLVLVDTYSKWVNVELMTST-T-SAKTIETL-RSWFAIFG-LPETLVSDNGPQFTSEE-------------------MEVFLSKNGVKHVLVPPYHPASNGAAERTVQIVKRTLQKYFRNPHV---SIRHRLDNFLFSYRTT-PQ-TVTG--------VSPYELVFK---------
>Cer4
HE----GHPGVVRMKQ-KACSFVFWTG---IDKDVEKLVRGCENCQESAKMPRVAPL---R-PWPEPQKAWSRVHIDFAGPV---------GHWFLVIVDAKSKYAEVKMTKTI-S-ASATVSLL-EEVFATHG-YPELLVSDNGTQFTSNQ-------------------FKLMCQEYGMEHKTSAVYYPRSNGAAERFVDSLKRGLAKITRS-GV---VTQQALNKFLICYRNT-PHSALAG--------ATPAECHFG---------
>SURL
------GHLGIEKCKK-RAREVIYWPR---INADIAEMVQSCTSCLMYKPKQQAESL---H-PHAVPSRPWEKVAVDLF-TL---------KREYMVIVDYYSQFIEVCTMTST-S-SKAVINHM-KAIFARHG-TPCELMSDNGPQFASQE-------------------FKSFAKEWDFHHTTSSPHYPQSNGLAENAVKIVKNLLLKSQQD-----------IHRALQVYRSS-PL--ACG--------KSPAELLYN---------
>Pyggy
HESLSSGHTRGERLPIKNLPRRFFWAE---HDRSIRRYVRNCDVCEKTNYREKVLRTIT----NTRPEDIEKEISIDFIKGLPTS----EGITYLIVVTNRLSKGSIFILLPNI-K-TETVVRAFLRVVAY----LLEAITSDRGS-FVSV--------------------LERLCEILKIRRRLLISFY-LTNGSTERIN-SVEAYTRAFIS-------QIDASLCSIAQAINSR-DA-TLTG--------VALFFLQHR---------
>Tor1
H---LPGHARTTNMLGSMRDTGVIFPK---MAKKIKQKIMTCPTCLATGSTERPRFTPI-T--PPKESHPYMTVTVDLLGPLPSTP---TRKKYILAAIDNLTRWIELRCIPDK-T-AAHVAKALMD-IFFLRG-PPRAVSCDNGREFSNTL-------------------LRELLASFGTCINYGTPYRPQGQGLIERANREIVKHLKGLNIEEH----KWDTFIPSIQLSMNLT-YH-SALG--------SSPFQAMHG---------
>Gypsy
H---NRAHRAAQENIK-QVLRDYYFPK---MGSLAKEVVANCRVCTQAKYDRHPKKQEL-G-ETPIPSYTGEMVHIDIFST---------DRKLFLTCIDKFSKYAIVQPVVSR-T-IVDITAPLLQ-IINLFP-NIKTVYCDNEPAFNSET-------------------VTSMLNSFGIDIVNAPPLHSSSNGQVERFHSTLAEIARC-LKKTN----DTVELILRATIEYNKT-VH-SVTR--------ERPIEVVHP---------
>Zam
HT--NSNHRGIDETFL-HLKRETYFPN---MKNKISELIRNCETCLKLKYDRQPQNIVF-E-TPETPSKPLDIIHIDIYTI---------NNNFNLTIIDKFSKFAAVYPIPNR-N-GINCIKAIKN-FFSQFG-LPKKLIHDQGVEFCNDI-------------------FRKFCSQYNILLHVTSFQQSSSNSPVERLHSSLTEIYRILLKLPT----DHEEIMSETVITYNNA-IH-STTK--------HTPFELFNG---------
>Tom
HE--KLLHPGIQKMTK-LFKENHYFPN---SQLLIQNIINECRVCNLAKTEHRNTKMPF-K-VTPSPGHCRDKFVIDIYSS---------EGKHYLSCIDIYSKFATLEQIKTK-D-WIECKNALMR-IFNQLG-KPTLLKADRDGAFSSLA-------------------LKQWLESEGVELQLNTAKTGVAD--VERLHKTINEKIRI-IK--N----DEIKLGKMENILYNKT-RH-DTTG--------QTPAHIFLY---------
>Tor4a
-----YCHTGIDQTFS-KIAKKYVWPR---MNMAIREFIRTCDFCQKDKPNFHPNRAPV-L-SFRTPNGPYEIYGFDLITLPPTD----FGNKYVMVMIDFFSKFAYCEPLKSR-N-SSYLLSKFRNVIFKNPF-FPKMVVLDNAREHSE---------------------LAKFMTNNNIEPHFTPPRHPSSNGQVENFNRTLKSRLRAKCKY-E----NWDLVLQEILHDINAS-EH-SVTK--------KSPFFIQSG---------
>DpCIN1
----------------------------------------------------------------FVQKGINDTWQIDLVEMIPFYKE--KGYRYLLTVIDTFSKFAYAVPVKSK-T-ALDVLSALKK-ILKISKHKPKNIQSDQGKEFFNVA-------------------FGELMKKININHYHT--YTHLKASICERFNRTLKNRMWKIFSMQGN--HTWIYILHDLLKDYNNS-YH-RTIK--------MRP---------------
>GfCIN1
----------------------------------------------------------------VDIRGLDETWQADLVEMIPYATV-NKGYKYLLTIIDIFSKYAWAIPIKSK-S-GADVTSAMKS-VLQQGR-IPKNLHVDQGKEFYNKE-------------------FKDLMKQHNINIYST--FSNLKASICERFNRTLKTKMWREFTARGS--YKWTDILDDLVNTYNNT-KH-RTIK--------MNP---------------
>DrCIN1
----------------------------------------------------------------VVVYGMDTQFQADLVDMTAYSTE-NDGNKFMLT-IDVFSKYAWSRVLKNK-S-GVEVTKAFES-ILEEGR-VPRKLQTDQGKEFFNKH-------------------FQDLMKKHDINHFAT--ATDLKASVVERFNRTLKSRMWRFLTATNS--RRYINVLQDIMTGYNNS-YH-KTIK--------MRP---------------
>CbCIN1
----------------------------------------------------------------VYVHNIDEQWQSDLVEMIPYAEE-NNDFKYLLTVIDCFSKYAWVIPLKTK-T-GKETASALQT-IFKH-R-KPQKMQTDNGKEYYNKE-------------------MKLLFKESDIRHFST--YSDKKASIIERFNRTLKEKMWKMFTYQGD--HKWTKILDKLVSGYNNH-FH-RGIK--------MTP---------------
>ApCIN1e
----------------------------------------------------------------VNVYGKNDLWQADLVEMIPLSKE-NNGYNYILCVLDCFTKFAWTIPLKIQ-I-AEEVTKAMST-ILID-R-SPKLLQVDNGKEFYNLK-------------------FDTLMTKYKIKKYST--YSTTKACFVERFNRTLKTNMYREFTARGS--HKRIDILPMLIDNYNST-RH-RTIG--------MTP---------------
>SmCIN1
----------------------------------------------------------------YKTMGVDDLWQMDLMEMIPFSKI-NKGYKYILTCVDIFSRFARAIPTKTK-S-ANEMAEAIKE-LFIDG--KPRNLQTDLGKEFYNSK-------------------VREIIK--GINHYSV--FSQFKAAHVERFNRTLRDRLKKYFVYKGN--KTWINVLQKAIYSYNYS-PH-RGLNG-------MRP---------------
>GiCIN1
---------------------------------------------------------------FNKITRPNMYHQADILYMPYDTVD-RKLYKYCLNIVDVASRYKASVPLEDR-S-SARVAKAFKK-IYSKADIWPRVLQVDGGSEFKDEV-------------------IR-LMDEKGVRIVGT---THKSQAIVERYNRTLAERLFKLLTEGVN--TAWVKNLSDIVNELNNS-NT-RLLG--------MSP---------------
>NveCIN1-2
----------------------------------------------------------------WTVNKPNQIHQADLLFMPHDNVG-RKTYRYALVVIDIASRYKDAEALTTK-D-SSGIAKGFEK-IYSRKK-WPHTVIVDPGTEFRGEV-------------------TK-IMKKKGVTIQRSEAGNHRAQAFVERANRTLAERLFSMISDDRS--RVWVKRLPGVLKTLNSQ-PI-RITG--------KEP---------------
>MbCIN1
-----------------------------------------------------------------TGIGRNGVHQLDLLELPKDPA---TGSRYALTLIDLGSRAVAAAPLKDK-T-ASAVLEAVKH-IYAHNEKQPKRVEIDGGGEFSALK-------------------NYLEGKKVTVRVARS--GRHSQQRAVENLNKVLARKIITLLTGADA--LHWESDLPRFIKEINDK-WK-RSLKA-------------------------
>MMTV
-------HALHHQNAA-ALRFQFHITR-----EQAREIVKLCPNCP--DWGHAPQLGVN-----PRGLKPRVLWQMDVT-HVSEF----GKLKYVHVTVDTYSHFTFATARTGE-A-TKDVLQHLAQSFA-YMG-IPQKIKTDNAPAYVSRS-------------------IQEFLARWKISHVTGIPYNPQGQAIVERTHQNIKAQLNKLQKAGKY--YTPHHLLAHALFVLNHV-NMD-NQG--------HTAAERHWGPISAD----
>JSRV
-------HDLHHQNSH-SLRLQFKISR-----EAARQIVKSCSTCP--QFFVLPQYGVN-----PRGLRPNHLWQTDVT-HIPQF----GRLKYVHVSIDTFSNFLMASLHTGE-S-TRHCIQHLLFCFS-TSG-IPQTLKTDNGPGYTSRS-------------------FQRFCLSFQIHHKTGIPYNPQGQGIVERAHQRIKHQLLKQKKGNEL--YSPHNALNHALYVLNFL-TLD-TEG--------NSAAQRFWGERSSC----
>SRV-1
-------HTLHHLNAQ-TLKLMFNIPR-----EQARQIVRQCPICA--TYLPVPHLGVN-----PRGLLPNMIWQMDVT-HYSEF----GNLKYIHVSIDTFSGFLLATLQTGE-T-TKHVITHLLHCFS-IIG-LPKQIKTDNGPGYTSKN-------------------FQEFCSTLQIKHVTGIPYNPQGQGIVERAHLSLKTTIEKIKKG-EW--YTPRNILNHALFILNFL-NLD-DQN--------HSAADRFWHSNPRK----
>RSV
-------HTALHIGPR-ALSKACNISM-----QQAREVVQTCPHC---NSAPALEAGVN-----PRGLGPLQIWQTDFT-LEPRM----APRSWLAVTVDTASSAIVVTQHGRV-T-SVAVQHHWATAIA-VLG-RPKAIKTDNGSCFTSKS-------------------TREWLARWGIAHTTGIPGNSQGQAMVERANRLLKDRIRVLAEG-DG--FPTSKLLAKAMYALNHF-ERG-ENT--------KTPIQKHWRPTVLT----
>LDV
-------HAFLHLGAK-ALAQECNIPL-----TEVERLVKSCSHC---QKTPLWMAGVN-----PRGLEPNQIWQTDFT-MYPPF----RPNHWLAVTVDTYSGVIVATAHRGT-K-SRHAIHHWTAAIA-YLG-RPSVIKTDNGSAFTSKA-------------------ATAWAQRWHITLKHGIAYNSQGQAIVERANRTLKARLEALGEG-EG--WPPEHLLYRALYSMNFF-AR--STE--------QTSVARHWSHQRLP----
>BLV
-------HKLTHCNSR-AL-SRWPNPR--ISAWDPRSPATLCETCQRLNPTGGGKMRTI-----QRGWAPNHIWQADIT-HYKYK----QFTYALHVFVDTYSGATHASAKRGL-T-TQMTIEGLLEAIV-HLG-RPKKLNTDQGANYTSKT-------------------FVRFCQQFGISLSHHVPYNPTSSGLVERTNGLLKLLLSKYHLDEPH--LPMTQALSRALWTHNQI-NLL-PIL--------KTRWELHHSP--------
>HTLV-2
-------HGLTHCNQR-ALVSFGATPR------EAKSLVQTCHTCQTINSQHHMPRGYI-----RRGLLPNHIWQGDVT-HYKYK----KYKYCLHVWVDTFSGAVSVSCKKKE-T-SCETISAVLQAIS-LLG-KPLHINTDNGPAFLSQE-------------------FQEFCTSYRIKHSTHIPYNPTSSGLVERTNGVIKNLLNKYLLDCPN--LPLDNAIHKALWTLNQL-NVMNPSG--------KTRWQIHHSP--------
>HIV-1
-------HEKYHSNWR-AMASDFNLPP-----VVAKEIVASCDKC---QLKGEAMHGQV-----DCS--PG-IWQLDCT-HLEG--------KVILVAVHVASGYIEAEVIPAE-T-GQETAYFLLK-LA-GRW-PVKTIHTDNGSNFTGAT-------------------VRAACWWAGIKQEFGIPYNPQSQGVVESMNKELKKIIGQVRDQAEH--L--KTAVQMAVFIHNFK-RKGGIGG--------YSAGERIVDIIATD----
>FIV
-------HEKFHSDPQ-YLRTEFNLPK-----MVAEEIRRKCPVC---RIRGEQVGGQL-----KIG--PG-IWQMDCT-HFDG--------KIILVGIHVESGYIWAQIISQE-T-ADCTVKAVLQ-LL-SAH-NVTELQTDNGPNFKNQK-------------------MEGVLNYMGVKHKFGIPGNPQSQALVENVNHTLKVWIRKFLPETTS--L--DNALSLAVHSLNFK-RRGRIGG--------MAPYELLAQQESLR----
>EIAV
-------HENWHTSPK-ILARNYKIPL-----TVAKQITQECPHC---TKQGSGPAGCV-----MRS--PN-HWQADCT-HLDN--------KIILTFVESNSGYIHATLLSKE-N-ALCTSLAILE-WA-RLF-SPKSLHTDNGTNFVAEP-------------------VVNLLKFLKIAHTTGIPYHPESQGIVERANRTLKEKIQSHRDNTQT--L--EAALQLALITCN-K-GRESMGG--------QTPWEVFITNQAQV----
>HERV-L
HE--QSGHGGRDAGGY-HWAQQHGLPL---TKADLATATAECPICQQQRPTLSPRYGTI-----PQGDQPATWWQVDYIGPLPSW----KGQRFVLTGIDTYSGYGFAYPACNA-S-AKTTIHGLTECLIHHHG-IPHSIASDQGTHFTAKE-------------------VQQWAHAHGIHWSYHVPHHPEAAGLIERWNGLLKSQLQCQLGDNTL--QGWGKVLQKAVYALNQH-PI--YGT--------VSPIARIHGSQTMP----
>MuERV-L
HE--QSGHGGRD-GGY-PWAQQHGLPL---TKADLATAAADCQICQQQKPTLSPRYGTI-----PRGDQPATWWQVDYVGPLPSW----KGQRFVLTGVDTYSGYGFAFPARNA-S-AKTTIHGLTECLIYRHG-IPHSIASDQGTHFTARE-------------------VRQWAHDHGIHWSYHVPHHPEAAGLIERWNGLLKMQLQHQLGGNSL--EGWGRVLQKAVYALNQR-SI--YGT--------VSPIARIHGS--------
>SnRV
H---LYGHPSEESLRK-VLTKRFVWED---MGQHCKEITNTCLTCAKYKVLRAGPPMGV----GRSAEGPCQKLQVDHVGPLGPGT---HGYRYLTTMVDVYTGWFWAKPCRGP-T-TGATIAALEEH-ISIWG-VPYSIQSDNGTAFTSKA-------------------MQEWANTYGIEWKVGAIYHPQSQGKVERKHRLLKDRLKRATHEGK----NWVQALPSILLFINSM--H-PRDQ--------FSAYELMTGRVPHL----
>ApGINGER2a
HS--AIGHGGRNRMVS-ELKNNY--CN--ITNETIMVFLKLCAECH-KKTVCSKVGLAP----PFLQPTFNSRAQVDLIDMQSQRH---NDYRFIMNYQEHLTKYIVLKPLKSK-C-AEEIAYNLID-IYTLFG-APTILQSCSGKKFVTSI-------------------INKLNVIWEIKIDYGWPKHSESQESVERTNRDVQEMLSAWMTKKDS--LDWPSALKFIQFKKNRT-FH-SGIG--------TSPYEAMFGCTARIGYES
>BmGINGER2a
HL--ATGHGGRNRLVK-GINNKY--KN--ITTEAVMLYLSLCEACQ-KKG--KKKGIAI----P-TTAEMNSRCQMDLIDLQTSPD---NEFKFISNYQDNLN-FVVLRPLKTK-T-ASEVVKQLMD-IFTLLG-APSS-NVINDREFANKI-------------------IQELANMRGVKIIHGKPRHSQSQGSIERANQDVQNMITTWLITNQT--TKWS-----------------------------------------------
>HmGINGER2-1
HC--QNGHLGALKTYK-KIIEGY--AN--IARKAVEIFISFCPTCNLNKRQLKKAPL------PIISTGFLQRLQIDLIAMESKPD---KEFRYIGHVVDHFSKFHILFPMRNK-T-ALETANNLKRFVLSYFG-LPAILHSDNGSEFVNDV-------------------IKSLLLTWGTQIVNGSPRHSQSQGLVEQGNFTIERLISSREYDSGQ--SNWSEWLVEIQCKFNV-----------------------------------
>AciFLERV
HE--ALGHAGADPTRR-ELKKQQLWI----PVREIRRVLKDCVECGRYNAGRRGQRMGG----TIKSTVPWGSICMDVAGPLGITGM--KGEKYLLVLVDSMSGYVAVKPVRQA-N-GSSVVSMLDQ-ACCYMG-IPKELRTDNGTHFRNAK-------------------VDQWCQENGVMRVYSPPYTPQANGVVERTIGLVKSWIGKNAN-------EWSTKVLELVKTLNDS-PA-EELN--------QRPFTSIQGVEQLKPVPD
>AliFLERV
HE--ALGHAGLLPTRR-GLVKQNLWI----PMKQIQQVLKRCTVCGKYNAGRRGKRTEG----TIKSTIPWGSICMDVAGPMGVTGT--KGEKYLIVLVDSMSGFVVVRPVRKA-N-GNSVVSMLDY-TCACLG-IPRELRTDNGTHFKNVQ-------------------VNRWCEQHGVMRVYSPPYTPQANGVAECTIGLVKNWLAKNAN-------EWSLKSVDIGRALNDS-PS-DELN--------QRPFVTIQGVEQLKPALG
>DrFV-2
HT--SQNRVRAV-TKE-SLNIQNL-------KSEYYKIKVNCPNCRKAIDSRFNDYG------SIKTDHENDEISMDFAGPIRPQTK--KKNCYFLLITDNASEYTQIFPCKQA-T-EEVVIESLQQ-WFKFRG-VPNRVRADGAFNLSGRK-------------------VEQFIKDSGAKLIKSVKYQPSSNGIAERRIKEVKNYFCKNSD-------PWDEQLIDCLKFVNYI-PS-NTI-------------WSLRDIIK-KPE--
>ISAf
---------------------------------------------------------------RFAYDQINELWQGDLSHTIRVNG---KAKTFLIAYIDDCSRFVPYAQFFPSEK-FDGLRIVTKE-AVLRCG-KPKRIYSDNGKIYRSEV-------------------LQYACAEMGITLIHTQPYDPQSKGKIERFFRTVQTRFY----------EELNERFWRWLEEEYHRKPH-ASLDG-------KTP---------------
>ISSc
---------------------------------------------------------------RWQVERPGALWHGDVCHGCTVGG---KAPLRIHGLLDDASRYVVALEAHTTEK-EIDMLAMTVD-ALRRHG-KPDALYLDNGSTYRGDV-------------------LKTACARLGITLLHAKPYDPEARGKMERFWRTLY--------------VDINTTLRAFLDRRYHPAPH-AGLLG-------QTP---------------
>ISLa
---------------------------------------------------------------FFERSRPNQMWQTDI-FSFRLGG---QA-AYLLAFIDDYSRYMVGLGLYRRQT-AENLLEVYRR-ATGEYN-CPAEMLTDNGRQYTGTTR------------------FEKELKKDRIKHIRSQPHHPMTLGKIERFWKTIWTEF-----------DTAQQRITLWIKYYNHQRPH-QGIGG-------LCP---------------
>ISTv1
---------------------------------------------------------------RYWALSPNLIWHADV-HYFR-GV---RG-QYIYGIIDDFSRKVLACIQIPDML-AATTANVAAS-AFIEFG-APYCFWTDNGSENRGA--------------------FQDLLDLWGVQWRHTDSHSPYQNGKIERFWPTLE--------------QAIPAFIWE----YNNNTPH-EDLPI--------NPLTGTNYTP-------
>ISTv2
---------------------------------------------------------------KYEAVYINLIWHVDI-HFFK-HR---QG-EYLYAVIDDKSRKILAWAHLETKE-AAQTSRVIDQ-CFQKYG-KPFAIWSDNGTENFGF--------------------FRNLLQNANVQSITILPHCPYMNGKIERFWQNVE--------------NDIQSLIEN----YNSN-PH-TSLPK--------NPTLHTWYTP-------
>ISTv3
---------------------------------------------------------------DYEAFLPNTIWHVDI-HFLK-EP---ET-LPVYGIIDDKSRCLLALKLLRNKS-STETSKVAIA-TVQKYG-APFCFWSDNGKENEGE--------------------FTKFLSTYDIQIRKSAPYMPRQNGKTERLWPSLD--------------ASINQELEEFRQKYNDM-PH-GAHPKI-----GVRP---------------
>ISEc
---------------------------------------------------------------DFYASGPNQKWAGDI-TYLR-TD---EGWLYLAVVIDLWSRAVIGWSMSPRMT-AQLACDALQM-ALWRRK-RPRNVHTDRGGQYCSAD-------------------YQAQLKRHNLRGSMSAKGCCYDNACVESFFHSLKVE------------HIMRATVFNYIEDYNRWRRH-SWCGG-------LSP---------------
>Koala
HS--RLGHPAFPIVKR-IVQSHKLSCL-----DVESNNISVCDACQKAKSHQLPFGLSTS-----EVHSPFELVYSDVWGPAPT-SV--GGKKYYVSFIDAYSRFTWIYLLKFKSE-VFEKFHEFQNHVERFFDRKIKTIQTDWGGEY--QK-------------------LNSFFNKIGILHHVSCPHTHQQNGSAERKHRHIVEVGLSLLAHAFIPLKFWDEAFSSAVYLINRI-PT-KVLQY-------RSPLEQLYN---------
>Vitico1-1
HL--RYGHLNVKGLKL-LSKKEMVFG----LPKI--DSVNVCEGCIYGKQSKKPFPKGRSR----RASSCLEIIHADLCGPMQIASF--GGSRYFLLFTDDHSRMSWVYFLQS------------------------KVLRTDRGGEFLSND-------------------FKVFCEEEGLHRELTTPYSPEQNGVVERKNRTVVEMARSMMKAKNLSNHFWAEGVATAVYLLNIS-PT-KAVLN-------RTPYEAWYG---------
>Tnt-1
HK--RMGHMSEKGLQI-LAKKSLISY----AKGTTVKP---CDYCLFGKQHRVSF-QTSSE----RKLNILDLVYSDVCGPMEIESM--GGNKYFVTFIDDASRKLWVYILKTKDQ-VFQVFQKFHALVERETGRKLKRLRSDNGGEYTSRE-------------------FEEYCSSHGIRHEKTVPGTPQHNGVAERMNRTIVEKVRSMLRMAKLPKSFWGEAVQTACYLINRS-PS-VPLAF-------EIPERVWTN---------
>1731
HK--RNGHLNTSSLQE-MVRKKMVYG----VEKVVFKPDAVCKTCMLAKIHVQPFPKTTRS----RAEELLDMIHSDLCGPFSTPSL--AGSKYFLTFIDDKSRRIFVYFLRKKDE-VFTKFVEFKKLVERQTGRKIKCIRSDNGGEFVNNV-------------------FDDYLKAHGIARQLTIPHTPQQNGVAERANRTLVEMARCMLLQSELGEALWAEAINTAVYLRNRS-TS-RALQS-------KTPMEEWTG---------
>SIRE1-4
HQ--RFGHLHLRGMKK-IIDKGAVRG----IPNLKIEEGRICGECQIGKQVKMSHQKLQHQ----TTSRVLELLHMDLMGPMQVESL--GGKRYAYVVVDDFSRFTWVKFIREKSE-TFEVFKELSLRLQREKDCVIKRIRSDHGREFENSR-------------------LTEFCTSEGITHEFSAAITPQQNGIVERKNRTLQEAARVMLHAKELPYNLWAEAMNTACYIHNRV-TL-RRGTP-------TTLYEIWKG---------
>pCretro6
HR--ILGHAHLASIKR-LC-LGLAEG---VDVDMTSDDQFQCESCVRAKQHVQPFPDQATRT--PDKLKVGEIVASDTWGPAQVRSV--HSFYYYMSMTDLKSRFSGVYFSAQKSG-LAKMLTEFRGLIRRRTGSSIMCLRIDNGTEFINNE-------------------FLQYCKSQGIVVETTAPYSPAQNGVAERLNRTLRESARAMLLAAELPRKFWPEAVSYACLIKNRL-PH-AALKG-------MTPYQALTG---------
>Copia
HE--RFGHISDGKLLE-IKRKNMFSDQS-LLNNLEL-SCEICEPCLNGKQARLPFKQLKDKT---HIKRPLFVVHSDVCGPITPVTL--DDKNYFVIFVDQFTHYCVTYLIKYKSD-VFSMFQDFVAKSEAHFNLKVVYLYIDNGREYLSNE-------------------MRQFCVKKGISYHLTVPHTPQLNGVSERMIRTITEKARTMVSGAKLDKSFWGEAVLTATYLINRI-PS-RALSS-------KTPYEMWHN---------
>Hydra1-2
HE--ILGHCNYEDISK-L--QNVVKGMK-ITGKID-KSNLNCKICTQGKFVQSRNREPDTRA-----KAALELVHTDLAGPIDPEAK--DGFKYALAFTDDYSGAVFVYFLKAKSD-TARATEKF---IADTAPGRIKCVRSDNGTEFTAKE-------------------FQSLLSKNGIRHETSAPYSPHQNGTAERNWRTLFEMARCMILESGLPKMLWTYAVMTAAVIRNRC-YN-SRIH--------QTPYYALTG---------
>CoDi6.3
HC--ALGHPCEATTRA-TAKAFGVRLI---------GQMKPCKDCALSKAKAKKISKVPVK----RASKPGGRLCIDISSP-STKSV--GGKCHWLLVVDDCTDYAWSFFLNKKSE-TNDIMIALIKELKQAYDIDVKTIRCDNSGE--NNA-------------------LQRSCKQEGITFEYTAPNTPQQNGRVERRFPTLYGRVRAMLRSVSINKRLWAEAANTATDLDNML-LK-QGET--------TNSFHKFFGK--------
>CoDi6.7
HH--RLGHASMTKIR--MLAKGLL------PASLKECQIPLCTSCLYGKATRRPWRTKGSSTSIHKVNGPGQCISVDQLVPGYIAQL--RGYHAATVFVDNFSRLSYVHVQKGT-S-AEETIQAKHAFRYASHGVVTKHYHADNGI-FADNK-------------------FREAVKEDRQTLSFCGVNAHFQNGIAERRIRELQDHARTMLIHAT----RWPDAIDSHLWPYHNH-LP-SLRG--------SPPIEIFAQ---------
>Zeco1
HK--QFGHASADRLQR-LMHKDFA---------ILQQIVDDCEICKKYKRTKPKPAVGL-----PMASEYNETMAVDLHELEPSI--------WYLHIIDHFTRFSAGSIVKTK-K-SSEIVNSFIHTWISVHG-APQKLYSDNGGEFNNQE-------------------IRDMAENFNIEIRTTAGYSPWSNGLLERHNQTLTEIILKVK--------DWHTALDWALMAKNSM-LN--VHG--------YSPYQLVFG---------
>Ty1B
HR--MLAHANAQTIRY-SLKNNTITYFNESDVDWSSAIDYQCPDCLIGKSTKHRHIKGSRLK-YQNSYEPFQYLHTDIFGPVHNLPK--SAPSYFISFTDETTKFRWVYPHDRREDSILDVFTTILAFIKNQFQASVLVIQMDRGSEYTNRT-------------------LHKFLEKNGITPCYTTTADSRAHGVAERLNRTLLDDCRTQLQCSGLPNHLWFSAIEFSTIVRNSL-AS-PKSK--------KSARQHAGL---------
>Ty4
HK--RMGHTGIQQIEN-SIKHN---HYEESLDLIKEPNEFWCQTCKISKATKRNHYTGSMNN-HSTDHEPGSSWCMDIFGPVSSSNA--DTKRYMLIMVDNNTRYCMTSTFNKNAETILAQVRKNIQYVETQFDRKVREINSDRGTEFTNDQ-------------------IEEYFISKGIHHILTSTQDHAANGRAERYIRTIITDATTLLRQSNLRVKFWEYAVTSATNIRNCL-EH-KSTG--------KLPLKAIS----------
>Tamy
HR--RFCHANHATVVN-ELRQTYWILS---LRDAVKKVLHQCQWCRTRKMKPQMPPTGDLPVERLRYSHPFTCTAVDYFGPMFVTIGRRKEKRWGALFTCLTTRAVHLELVPSL-S-TSSMIMALRR-MSARRG-TPRVIYSDNGTNFIGANHEL-----REEIGKLKKNELIDAANQEGIRWKFIPPGAPNMGGAWERMVRTVKTALSAILNERSPPEEVLHTLLTEVEHTVNSR-PL-THLSVNPEDEESLTPNHFLIG---------
>Zebel
DQ--RLLHPGSERVLA-ELRRQYWVLR---GREAIRKHQHTCRDCQFWRAKPQTPQMADLPSSRLQLKPPFYSTGVDCFGPFTVKVGRRQEKRWGVLYKCMTTRCVHLDLLEQL-D-TDAFLLSLRR-FIARRG-KPMELLCDNGTNFVGGDREL-----RETFNAMAP-KLQEQLAEQRIRFRFNPPSAPHFGGTWEREVKSVKSALRVILREQSVPEAVLQTLLVEVEGILNSK-PL-GYISSDVADLDPVTPNLLLMG---------
>Kobel
HS--TVGHLGRNSILA-KVREKYWIYG---ASQLAKRVARSCVTCQRYHAAPCEQVMAELPADRVVAVSPFTFCGMDYFAPLTVRRGRSEVKRYGVIFTCFSSRAVHLEIAHSL-E-TDACINAIRR-FMARRG-PVRSIRSDNGTNLVGSEKEL-----RHALEGLDQSRMNDVLCAEGIEWHFNPPAASHFGGVWERMIRSIRKILYSLLREQPVDDETLSTLFCEAENIVNNR-PL-TTTSSDPNDLLPLTPNMLINP---------
>Purbel
-H--ELGHHGVAVTTA-KTRRKYWILQ---GYRLAKTVKHRCVTCRAAECRRETQIMANLPSCRLAPTPPFHYTSCDYFGPYLVKVGRKKAKHYGIIFTCLNTRAVHLEMATDC-S-TMEFLQALRR-FIAVRG-QPAQFLSDNGTQFVGAEREL-----REMVRGWSERELKDFCAEKRVVWKFVTPGAPHQNGCAEAMVKSCKFALKRAIGEQVLTPLELYTCFLEVANLVNER-PI-GRVGNDPDDGGYLCPNDLLLG---------
>Bel
HV--SYLHTGVDATFT-NLRQQYWILG---ARNLVRKAVFQCKSCFLQRKGTSNQIMGELPIPRVQASRCFQHTGLDYAGPIAIKESKRIGKAWFSIFVCLTTKALHIEVVSEL-T-TQAFIAAFQR-FIARRA-KPTDLYSDNGTTFHGGKKTLDD-MRRLAIQQAKDEELAGFFANEGISWHFIPPSAPHFGGMWEAGVRSIKLHMKRILGSKALTFEELSTVLTQIEAILNSR-PL-CPTGDNSLD--PLTPAHFLTG---------
>Tas
HE--ELLHAGISSILA-KMREAYWIPR---GRQAIKRALNNCFHCRRWKSKPQMPPMPPYPPERVSKHPPFENTGVDYIGPFTIRSMKRITQNDGSVLYISKSPLTYPD---QV-S-FSVYV----R-FVSRRG-LPKRMLSDNGTQFVWARSVLTSVSKVHQTDNA----ILDYCAAHNIQWSFITPLVPWQGGIYERMVGPVKGSMKKTIGWKRLTQEELQTLTTDIEAVVNCR-PI-IPLTSENT--TVLRPVDFLLP---------
>Cer7
HG--K-YHTNEQQTME-ATREKAWIPC---LRRQVKKIIGKCVKCQRYNRAPKYPNMADMPSFRVRRSRPFENTGLDYFGPMTFR------KEDGSTLSCATTRLTHIELVQQC-S-TKAFINAIRR-FVSERG-IPDRIVSDNAPQFL-GQQILNEVSARASKENALDKDILEYLGNTSIEWSFITPYAPWQGGMYERMMRSIKQAIYKSIGKNILTLDDLETVMKEVSGIINSR-PL-TYVTEGAG--TTICPKDFINP---------
>Cer10-1
HE--INGHLPEQYTLS-ALKTMYWIPL---CKALVRSVISNCIKCKKVFGLPPYPNTKQLPGCRTEPSKPFAKVGLDYLGPVEYLRDDSIGK--AYVLTCLVTRAAVLRVVPDA-T-TESYLMALRT-IFHQVG-VPSEVHSDNAAIFL-GAKMTNDDIREGSE---IDEIFTCFLASQEIKFIYITPWSPWQGGVYERIIGLLKHQIHKICGDQKLDFFSLQYVVSSAQAMINNR-PL-VAHARSPNDMITLRPMDFMIP---------
