# Supplementary material for: A Missing Link between Retrotransposons and Retroviruses
Source: mBio. 2022 Mar 15;13(2):e00187-22. doi: 10.1128/mbio.00187-22 (PMC9040795; doi:10.1128/mbio.00187-22)
Supplement: DATA SET S7 [file mbio.00187-22-sd007.txt]

>HTLV-2
HHC-------NQRALVSFGATPREAKSLVQTCHTCQTINSQHHMP------RGYIRRGLLPNHIWQGDVTHYKYK-------KYKYCLHVWVDTFSGAVSVSCKKKETSCETISA-VLQAISLLGK-PLHINTDNGPAFLSQEFQEFCTSYRIKHSTHIPYNPTSSGLVERTNGVIKNLLNKYLLDCPN--LPLDNAIHKALWTLNQL-NVMNPSG-KRWQIHHS
>BLV
HHC-------NSRALSRWPNSAWDPRSPATLCETCQRLNPTGGGK------MRTIQRGWAPNHIWQADITHYKYK-------QFTYALHVFVDTYSGATHASAKRGLTTQMTIEG-LLEAIVHLGR-PKKLNTDQGANYTSKTFVRFCQQFGISLSHHVPYNPTSSGLVERTNGLLKLLLSKYHLDEPH--LPMTQALSRALWTHNQI-NLLPILK-TRWELHHS
>Xen-1
HHVSKNLMNNLISKLYFAPGITTLTRNYTAACTICAQCNPGRMEKP----PVLNLAKPLYPFQRIQIDHIQMPRC-------GRFEYVLVVVDMFSGWPEAFPVANMTAKTTAKKLLSEIVCRYGV-PEVIESDQGPVFTASVTKDIWTALGVTLHFHTPYHPQSSGKVERMNGTLKTKMLKMSQDSG---MLWPDSLPIALFSVRYT-PRGVNNL-SPFEILFG
>SnRV
HHPSEESLRKVLTKRFVWEDMGQHCKEITNTCLTCAKYKVLRAGP-----PMGVGRSAEGPCQKLQVDHVGPLGPGT-----HGYRYLTTMVDVYTGWFWAKPCRGPTTGATIAA-LEEHISIWGV-PYSIQSDNGTAFTSKAMQEWANTYGIEWKVGAIYHPQSQGKVERKHRLLKDRLKRATHEG----KNWVQALPSILLFINSM--HPRDQF-SAYELMTG
>MuLV
HHLSFSKTKALLERNYYMLNRDRTLKDITETCQACAQVNASKSAV-----KQGTRVRGHRPGTHWEIDFTEVKPGL------YGYKYLLVFIDTFSGWVEAFPTKKETAKVVTKKLLEEIFPRFGM-PQVLGTDNGPAFVSKVSQTVADLLGVDWKLHCAYRPQSSGQVERMNRTIKETLTKLTLATGS--RDWVLLLPLALYRARNT--PGPHGL-TPYEILYG
>KoRV
HHLGPDKLLQLVGRTFHIPNLQSVVREITSKCQVCAVTNAVTTYR-----EPGRRQRGDRPGVYWEVDFTEVKPGR------YGNRYLLVFIDTFSGWVEAFPTKTETALTVCKKILEEILPRFGI-PKVLGSDNGPAFVAQVSQGLATQLGIDWKLHCAYRPQSSGQVERMNRTIKETLTKLALETGG--KDWVTLLPLALLRARNT--PGQFGL-TPYEILHG
>FLV
HHLSARKMKTLLEREFYLPNRDLHLRQVTESCRACAQINAGKIKF-----GPDVRARGRRPGTHWEVDFTEIKPGM------YGYKYLLVFIDTFSGWAEAYPAKHETAKVVAKKLLEEIFPRYGI-PQVLGSDNGPAFISQVSQSVATLLGINWKLHCAYRPQSSGQVERMNRSIKETLTKLTLETGS--KDWVLLLPLVLYRVRNT--PGPHGL-TPFEILYG
>REV
HHLGESKLTELVRKHYLICGIYRAARDITTRCVACAQVNPGAAPVEK---GLNSRIRGAAPGEHWEADFTEMITAK------GGYKYLLVLVDTFSGWVEAYPAKRETSQVVIKHLIHDIIPRFGL-PVQIGSDNGPAFVAKVTQQLCEALNVSWKLHCAYRPQSSGQVERMNRTLKETIAKLRKETGG---DWVSLLPQALLRARCT--PGREGL-SPFEILYG
>Loki-Bsp
HHRGYKATLQTLQQVAYWPSMSKDVKIHVQSCLVCCQFNPSRPLNR----APLQKRGMTFPWSHIQVDWIGPVPKSS-----RGNKYLLTVTCAFTKWVECLPAPNDTAVTTAVLLLNHVFSRWGL-PLSVDTDRGTHFTSHVMTELYHILGVNVRFHISHHPQSSGQVERANRTIVQMLKKYVSSHG---KDWDMKLPLVLMAIRAT-PHRATGV-TPFEMMTG
>Odin-Sme3
HHRGIDNTYQIAAQSAYWVNMYKDIKNYVQRCMICCKHLPKKCMYK----SPLHLRVA--PWSHVMIDFVGPLVKSS-----RGNQYCLVLVDLFSKYVEVLPTRN-----------------------------------------------------------------------------------------------------------------------
>Odin-Hma2
-HRRVDNTYKIAAQSGYWPYMYKDAKDYVQHCMICCRHLPKSSIYK----APLHPRLADSPWSHIMIDFAGPLVKSP-----RGNQYCLVLTDLFSKYVEVLPRRNMEAETVARMLVHHVFSRWGL-PTKPSSDQGTHLTGKVVQELCKMLEIKQSFHIPWHPESGGAVERANKTIMEVLKKYVKGSG---RDWDLTFPLILMALRST-PHDCTGV-SPHEVMTG
>Odin-Aeq2
HHRGIDNTYTIAAQSAYWINMYKDIKDYVQRCMTCCKHLPKKCMYK----SPLRPRLAKSPWSHVMIDFVGPLVKSP-----RGNEYCLVLFDLFSKYVEALPTRNMEAETVARMLVHHVFSRWGL-PTKLSSDQGTHFT-KFVEELCKMLEIKQNFHISWHPESGGAVERANKTIMEVLKKYVEGVG---RDWDLTLPLILMALRST-PHGSTGV-SPHEVMTG
>Odin-Aeq3
HHRGIDNTYTIAAQSAYWINMYKDIKDYVQRCMTCCKHLPKKCMYK----SPLRPRLAKSPWSHVMIDFVGPLVKSP-----RGNEYCLVLVDLFSKYVEALPTRNMEAETVARMLVHHVFSRWGL-PTKLSSDQGTHFT-KIVQELCKMLEIKQNFHISWHPESGGAVERANKTIMEVLKKYVEGVG---RDWDLTLPLILMALRST-PHGSTGV-SPHEVMTG
>Odin-Aeq4
HHRGIDNTYTIAAQSAYWINMYKDIKDYVQRCMTCCKHLPKKCMYK----SPLRPRLAKSPWSHVMIDFVGPLVKSP-----RGNEYCLVLVDLFSKYVEALPTRNMEAETVARMLVHHVFSRWGL-PTQLSSDQGTHFT-KIVQELCKMLEIKQNFHISWHPESGGAVERANKTMMEVLKKYVEGVG---RDWDLTLPLILMALRST-PHGSTGV-SPHEVMTG
>Odin-Aeq1
HHRGTDNTYTIAAQSAYWINMYKDIKDYVQRCMTCCKHLPKKCMYK----SPLRPRLAKSPWSHVMIDFVGPLVTSP-----RGNEYCLVLVDLFSKYVEALPTRNMEAETVARMLVHHVFSRWGL-PTKLSSDQGTHFT-KIVQELCKMLEIKQNFHISWHPESGGAVERANKTMMEVLKKYVEGVG---RDWDLTLPLILMALRST-PHGSTGV-SPHEVMTG
>Odin-Epa
------------------------------------------------------------------------------------------------------------------------------------SDQGTHFTGKIVQELCKILEIKQNFHISWHPESGGAVERANKTIMEVLKKYVQGVG---RDWDLTLPLILMALRST-PHGSTGV-SPHEVMTG
>Loki-Npa
HHRGEKITYELLRDYAYWPHMLKDVQTYCQGCLVCAQFQPQGPTHR----APLQKKGFSLPWSDIQVDFIGPVTRSS-----RGNKYMLTVTCVFTKWVECLPAHNNTAETCATLLINHVFSRYGL-PLRIDTDRGSHFISEVMSKMWKILGVKRKLHIAYRPASSGSVERYNQSIVNILKKFVKESG---KDWDMKLPLVLMAIRAT-PSAATKM-SPFELMTG
>Loki-Lca
HHRCEMNTGQMLRQVAYWPKMGEDVHKHVSNCLVCCKYQPTNSQHR----APLQKRGTDFPWSNLQIDWIGPVNRST-----KGNKYMLTVTCAFSKWVECLPAPNNTAETTATLLVNQIFSRWGL-PSTIDSDKGSHFTADVIAEVWKTLGVKRQLHVAYHPQSSGQVERANRTIVSLLKKYVSTTG---CDWDTKLPLVLMAIRAT-PNRATGR-TPFEIMTG
>Loki-Lch
HHRADRATYETLKQVAYWPNMYQDVQDYTKGCLVCCRFQSSSPKHR----APLQTKGITMPWSDLQIDWIGPVTRSS-----RGNKYLLTVTCLFTKWIECLPAPNDTAETTAMLLINHVFSCWDL-PMRIESDRGSHFTGKVIENVWNTLGVQRKLHVSHHPQSSGQVERANKTIVNILKKYISTSG---KNWDVKLPLVLMAIKAT-PNKSTGV-TPFEMMTG
>Loki-Str
HHRGVKATCETLRQVAHWPHMEQDVARYVRGCLVCCQFQPTKPLHR----APLQRKGVSYPWSSIQIDWVGPVARSA-----RGNKYLLTVTCAFTKWVECLPATNDTAETTAVLLLNHVFSRFGLPGETVDSDRGTHFSAAVMTELWKLLGVKAKLHIAYHPRSSGGVERSNQSIVRILRKYVAANH---KDWDLKLPLVLMAIRAT-RNRSTGM-TPFEMMTG
>WDSV
HHTHKGGIMSYFSKFWTHPKASQTIDLILGHCQICLKHNPKYKSR-----LQGHRPLPSRPFAHLQIDFVQMCV--------KKPMYALVIIDVFSKWPEIIPCNKEDAKTVCDILMKDIIPRWGL-PDQIDSDQGTHFTAKISQELTHSIGVAWKLHCPGHPRSSGIVERTNRTLKSKIIKAQEQLQL--SKWTEVLPYVLLEMRAT-PKK-HGL-SPHEIVMG
>FFV
HHAGREAVLLKIQENYWWPKMKKDISSFLSTCNVCKMVNPLNLKPI----SPQAIVHPTKPFDKFYMDYIGPLPPS------EGYVHVLVVVDAATGFTWLYPTKAQ--TSKATIKVLNHLTGLAI-PKVLHSDQGSAFTSEEFAQWAKERNIQLEFSTPYHPQSSGKVERKNSEIKKLLTKLLVGRP---LKWYNLISSVQLALNNT-HVVSTKY-TPHQLMFG
>SFV
HHTGREATLLKLQTTHWWPNMRKDIITVLRQCKPCLQTDSTNLTPI----PPVSQPRPVKPFDKFFIDYIGPLPPS------HGFSYVLVIVDARTGFTWLYPTKAP--STNATINSLNLLLGTAI-PKVLHSDQGSAFTSATFAEWAKDRSIQLEFSTPYHPQSSGMVERKNKEIKRLITKLLVGRP---TKWYPLLPTVQLALNNT-YSPRTKL-TPHKLLFG
>BFV
HHLGRSALLLKLQQKYWWPRMHIDASRIVLNCTVCAQTNSTNQKPR----PPLVIPHDTKPFQVWYMDYIGPLPPS------NGYQHALVIVDAGTGFTWIYPTKAQ--TANATVKALTHLTGTAV-PKVLHSDQGPAFTSSILADWAKDRGIQLEHSAPYHPQSSGKVERKNSEIKRLLTKLLAGRP---TKWYPLIPIVQLALNNT-PNTRQKY-TPHQLMYG
>CoEFV
HHLGGNNTGKTLRRLYWWPGLYTECKRYVANCPECLAVNVTPTTRP-----PNLRPPRGALFDKIFLDFVGPLPRS------NGYTAILILVESLSSFTWLLPCRDQSASTVTALSARFFPASIEP-KCFHSDQGGGDFTSQLFKKMCSERNIRVEYSTPHHPQSAGVVERKNRGLKAALTKLVRNRP---RKWFQVLDIVQTGLNNT-PINEHGA-TPFFLMYG
>HERV-L
HHGGRDAYHWAQNQQHGLPLTKADLATATAECPICQQQRPTLSPRY------GTIPQGDQPATWWQVDYIGPLPSW------KGQRFVLTGIDTYSGYGYGFAYPACNASAIHGLTECLLIHHHGI-PHSIASDQGTHFTAKEVWQWASGMGIHWSYHVPHHPEAAGLIERWNGLLKSQLQCQLGDNTL--QGWGKVLQKAVYALNQH-PIY-GTV-SPIARIHG
>MuERV-L
HHGGRDGYPWA--QQHGLPLTKADLATAAADCQICQQQKPTLSPRY------GTIPRGDQPATWWQVDYVGPLPSW------KGQRFVLTGVDTYS--GYGFAFPARNASAIHGLTEC-LIYRHGI-PHSIASDQGTHFTAREVRQWAHDHGIHWSYHVPHHPEAAGLIERWNGLLKMQLQHQLGGNSL--EGWGRVLQKAVYALNQR-SIY-GTV-SPIARIHG
>AciFLERV
HHAGADPTRRELKKQQLWIPV-REIRRVLKDCVECGRYNAGRRGQR----MGGLTIKSTVPWGSICMDVAGPLGITGM----KGEKYLLVLVDSMSGYVAVKPVRQANGSSVVSM-LDQACCYMGI-PKELRTDNGTHFRNAKVDQWCQENGVMRVYSPPYTPQANGVVERTIGLVKSWIGKNANG-----KEWSTKVLELVKTLNDS-PAEELNQ-RPFTSIQG
>AliFLERV
HHAGLLPTRRGLVKQNLWIPM-KQIQQVLKRCTVCGKYNAGRRGKR----TEGLTIKSTIPWGSICMDVAGPMGVTGT----KGEKYLIVLVDSMSGFVVVRPVRKANGNSVVSM-LDYTCACLGI-PRELRTDNGTHFKNVQVNRWCEQHGVMRVYSPPYTPQANGVAECTIGLVKNWLAKNANS-----KEWSLKSVDIGRALNDS-PSDELNQ-RPFVTIQG
>DrFV-2
HHTSQNRVRAVTKESLNIQNLKSEYYKIKVNCPNCRKAIDSRFN-------DYGSIKTDHENDEISMDFAGPIRPQTK----KKNCYFLLITDNASEYTQIFPCKQATEEVVIES-LQQWFKFRGV-PNRVRADGAFNLSGRKVEQFIKDSGAKLIKSVKYQPSSNGIAERRIKEVKNYFCKNSDL------PWDEQLIDCLKFVNYI-PSNTIW--SLRDIIKK
>EIAV
HHTSPKI----LARNYKIPL--TVAKQITQECPHCTKQGSGPA------------GCVMRSPNHWQADCTHL-----------DNKIILTFVESNSGYIHATLLSKENALCTSLA-ILEWARLFS--PKSLHTDNGTNFVAEPVVNLLKFLKIAHTTGIPYHPESQGIVERANRTLKEKIQSHRDNT----QTLEAALQLALITCNKG-RESMGGQ-TPWEVFIT
>JSRV
HHQNSHS----LRLQFKISR--EAARQIVKSCSTCPQFFVLPQY--------GVNPRGLRPNHLWQTDVTHIPQF-------GRLKYVHVSIDTFSNFLMASLHTGESTRHCIQH-LLFCFSTSGI-PQTLKTDNGPGYTSRSFQRFCLSFQIHHKTGIPYNPQGQGIVERAHQRIKHQLLKQKKGNELYSPSPHNALNHALYVLNFL-TLDTEGN-SAAQRFWG
>SRV-1
HHLNAQT----LKLMFNIPR--EQARQIVRQCPICATYLPVPHL--------GVNPRGLLPNMIWQMDVTHYSEF-------GNLKYIHVSIDTFSGFLLATLQTGETTKHVITH-LLHCFSIIGL-PKQIKTDNGPGYTSKNFQEFCSTLQIKHVTGIPYNPQGQGIVERAHLSLKTTIEKIKKGEWYPKGTPRNILNHALFILNFL-NLDDQNH-SAADRFWH
>MMTV
HHQNAAA----LRFQFHITR--EQAREIVKLCPNCPDWGHAPQL--------GVNPRGLKPRVLWQMDVTHVSEF-------GKLKYVHVTVDTYSHFTFATARTGEATKDVLQH-LAQSFAYMGI-PQKIKTDNAPAYVSRSIQEFLARWKISHVTGIPYNPQGQAIVERTHQNIKAQLNKLQKAGKYY--TPHHLLAHALFVLNHV-NMDNQGH-TAAERHWG
>RSV
HHIGPRA----LSKACNISM--QQAREVVQTCPHCNSAPALEAG---------VNPRGLGPLQIWQTDFTLEPRM-------APRSWLAVTVDTASSAIVVTQHGRVTSVAVQHH-WATAIAVLGR-PKAIKTDNGSCFTSKSTREWLARWGIAHTTGIPGNSQGQAMVERANRLLKDRIRVLAEGDGFMTSKQGELLAKAMYALNHF-ERGENTK-TPIQKHWR
>LDV
HHLGAKA----LAQECNIPL--TEVERLVKSCSHCQKTPLWMAG---------VNPRGLEPNQIWQTDFTMYPPF-------RPNHWLAVTVDTYSGVIVATAHRGTKSRHAIHH-WTAAIAYLGR-PSVIKTDNGSAFTSKAATAWAQRWHITLKHGIAYNSQGQAIVERANRTLKARLEALGEGEGWGPEHQPELLYRALYSMNFF--ARSTEQ-TSVARHWS
>HIV-1
-HEKYHSNWRAMASDFNLPP--VVAKEIVASCDKCQLKGEAMH------------GQVDCSPGIWQLDCTHL-----------EGKVILVAVHVASGYIEAEVIPAETGQETAYF-LLKLAGRWP--VKTIHTDNGSNFTGATVRAACWWAGIKQEFGIPYNPQSQGVVESMNKELKKIIGQVRDQA----EHLKTAVQMAVFIHNFK-RKGGIGG-YAGERIVD
>FIV
-HEKFHSDPQYLRTEFNLPK--MVAEEIRRKCPVCRIRGEQVG------------GQLKIGPGIWQMDCTHF-----------DGKIILVGIHVESGYIWAQIISQETADCTVKA-VLQLLSAHN--VTELQTDNGPNFKNQKMEGVLNYMGVKHKFGIPGNPQSQALVENVNHTLKVWIRKFLPET----TSLDNALSLAVHSLNFK-RRGRIGG-MPYELLAQ
>Woot
HHFGATKVYNSMKREYYWPNMYRTIKKRLRSCDLCQKTKSSNRPHQ----GPLTPILYDHIGDLVCVDFYGPLPTGR-----LGASYVFVVIDVFSKFLKLYPLRKATAKIAAKR-LIEDFSGYIK-PKCVLSDHGTQFISNTWQNSLRAADIQPTLSSIRHPESNP-SERVMRELGRIFRAYCRENH---ASWVNHLSNIEDCLNYV-PHISTGF-SPYEILYG
>Mdg3
HHVGRDKMIEAIMKNYWFPNLKQKCSTHISNCLKCISFSPKTGKTEG---FLHNIPKGNKPFEIIHIDHYGPVDLA------RPKKHILVIVDAFTKFVRLYATKTTNTKEVIQS-LNDYFRAYSR-PKCIISDRGACFTSGDFDSFLKECNVKHIKIATGSPQANGQVERINRSLGPMISKLIEPDQG--LHWDLVLEKVEYTLNNT-LHRSIKQ-YPSIMLFG
>Tor4a
-HTGIDQTFSKIAKKYVWPRMNMAIREFIRTCDFCQKDKPNFHPNRA---PVLSFRTPNGPYEIYGFDLITLPPTD------FGNKYVMVMIDFFSKFAYCEPLKSRNSSYLLSKFRNVIFKNPFF-PKMVVLDNARE-HSELAK-FMTNNNIEPHFTPPRHPSSNGQVENFNRTLKSRLRAKCKY-----ENWDLVLQEILHDINAS-EHSVTKK-SPFFIQSG
>Gypsy
HHRAAQENIKQVLRDYYFPKMGSLAKEVVANCRVCTQAKYDRHPKKQ---ELGETPIPSYTGEMVHIDIFST-----------DRKLFLTCIDKFSKYAIVQPVVSRTIVDITAP-LLQIINLFPN-IKTVYCDNEPAFNSETVTSMLKSFGIDIVNAPPLHSSSNGQVERFHSTLAEIARCLKLDKKT--NDTVELILRATIEYNKT-VHSVTRE-RPIEVVHP
>Zam
HHRGIDETFLHLKRETYFPNMKNKISELIRNCETCLKLKYDRQPQNI---VFETPETPSKPLDIIHIDIYTI-----------NNNFNLTIIDKFSKFAAVYPIPNRNGINCIKA-IKNFFSQFGL-PKKLIHDQGVEFCNDIFRKFCSQYNILLHVTSFQQSSSNSPVERLHSSLTEIYRILLDTRKKHPTDHEEIMSETVITYNNA-IHSTTKH-TPFELFNG
>Tom
HHPGIQKMTKLFKENHYFPNSQLLIQNIINECRVCNLAKTEHRNTKM---PFKVTPSPGHCRDKFVIDIYSS-----------EGKHYLSCIDIYSKFATLEQIKTKDWIECKNA-LMRIFNQLGK-PTLLKADRDGAFSSLALKQWLESEGVELQLNTAKTGVA--DVERLHKTINEKIRIINSSKND--EIKLGKMENILYIYNHKTRHDTTGQ-TPAHIFLY
>Hydra1-2
HHCNYEDISKLQNVV-KGMKITGKIDKSNLNCKICTQGKFVQSRN------REPDTRAKAALELVHTDLAGPIDPEAK----DGFKYALAFTDDYSGAVFVYFLKAKSDTAATEK-FIADTAPYGR-IKCVRSDNGTEFTAKEFQSLLSKNGIRHETSAPYSPHQNGTAERNWRTLFEMARCMILESGLPKMLWTYAVMTAAVIRNRC-YNSRIHQ-TPYYALTG
>Gmr1
RHLGMDKTRERVVARFYWPGVRRDVARYCQECPDCQRVRPRAVERS----PLIPMPIIETPFERIALDIVGPLPRTS-----RGHRYLLVILDYATRYPEALPLRAA-TSKAYAR-ISATLSRVGL-PKEILTDQGSCFMSRVVKELLKLLQVSQLRTSVYHPQTDGLVERFNQTIKRMLKKSIEADG---KNWDQLLPHVLFAIREV-PQASTGF-SPFELLYG
>Tnt-1
HHMSEKGLQILAKKS-LISYA---KGTTVKPCDYCLFGKQHRVSF------QTSSERKLNILDLVYSDVCGPMEIESM----GGNKYFVTFIDDASRKLWVYILKTKDQVFVFQKFHALVERETGRKLKRLRSDNGGEYTSREFEEYCSSHGIRHEKTVPGTPQHNGVAERMNRTIVEKVRSMLRMAKLPKSFWGEAVQTACYLINRS-PSVPLAF-EPERVWTN
>1731
HHLNTSSLQEMVRKK-MVYGVEKVVFKPDAVCKTCMLAKIHVQPF-----PKTTRSRAEELLDMIHSDLCGPFSTPSL----AGSKYFLTFIDDKSRRIFVYFLRKKDEVFKFVEFKKLVERQTGRKIKCIRSDNGGEFVNNVFDDYLKAHGIARQLTIPHTPQQNGVAERANRTLVEMARCMLLQSELGEALWAEAINTAVYLRNRS-TSRALQS-KPMEEWTG
>Zeco1
HHASADRLQRLMHSSNKDKECFAILQQIVDDCEICKKYKRTKPKP------AVGLPMASEYNETMAVDLHELE----------PSIWYLHIIDHFTRFSAGSIVKTKKSSEIVNSFIHTWISVHGA-PQKLYSDNGGEFNNQEIRDMAENFNIEIRTTAGYSPWSNGLLERHNQTLTEIILKVKENG----CDWHTALDWALMAKNSM--LNVHGY-SPYQLVFG
>Mdg1
HHSGISRTLRKMKNCCCWPRMTKAISEYVETCLKCQQAKTTKHTKT----PLTITETPATAFDKVLIDTIGPLPRSE-----NGNEYAVTIICDLTKYLVTVPIPNKSAKSVAKAIFENFILKYGP-MKTITTDMGTEYKNQIIDDLCKYMKIKNITSTAHHHQTLGTVERSHRTFNEYVRSYISVDK---TDWDIWIQYFTYCFNTT-PSVVHEY-CPYELVFG
>Skippy
HHQGVTKTMKRLQELGYRHFKKGQVEKVIKQCDLCAKTKAQRHKPYG---QLQPLPVAQRPWDSITMDFITKLPLSEST--GIFYDSIMVIVDRLTKFSYYLPYREATDAELSYVFYRHIVSIHGL-PTEILSDRGPTFAATFWQSLMARLGLNHRLTTAFRPQVDGQTERMNQVLEQYLRCYINYEQ---NDWVEKLPIAQLAYNTA-YNESTKL-TPAYANFG
>Diaspora
HHLGVQRTARKVLDCFYWPTIFKDAWKICSTCEQCQRAGNTLTWRQQ---MPQQPMLFCEVFDVWGIDFMGPFPVS------FGYVYILLAVDYVSKWVEAKPTRTNDAKVVADFVRSNLFCRFGV-PKAIVSDQGTHFCNKTMHALLKNYGVVHRVSTPYHPQTNGQAEISNREIKRILEKIVQPSR---KDWSTRLDDALWAHRTA-YKAPIGM-SPYRVVFG
>Athila4-1
HHFATFKTVSKILQAFWWPTMFKDAQEFVSKCDSCQRKGN-INRRNE---MPQNPILEVEIFDVWGIDFMGPFPSS------YGNKYILVAVDYVSKWVEAIASPTNDAKVVLKLFKTIIFPRFGV-PRVVISDGGKHFINKVFENLLKKHGV-------------KQVEISNREIKTILEKTVGITR---KDWSAKLDDALWAYRTA-FKTPIGT-TPFNLLYG
>Pyggy
HHTRGERIKDNLPRRFFWAEHDRSIRRYVRNCDVCEKTNYREKVLR----TITNTR-PEDIEKEISIDFIKGLPTS------EGITYLIVVTNRLSKGSIFILLPNIKTETVVRAFLRVVAYYL---LEAITSDRGSFVSVLERLCEILKIRRRLLISFYL---TNGSTERINS-VEAYTRAFISAQI---DAS--LCSIAQIAINSR-DATLTGV-ALFFLQHR
>Galadriel
YHPGVERMLALLSRVYFWPKMEDDIEAYVKTCHVCQVDKTERKKEAG---LLQPLPIPERPWLSVSMDFISGFPKV------DGKASIMVVVDRFSKYSVFIAAPELCSSEAAELFYKHVIKYFGV-PADIVSDRDTRFTGRFWTALFNMMGTELKFSTANHPQTDGQTERINHLLEEYLRHYVTASQ---RNWVELLDTAQFCYNLH-KSSATEM-SPFEIVLG
>Del
HHPGSTKMYRNLKINFWWSGIKREVVEYVSRCLICQQVKADHHHHSG---LLQPLPVSEK-WEHILMDFIIGFPLSK-----RCHDSIWVIVDRFTKSAHFIPIHTTISGKDLALYIKEIIRLHGI-PTTIVTDRDTKFTSRFWGSL-KSLGTELFFSTAFHPQTDG-SERTIQILEDMLRSCSLDFK---GNWEEHLPLVEFAYNNS-YQSSIGM-APFEALYG
>CRM
HHFGAKKTEDILAGHFFWPKMRRDVVRLVARCTTCQKAKSRLNPHG----LYLPLPVPSAPWEDISMDFVLGLPRTR-----KGRDSVFVVVDRFSKMAHFIPCHKTDDATIADLFFREIVRLHGV-PNTIVSDRDAKFLSHFWRTLWAKLGTKLLFSTTCHPQTDGQTEVVNRTLSTMLRAVLKKNI---KMWEDCLPHIEFAYNRS-LHSTTKM-CPFQIVYG
>Sushi-ichi
HHPGVRRTAEFVQRRFWWPNLQEDVREFVGACTVCARSKASHRSPAG---LLHPLPVPSRPWSHVALDFVTGLPVS------QGNDTILTIVDRFSKGVHFVALPKLPSAATAELLVSHVVRLHGI-PLDVVSDRGPQFTSRVWQAFCKGIGATVSLSSGYHPQSNGQAERANQAMEAALRCVTTSNP---ASWSKFLPWVEYSLNAM-ESSATGM-SPFQCFLG
>Amn-san
HHPGSEKTLELLRRLVWWPTIRKDVRDFVAACTVCATTKASHSRPCG---LLHPLPIPSRPWTHLGMDFIVELPPS------CGNTVIWVVIDRFSKMAHFIPLRKLPSAVLAHLFIQHIFRLHGF-PVEIVSDRGSQFVSRFWRSLCKSLGVSLQFSSAYHPQTNGAAERVNQALEQFLRNHVSLCQ---DDWSDLLPWAEFAHNNA-SHSSTGR-SPFLSVYG
>Maggy
HHPGKAKTYDLLSREYYWPGMLHYVSLWVKKCQTCRRINPSREGHQG---LLRPLPTPERSWQHLSMDFITHLPQS------NGHDAILVVVDRLTKMRHFVPCKGTCNAETANLYLHHVWKLHGL-PLTIVSDRGTQFVSKFWKHLTTRLKIDSLLSTAHHPETDGQTERFNASLEQYLRAYVAYLQ---DDWESWLPLAEFTANSH-KSETTGT-SPFYATYG
>Reina
HHSGFPVTYHRIKKLFYWAGMKGQIKEFVQSCEICTKAKADRNRYPG---LLLPLPIPDQAWQVISLDFISGLPTS------RRFNCILVVVDKFSKYAHFLAMSHPFTALVAKLFLSQVYKLHGL-PLSIISDRDPIFTSNLWQELFKLVGTKLCLSSAYHPQSDGQTEWVNQCVEAYLRCFVHGCP---KQWSNWLSLAEFWYNTC-FHTALGQ-SPFEVLYG
>TF1
HHPGIELLTNTILRRFTWKGLRKQIQEYVQNCHTCQINKSRNHKPYG---PLHPIPPPERPWESLSMDFITALPES------SGYNALLVVVDRFSKMAILLPCTKSITAETARMFDQRVIAYFGN-PKEIIADNDHIFTSQTWKDFAHKYNFVMKFSLPYRPQTDGQTERTNQTVEKLLRCVCSTHP---NTWVDHISLVQQSYNNA-IHSATQM-TPFEIVHR
>Tor1
HHARTTNMLGSMRDTVIFPKMAKKIKQKIMTCPTCLATGSTERPRF----TPITPPKESHPYMTVTVDLLGPLPSTP-----TRKKYILAAIDNLTRWIELRCIPDKTAAHVAKA-LMDIFFLRGP-PRAVSCDNGREFSNTLLRELLASFGTCINYGTPYRPQGQGLIERANREIVKHLKGLNIEE----HKWDTFIPSIQLSMNLT-YHSALGS-SPFQAMHG
>Tor2
HHLGVDRTAQFLSWC-WWPHKMDDIRTYVASCANCLKQKGYDMQPSR--PDRKHLYRATRPHEIIYCDFITLPTSSR-----SGKRHALTVMCGFSRWLQVYAVHRCRSIDAARG-LMNYFLQFDF-PRTLSSDRGRHFENELLADLCKLLQIRQNLHCAYRPESSGVIERCHKTLKSSLWAMVRDNPR--LDWELALPSVVSAMNRS-TNAATKV-SPYKCIFG
>Kabuki
HHPGIRTTRKMITNTFFWPNMNKDIGMWAKPCIRCQESKIYRHTIS-----DLGNFVDAGRFEHIHVDIVGPLPTSP-----QGFRYCITIIDRCTRWPEAFPVHDITADKVAKTIYDGWITRFGC-PVRITSDQGRQFESNLFLKLTKLLGINKICTTPYHPQSNGAVERWHRSLKVALMTRLND-----TSWVDELSTAMFGLRAS-VRTDSGV-SAAQLTYG
>RetroSor1
HHIGPRALSAKALRQFYWPTHIRDAEEIVKTCKACQTFSPIQSGPS----ALTQLIPASWPLQRWGMDLVGPMPTAQ-----GGNKFAVVAIEYFTRWIEAKPLTTITSETIRKFFWQNIVCRFGV-PRLLTVDNGKQFDSDNFKEFCHLIGTKIAFASVYHPESNGAVERANRTIFSAISKTLLNLRK--GKWVEELPRVVWSHNTT-VSRATGF-TPFKLLYG
>HmGINA1
YHVGLNNTRAKLKGSFYWLGMVNDITKCVKECDKCQRMEKIRTIAP-----ELKSIKVNGLWDFLGIDLIRPLPITK-----LGNKYILTITDLWSKYIEAFPIPDKPAFYVSKC-LTTLFYRFGP-PKKILSDQGREFVNSLNEQLFFLFQIKHLITSAYYPQTIGQDERTNQTIKKSLSKLSNDTQ---DNWDELLEAVLFGLRTC-VQKSTKFT--------
>HmGINO1
HHQGIVRTQNKIKNLYYWMSITSVVEAWIKTCKQCQSFEKIKTIAP-----QLHPIQVTERWAVLGVDLIGPLPETV-----NGNKYVLTITDLFTKWVVARVLPDKSAAAVATA-LVNNFHTYGP-PKKVITDQGREFVNEVKTKIFQLMGIKHSVTSAYHPQSNGQDERTNQTFKCALSKYTNNEM---NDWDRFSSXIAYGLNIS-CQKSTKVT--------
>HmGINNY1
HHFGRDKTLAKISERYYWKGMVNDVRSFCKYCDKCQRANRFEKHSA-----ELHPIKVDEVWSTVGIDLIGPLPLTE-----KGNKYIITATCLFSKWPEAASLSDKTATSAAEF-LYTCFTRHGC-CEVQISDQGREFVNEVNHELNKMMGTKCNVTSAYHPQSNGEDERFNQTLQRQLLKYVDEKQ---NTWDLYIESILFSYRVS-VQDSTKQT--------
>HmGINGER1
EHLGINAVRKQISSRFFWHSIVEDITKHVAQCERCQKTSNRNLKVSP---ALKPVKVEQQVMKQVGVDLIKLPES-------NGFNYAIVLIDYFSKWTEAEPLIDKTAVSVAAF-LYRVICRHGC-FQIQINDQGREFVNSVSIALHDMSGVQQRVTSAYHPQANGLVERQNQTIKKAIVKVLNENV---KSRASVLDGILFALRVK-VQDSMGYS--------
>ApGINGER2a
HHGGRNRMVSELKNN-YCNITNETIMVFLKLCAECHKKTVCSKVGL-----APKPFLQPTFNSRAQVDLIDMQSQRH-----NDYRFIMNYQEHLTKYIVLKPLKSKCAEEIAYN-LIDIYTLFGA-PTILQSCSGKKFVTSIINKLNVWDEIKIDYGWPKHSESQESVERTNRDVQEMLSAWMTKKDS--LDWPSALKFIQFKKNRT-FHSGIGT-SPYEAMFG
>HmGINGER2-1
HHLGALKTYKKIIEG-YANIARKAVEIFISFCPTCNLNKRQLKKA------PLQPIISTGFLQRLQIDLIAMESKPD-----KEFRYIGHVVDHFSKFHILFPMRNKTALETANNLKRFVLSYFGL-PAILHSDNGSEFVNDVIKSLLLPGKTQIVNGSPRHSQSQGLVEQGNFTIERLISSREYDSGQ--SNWSEWLVEIQCKFNV------------------
>BmGINGER2a
HHGGRNRLVKGINNK-YKNITTEAVMLYLSLCEACQKKG--KKKGI-----AIKP-TTAEMNSRCQMDLIDLQTSPD-----NEFKFISNYQDNL-NFVVLRPLKTKTASEVVKQ-LMDIFTLLG--APSSNVINDREFANKIIQELANRDGVKIIHGKPRHSQSQGSIERANQDVQNMITTWLITNQT--TKWS------------------------------
>Mag
HHMGIVKTKSLARSYVWWPGI-DEAETECRACTVCAAVADAPSTHA-----PRSWPWPSRPWSRLHLDFLGPI----------GGVTYLVVVDSCSKWIEAIKMQRTTAQAVISV-LRDLWSKFGL-PKQTVSDNGPPFSSSDFQKFLIHNGIKHIYSAPYHPASNGAAENAVKICKRAIKKALKQNL----NVDTALCRFLLAYRNT-EHATTGD-SPANILQG
>SPM
HHTGIVRMKAVARSYFWYPKLDADIEKLSQSCEACLRMRNDPPKVP-----FVPWSNARKPWERVHVDFFELE-----------GKDYLVLVDTYSKWVNVELMTSTTSAKTIET-LRSWFAIFGL-PETLVSDNGPQFTSEEMEVFLSKNGVKHVLVPPYHPASNGAAERTVQIVKRTLQKYFLSDKLGHVSIRHRLDNFLFSYRTT-PQTVTGV-SPYELVFK
>Cer4
HHPGVVRMKQKACSFVFWTGIDKDVEKLVRGCENCQESAKMPRVAP-----LRPWPEPQKAWSRVHIDFAGPV----------NGHWFLVIVDAKSKYAEVKMTKTISASATVSL-LEEVFATHGY-PELLVSDNGTQFTSNQFKLMCQEYGMEHKTSAVYYPRSNGAAERFVDSLKRGLAKITRSGV----VTQQALNKFLICYRNT-PHSALAG-APAECHFG
>SURL
-HLGIEKCKKRAREVIYWPRINADIAEMVQSCTSCLMYKPKQQAES-----LHPHAVPSRPWEKVAVDLFTL-----------NKREYMVIVDYYSQFIEVCTMTSTSSKAVINH-MKAIFARHGT-PCELMSDNGPQFASQEFKSFAKEWDFHHTTSSPHYPQSNGLAENAVKIVKNLLLKS--------QHCGQDIHRALQVYRSS--PLACGK-SPAELLYN
>Tat4-1
HHSGGRSLAAKIKKHQYWPTMITDCIRFVAKCEPCQRHASIIHSPTE----ALTTSTAPYPFMRWAMDIVGPLPSS------NGKRFMLIMTDYFTKWVEAEAYNKIQAGEVQRFVWKNIICRHGL-PYEIITDNGSQFISRQFEDFCAKWRIRLNKSTPRYPQGNGQAEATNKIILDGLKKRLEAKK---GAWADELD-GVLSHRTT-PRRSTGA-TPFSLTYG
>Tamy
HHANHATVVNELRQTYWILSLRDAVKKVLHQCQWCRTRKMKPQMPPTGDLPVERLRYGSHPFTCTAVDYFGPMFVTIGR--RKEKRWGALFTCLTTRAVHLELVPSLSTSSMIMA-LRRMSARRGT-PRVIYSDNGTNFIKNELIDAANQEGIRWKFIPPGAPNMGGAWERMVRTVKTALSAILNERSPPEEVLHTLLTEVEHTVNSR-PLTHLSV-NPNHFLIG
>Bel
HHTGVDATFTNLRQQYWILGARNLVRKAVFQCKSCFLQRKGTSNQIMG-ELPIPRVQASRCFQHTGLDYAGPIAIKETP--RIGKAWFSIFVCLTTKALHIEVVSELTTQAFIAA-FQRFIARRAK-PTDLYSDNGTTFHDEELAGFFANEGISWHFIPPSAPHFGGMWEAGVRSIKLHMKRILGSKALTFEELSTVLTQIEAILNSR-PLCPTGD-NPAHFLTG
>Zebel
DHPGSERVLAELRRQYWVLRGREAIRKHQHTCRDCQFWRAKPQTPQMADLPSSRLQLYKPPFYSTGVDCFGPFTVKVGR--RQEKRWGVLYKCMTTRCVHLDLLEQLDTDAFLLS-LRRFIARRGK-PMELLCDNGTNFVAPKLQEQLAEQRIRFRFNPPSAPHFGGTWEREVKSVKSALRVILREQSVPEAVLQTLLVEVEGILNSK-PLGYISS-DPNLLLMG
>Kobel
HHLGRNSILAKVREKYWIYGASQLAKRVARSCVTCQRYHAAPCEQVMAELPADRVVAEVSPFTFCGMDYFAPLTVRRGR--SEVKRYGVIFTCFSSRAVHLEIAHSLETDACINA-IRRFMARRGP-VRSIRSDNGTNLVQSRMNDVLCAEGIEWHFNPPAASHFGGVWERMIRSIRKILYSLLREQPRIDETLSTLFCEAENIVNNR-PLTTTSS-DPNMLINP
>Purbel
HHHGVAVTTAKTRRKYWILQGYRLAKTVKHRCVTCRAAECRRETQIMANLPSCRLAPFTPPFHYTSCDYFGPYLVKVRN--KKAKHYGIIFTCLNTRAVHLEMATDCSTMEFLQA-LRRFIAVRGQ-PAQFLSDNGTQFVERELKDFCAEKRVVWKFVTPGAPHQNGCAEAMVKSCKFALKRAIGEQVLTPLELYTCFLEVANLVNER-PIGRVGN-DPNDLLLG
>Cer10-1
HHLPEQYTLSALKTMYWIPLCKALVRSVISNCIKCKKVFGLPYPYPNTKQLPGCRTEPSKPFAKVGLDYLGPVEYLRQE--SIGKAYVLLYTCLVTRAAVLRVVPDATTESYLMA-LRTIFHQVGV-PSEVHSDNAAIFKDEIFTCFLASQEIKFIYITPWSPWQGGVYERIIGLLKHQIHKICGDQKLDFFSLQYVVSSAQAMINNR-PLVAHAR-SPMDFMIP
>Tas
HHAGISSILAKMREAYWIPRGRQAIKRALNNCFHCRRWKSKPFQMPPMPPYPPERVSKHPPFENTGVDYIGPFTIRSMKRITQNDGSVYSLVSQLELYISKSPLTYPDQV-SFSV-YVRFVSRRGL-PKRMLSDNGTQFVDNAILDYCAAHNIQWSFITPLVPWQGGIYERMVGPVKGSMKKTIGWKRLTQEELQTLTTDIEAVVNCR-PIIPLTS-EPVDFLLP
>Cer7
HHTNEQQTMEATREKAWIPCLRRQVKKIIGKCVKCQRYNRAPMKYPNMADMPSFRVRRSRPFENTGLDYFGPMTFRKDG--STESCWGCVLSCATTRLTHIELVQQCSTKAFINA-IRRFVSERGI-PDRIVSDNAPQFLDKDILEYLGNTSIEWSFITPYAPWQGGMYERMMRSIKQAIYKSIGKNILTLDDLETVMKEVSGIINSR-PLTYVTE-GPKDFINP
>Ty1B
HHANAQTIRYSLKNNTITYFSDVDWSAIDYQCPDCLIGKSTKHRHIK--GSRLKYQNSYEPFQYLHTDIFGPVHNLPK----SAPSYFISFTDETTKFRWVYPLHDRREDSILDVFTTILKNQFQASVLVIQMDRGSEYTNRTLHKFLEKNGITPCYTTTADSRAHGVAERLNRTLLDDCRTQLQCSGLPNHLWFSAIEFSTIVRNSL-ASPKSKK-SARQH-AG
>Cer3
HHFGYRKTLHKIKRNYYWPNMRSDVLKWTLQCKICQQKRNPHPSTR----ELQKIVITTKVFEKVGVDLTGPLR--------MTASGNKYMVCWFTKFVISVPLPNASTETVADAMMKELLLKFGT-PSQLVSDRASTFTSEAFRAFCRKLEIQQHLAIPYHSKGNGATERTFRTFHNMVSKHVNKTH---TDWDQILPYMTFVYNTT-VHDTTGE-TPFFLIFG
>Ty4
HHTGIQQIENSIKHNHYEESLDLIKEPNEFWCQTCKISKATKRNHYT--GSMNNHSTDHEPGSSWCMDIFGPVSSSNA----DTKRYMLIMVDNNTRYCMTSTHFNKNAETILAQVRKNIETQFDRKVREINSDRGTEFTNDQIEEYFISKGIHHILTSTQDHAANGRAERYIRTIITDATTLLRQSNLRVKFWEYAVTSATNIRNCL-EHKSTGK-LPLKAIS-
>Copia
HHISDGKLLEIKRKNMFSDQLLNNLELSCEICEPCLNGKQARLPFK----QLKDKTHIKRPLFVVHSDVCGPITPVTL----DDKNYFVIFVDQFTHYCVTYLIKYKSDVFMFQDFVAKSEAHFNLKVVYLYIDNGREYLSNEMRQFCVKKGISYHLTVPHTPQLNGVSERMIRTITEKARTMVSGAKLDKSFWGEAVLTATYLINRI-PSRALVD-SPYEMWHN
>Koala
HHPAFPIVKRIVQSHK-LSC-LDVESNNISVCDACQKAKSHQLPF--------STSEVHSPFELVYSDVWGPAPTSV-----GGKKYYVSFIDAYSRFTWIYLLKFKSEVFKFHEFQNHVERFFD--RKIKTIQTDWGGEYQKLNSFFNKIGILHHVSCPHTHQQNGSAERKHRHIVEVGLSLLAHAFIPLKFWDEAFSSAVYLINRI-PTKVLQY-RPLEQLYN
>Vitico1-1
HHLNVKGLKLLSKKEMVFGL---PKIDSVNVCEGCIYGKQSKKPFP-----KGRSRRASSCLEIIHADLCGPMQIASF----GGSRYFLLFTDDHSRMSWVYFLQS----------------------KVLRTDRGGEFLSNDFKVFCEEEGLHRELTTPYSPEQNGVVERKNRTVVEMARSMMKAKNLSNHFWAEGVATAVYLLNIS-PTKAVLN-RPYEAWYG
>SIRE1-4
HHLHLRGMKKIIDKGAVRGI-PNLKIEEGRICGECQIGKQVKMSHQ-----KLQHQTTSRVLELLHMDLMGPMQVESL----GGKRYAYVVVDDFSRFTWVKFIREKSETFVFKELSLRLQREKDCVIKRIRSDHGREFENSRLTEFCTSEGITHEFSAAITPQQNGIVERKNRTLQEAARVMLHAKELPYNLWAEAMNTACYIHNRV-TLRRGTP-TLYEIWKG
>pCretro6
HHAHLASIKRLCLGLAVDVD---MTSDDQFQCESCVRAKQHVQPFPD---QATRTPDKLKVGEIVASDTWGPAQVRSV----HSFYYYMSMTDLKSRFSGVYFSAQKSGLAKMALTEFRGMSRTGSSIMCLRIDNGTEFINNEFLQYCKSQGIVVETTAPYSPAQNGVAERLNRTLRESARAMLLAAELPRKFWPEAVSYACLIKNRL-PHAALKG-MPYQALTG
>CoDi6.3
-HHPCEATTRATAKAFGVR-----LIGQMKPCKDCALSKAKAKKIS-----KVPVKRASKPGGRLCIDISSPSTKSV-----GGKCHWLLVVDDCTDYAWSFFLNKKSETNIMIALIKELKQAYDIDVKTIRCDNSGENNALQRSCKQEGLGITFEYTAPNTPQQNGRVERRFPTLYGRVRAMLRDVSVSKRLWAEAANTATDLDNML-LKQGETT-NSFHKFFG
>CoDi6.7
HHASMTKIRMLAKVGLLPAS---LKECQIPLCTSCLYGKATRRPWRT-TASTRSIHKVNGPGQCISVDQLVSTTPGYPT--LKRYHAATVFVDNFSRLSYVHVQKGTSAEETIQAHAFEYARSHGV-VTKHYHADNGIFADNKFREAVKEDRQTLSFCGVNAHFQNGIAERRIRELQDHARTMLIHATKRSHLWPYALRMANELHNHL-PSLRGSV-PPIEIFAQ
>SmCIN1
--------------------------------------KPMLKK------FKTRSYKTMGVDDLWQMDLMEMIPFSKI---NKGYKYILTCVDIFSRFARAIPTKTKSANEMAEA-IKELF-IDGK-PRNLQTDLGKEFYNSKVREIIKGINH----YSVFSQFKAAHVERFNRTLRDRLKKYFVYKGN--KTWINVLQKAIYSYNYS-PHRGLNGMRP------
>GiCIN1
-----------------------------------------IPK------PQVSFNKITRPNMYHQADILYMPYDTVD---RKLYKYCLNIVDVASRYKASVPLEDRSSARVAKAFKKIYDCPLIW-PRVLQVDGGSEFKDEVI-RLMDEKGV---RIVGTTHKSQAIVERYNRTLAERLFKIQDAKELLNTAWVKNLSDIVNELNNS-NTRLLGMS--------
>NveCIN1-2
----------------------------------------PAPK------VPRPHWTVNKPNQIHQADLLFMPHDNVG---RKTYRYALVVIDIASRYKDAEALTTKDSSGIAKGFEKIYSRKLKW-PHTVIVDPGTEFRGEVT-KIMKKKGVTIQRSEAGNHRAQAFVERANRTLAERLFSHQYAQEMISRVWVKRLPGVLKTLNSQ-PIRITGKE--------
>ApCIN1e
-----------------------------------------ARKN-----YTRRRVNVYGKNDLWQADLVEMIPLSKE---NNGYNYILCVLDCFTKFAWTIPLKIQIAEEVTKA-MSTIL-IDRS-PKLLQVDNGKEFYNLKFDTLMTKYKIK--KYSTYSTTKACFVERFNRTLKTNMYREFTARGS--HKRIDILPMLIDNYNST-RHRTIGMT--------
>GfCIN1
-------------------------------------------RN-----YKRRHVDIRGLDETWQADLVEMIPYATV---NKGYKYLLTIIDIFSKYAWAIPIKSKSGADVTSA-MKSVLQQGRI-PKNLHVDQGKEFYNKEFKDLMKQHNIN--IYSTFSNLKASICERFNRTLKTKMWREFTARGS--YKWTDILDDLVNTYNNT-KHRTIKMN--------
>CbCIN1
-------------------------------------------KN-----FKSERVYVHNIDEQWQSDLVEMIPYAEE---NNDFKYLLTVIDCFSKYAWVIPLKTKTGKETASA-LQTIFKHRK--PQKMQTDNGKEYYNKEMKLLFKESDIR--HFSTYSDKKASIIERFNRTLKEKMWKMFTYQGD--HKWTKILDKLVSGYNNH-FHRGIKMT--------
>DpCIN1
-------------------------------------------RN-----FIRRKFVQKGINDTWQIDLVEMIPFYKE----KGYRYLLTVIDTFSKFAYAVPVKSKTALDVLSA-LKKILKISKHKPKNIQSDQGKEFFNVAFGELMKKININ--HYHTYTHLKASICERFNRTLKNRMWKIFSMQGN--HTWIYILHDLLKDYNNS-YHRTIKMR--------
>DrCIN1
-------------------------------------------IK-----YKRNRVVVYGMDTQFQADLVDMTAYSTE---NDGNKFMLT-IDVFSKYAWSRVLKNKSGVEVTKA-FESILEEGRV-PRKLQTDQGKEFFNKHFQDLMKKHDIN--HFATATDLKASVVERFNRTLKSRMWRFLTATNS--RRYINVLQDIMTGYNNS-YHKTIKMR--------
>MbCIN1
--------------------------------------------------TYAPAVTGIGRNGVHQLDLLELPKDPA-----TGSRYALTLIDLGSRAVAAAPLKDKTASAVLEA-VKHIYEDGIKQPKRVEIDGGGEFS--ALKNYLEGKKVTVRVARSGRHSQQRAVENLNKVLARKIITRQLDEELLALHWESDLPRFIKEINDK-WKRSDEE-LKA-----
>ISTv1
-----------------------------------------EHAGP----ETAVRYWALSPNLIWHADVHYFRG--------VRGQYIYGIIDDFSRKVLACIQIPDMLAATANV-AASAFIEFGA-PYCFWTDNGSENRGA-FQDLLDLWGVQWRHTDSHSPYQNGKIERFWPTLERCQ-------------SIQAIPAFIWEYNNNTPHEDLPINTGTNYTP-
>ISTv2
-----------------------------------------KNSVP----KGKTKYEAVYINLIWHVDIHFFKH--------RQGEYLYAVIDDKSRKILAWAHLETKEAATSRV-IDQCFQKYGK-PFAIWSDNGTENFGF-FRNLLQNANVQSITILPHCPYMNGKIERFWQNVEIEDA------------TWNDIQSLIENYNSN-PHTSLPKNTLHTWYT-
>ISTv3
-----------------------------------------KSNPK----AYYVDYEAFLPNTIWHVDIHFLKE--------PETLPVYGIIDDKSRCLLALKLLRNKSSTTSKV-AIATVQKYGA-PFCFWSDNGKENEGE-FTKFLSTYDIQIRKSAPYMPRQNGKTERLWPSLDKNAPKSSEF-----ESINQELEEFRQKYNDM-PHGAHPK-IGVRP---
>ISLa
-----------------------------------------PRKNP----QKPRFFERSRPNQMWQTDIFSFRLG-------GQAAYLLAFIDDYSRYMVGLGLYRRQTAELLEV-YRRATGEYNC-PAEMLTD-NGRQYTRGFEKELKKDRIKHIRSQPHHPMTLGKIERFWKTIWTEFLDRCQFDCM--ETAQQRITLWIKYYNHQRPHQGIGGLCP------
>ISAf
-----------------------------------------EILPM----PERKRFAYDQINELWQGDLSHGPTI-------AQKTFLIAYIDDCSRFVPYAQFFPSEKFDLRIV-TKEAVLRCGK-PKRIYSDNGKIYRSEVLQYACAEMGITLIHTQPYDPQSKGKIERFFRTVQTRFYPLLELDP---PKSLEELNERFEEYHRK-PHASLDGKTP------
>ISEc
-------------------------------------------------------FYASGPNQKWAGDITYLRTD-------EGWLYLAVVIDLWSRAVIGWSMSPRTAQACDAL-QMALWRRKRP-NVIVHTDRGGQYCSADYQAQLKRHNLRGSMSAKGCCYDNACVESFFHSLKVECIHGEHFISR--EIMRAVFNYIECDYNRWRRHSWCGGLSP------
>ISSc
-----------------------------------------EGEP-----KTRLRWQVERPGALWHGDVCHVTGC-------AMPLRIHGLLDDASRYVVALEAHTTEKEIMLAM-TVDALRRHGK-PDALYLDNGSTYRGDVLKTACARLGITLLHAKPYDPEARGKMERFWRTLREGCLTYLGA-----VASLVDINTTLRRYHPA-PHAGLLGQTP------
